# Supplementary material for: Validation of Genes Affecting Rice Grain Zinc Content Through Candidate Gene-Based Association Analysis
Source: Front Genet. 2021 Aug 9;12:701658. doi: 10.3389/fgene.2021.701658 (PMC8381382; doi:10.3389/fgene.2021.701658)
Supplement: Supplementary Table 1 — List of validated grain Zn content genes used in this study. [file Data_Sheet_3.xlsx]

## Sheet: Table S1
Table S1 List of validated grain Zn content genes used in this study
Gene name	LOC_ID	Chromosome	Gene_start (bp)	Gene_end (bp)	Annotation	Function	Reference
OsZIFL2	LOC_Os01g17214	1	9889548	9902738	major facilitator superfamily antiporter, putative, expressed	Zn homeostasis	Ricachenevsky et al. 2011
OsSAMS2	LOC_Os01g22010	1	12363709	12365742	S-adenosylmethionine synthetase, putative, expressed	Mugineic Acid biosynthesis	Widodo et al. 2010
OsNRAMP6	LOC_Os01g31870	1	17457002	17465049	natural resistance-associated macrophage protein, putative, expressed	Transmembrane transport of Zn	Sasaki et al.2012
OsOPT1	LOC_Os01g43940	1	25187250	25189517	oligopeptide transporter, putative, expressed	Metal transporters found in almost every tissue	Vasconcelos et al. 2008
OsZIP49	LOC_Os01g58760	1	33962625	33963552	bZIP transcription factor domain containing protein, expressed	-	-
OsYSL18	LOC_Os01g61390	1	35501850	35505052	transposon protein, putative, unclassified, expressed	pholem transport of metals, long distance transport of metals	Kakei et al. 2012
OsIRO2	LOC_Os01g72370	1	41971444	41978408	helix-loop-helix DNA-binding domain containing protein, expressed	Transcription factor regulating Fe uptake	Ogo et al. 2007
OsZIP1	LOC_Os01g74110	1	42905566	42907474	metal cation transporter, putative, expressed	Zn transporters	Ramesh et al. 2003
OsYSL7	LOC_Os02g02450	2	862272	865065	transposon protein, putative, unclassified, expressed	pholem transport of metals, long distance transport of metals	Ishimaru et al. 2010
OsNRAMP4	LOC_Os02g03900	2	1658576	1662644	metal transporter Nramp6, putative, expressed	Transmembrane transport of Zn	Banerjee et al. 2011
OsZIP8	LOC_Os02g10230	2	5357310	5361634	metal cation transporter, putative, expressed	Zn transporters	Ishimaru et al. 2011
OsNAAT1	LOC_Os02g20360	2	11997094	12002633	tyrosine aminotransferase, putative, expressed	Nicotianamine biosynthesis	Inoue et al. 2008
OsYSL14	LOC_Os02g42220	2	25399803	25404333	transposon protein, putative, unclassified, expressed	pholem transport of metals, long distance transport of metals	Sasaki et al. 2011
OsYSL2	LOC_Os02g43370	2	26170387	26174970	transposon protein, putative, unclassified, expressed	pholem transport of metals, long distance transport of metals	Koike et al.2004
OsYSL15	LOC_Os02g43410	2	26200013	26204720	transposon protein, putative, unclassified, expressed	pholem transport of metals, long distance transport of metals	Inoue et al. 2009
OsMTP3	LOC_Os02g53490	2	32721002	32723788	cation efflux family protein, putative, expressed	Metal transporters	Yuan et al. 2012
OsFRDL1	LOC_Os03g11734	3	6131845	6142781	MATE efflux protein, putative, expressed	Fe transporter in xylem	Yokosho et al. 2009
OsDMAS1	LOC_Os03g13390	3	7228964	7231749	oxidoreductase, aldo/keto reductase family protein, putative, expressed	synthesis of mugineic acid	Bashir et al.2006
OsNAS2	LOC_Os03g19420	3	10926469	10927950	nicotianamine synthase, putative, expressed	Phytosiderophores secretion, chelator, Zn uptake, tansport, loading	Johnson et al. 2011
OsNAS1	LOC_Os03g19427	3	10929483	10930895	nicotianamine synthase, putative, expressed	Phytosiderophores secretion, chelator, Zn uptake, tansport, loading	Inoue et al. 2003
OsNRAMP8	LOC_Os03g41070	3	22825897	22826541	metal transporter Nramp2, putative, expressed	Transmembrane transport of Zn	Agarwal et al. 2014
OsIRT2	LOC_Os03g46454	3	26276301	26277206	metal cation transporter, putative, expressed	Zn transporters	Waters and Sankaran 2011
OsIRT1	LOC_Os03g46470	3	26286156	26292023	metal cation transporter, putative, expressed	Zn transporters	Lee and An 2009
OsOPT7	LOC_Os03g54000	3	30959598	30963774	oligopeptide transporter, putative, expressed	Metal transporters found in almost every tissue	Vasconcelos et al. 2008
OsYSL6	LOC_Os04g32050	4	19220804	19225379	transposon protein, putative, unclassified, expressed	pholem transport of metals, long distance transport of metals	Aoyama et al. 2009
OsVIT1	LOC_Os04g38940	4	23134255	23137290	integral membrane protein, putative, expressed	Zn transport across tonoplast	Banerjee and Chandel 2011
OsYSL12	LOC_Os04g44320	4	26247729	26252271	transposon protein, putative, unclassified, expressed	pholem transport of metals, long distance transport of metals	Sasaki et al. 2011
OsYSL9	LOC_Os04g45860	4	27154339	27158799	transposon protein, putative, unclassified, expressed	pholem transport of metals, long distance transport of metals	Ishimaru et al. 2010
OsYSL16	LOC_Os04g45900	4	27183872	27187869	transposon protein, putative, unclassified, expressed	allocation of iron	Kakei et al. 2012
OsFRO2	LOC_Os04g48930	4	29178862	29181660	ferric-chelate reductase, putative, expressed	Transmembrane transport of Fe and Zn	Banerjee et al. 2011
OsZIP3	LOC_Os04g52310	4	31078200	31080558	metal cation transporter, putative, expressed	Zn transporters	Gortz and Guerinot 2006
OsMTP1	LOC_Os05g03780	5	1675488	1679056	cation efflux family protein, putative, expressed	Metal transporters	Drager et al. 2004
OsSAMS1	LOC_Os05g04510	5	2089032	2092342	S-adenosylmethionine synthetase, putative, expressed	Mugineic Acid biosynthesis	Widodo et al. 2010
OsZIP6	LOC_Os05g07210	5	3807974	3810806	metal cation transporter, putative, expressed	-	-
OsZIP7	LOC_Os05g10940	5	6090801	6094142	metal cation transporter, putative, expressed	Zn transporters	Lee et al. 2010a, 2010b
OsYSL4	LOC_Os05g16290	5	9223732	9229546	transposon protein, putative, unclassified, expressed	pholem transport of metals, long distance transport of metals	Lee et al., 2009
OsZIP11	LOC_Os05g25194	5	14597766	14606210	metal cation transporter, putative, expressed	Zn transporters	Waters and Sankaran 2011
OsIDEF2	LOC_Os05g35170	5	20880322	20884443	no apical meristem protein, putative, expressed	Transcription factor inducing metal transporter genes	Ogo et al. 2008
OsZIP9	LOC_Os05g39540	5	23204531	23209876	metal cation transporter, putative, expressed	Zn transporters	Ishimaru et al. 2011
OsZIP5	LOC_Os05g39560	5	23216413	23219283	metal cation transporter, putative, expressed	Zn transporters	Chen et al. 2008
OsZIP50	LOC_Os05g41540	5	24321000	24322781	bZIP transcription factor domain containing protein, expressed	-	-
OsOPT3	LOC_Os06g03560	6	1371828	1375476	oligopeptide transporter, putative, expressed	Metal transporters found in almost every tissue	Vasconcelos et al. 2008
OsOPT4	LOC_Os06g03700	6	1459192	1464339	oligopeptide transporter, putative, expressed	Metal transporters found in almost every tissue	Vasconcelos et al. 2008
OsNAAT4	LOC_Os06g23684	6	13835593	13839057	tyrosine aminotransferase, putative, expressed	Nicotianamine biosynthesis	Inoue et al. 2008
OsZIP10	LOC_Os06g37010	6	21824375	21826735	metal cation transporter, putative, expressed	Zn transporters	Waters and Sankaran 2011
OsHMA2	LOC_Os06g48720	6	29477949	29480905	cadmium/zinc-transporting ATPase 4, putative, expressed	Zn uptake , translocation and loading	Takahashi et al.2012
OsZIP48	LOC_Os06g50310	6	30452438	30456222	E2F-related protein, putative, expressed	-	-
OsZIFL3	LOC_Os07g08300	7	4240044	4253411	major facilitator superfamily antiporter, putative, expressed	Zn homeostasis	Ricachenevsky et al. 2011
OsHMA3	LOC_Os07g12900	7	7405745	7409553	cadmium/zinc-transporting ATPase, putative, expressed	Zn uptake , translocation and loading	Sasaki et al. 2014
OsNRAMP5	LOC_Os07g15370	7	8871436	8877405	metal transporter Nramp6, putative, expressed	Transmembrane transport of Zn	Sasaki et al.2012
OsNRAMP1	LOC_Os07g15460	7	8966023	8970882	metal transporter Nramp6, putative, expressed	Transmembrane transport of Zn	Banerjee et al. 2011
OsNAS3	LOC_Os07g48980	7	29323094	29324723	nicotianamine synthase, putative, expressed	Transmembrane transport of Zn	Iunoue et al., 2003
OsIDEF1	LOC_Os08g01090	8	63574	67839	B3 DNA binding domain containing protein, expressed	Transcription factor inducing metal transporter genes	Kobayashi et al. 2005
OsZIP4	LOC_Os08g10630	8	6267823	6270905	metal cation transporter, putative, expressed	Zn transporters	Chen et al. 2008
OsOPT5	LOC_Os08g23130	8	13937457	13942087	oligopeptide transporter, putative, expressed	Metal transporters found in almost every tissue	Vasconcelos et al. 2008
OsVIT2	LOC_Os09g23300	9	13831868	13833654	integral membrane protein, putative, expressed	Zn transport across tonoplast	Zhang et al. 2012
OsFER1	LOC_Os11g01530	11	304967	307931	ferritin-1, chloroplast precursor, putative, expressed	Chelator for Fe and Zn accumulation in grains	Stein et al. 2009
OsZIFL5	LOC_Os11g04030	11	1626474	1631421	major facilitator superfamily antiporter, putative, expressed	Zn homeostasis	Ricachenevsky et al. 2011
OsZIFL7	LOC_Os11g04104	11	1657863	1668362	major facilitator superfamily antiporter, putative, expressed	Zn homeostasis	Ricachenevsky et al. 2011
OsMT1	LOC_Os11g47809	11	28827676	28828513	metallothionein, putative, expressed	Zn homeostasis	Yang et al. 2009
OsFER2	LOC_Os12g01530	12	320214	323719	ferritin-1, chloroplast precursor, putative, expressed	Chelator for Fe and Zn accumulation in grains	Paul et al. 2012
OsZIFL9	LOC_Os12g03830	12	1568001	1572324	major facilitator superfamily antiporter, putative, expressed	Zn homeostasis	Ricachenevsky et al. 2011
OsZIFL10	LOC_Os12g03860	12	1584171	1589135	major facilitator superfamily antiporter, putative, expressed	Zn homeostasis	Ricachenevsky et al. 2011
OsZIFL12	LOC_Os12g03899	12	1606073	1613502	major facilitator superfamily antiporter, putative, expressed	Zn homeostasis	Ricachenevsky et al. 2011
OsNRAMP7	LOC_Os12g39180	12	24119861	24123724	natural resistance-associated macrophage protein, putative, expressed	Transmembrane transport of Zn	Agarwal et al. 2014
Reference
Bashir, K., Inoue, H., Nagasaka, S., Takahashi, M., Nakanishi, H., Mori, S., et al. (2006). Cloning and characterization of deoxymugineic acid synthase genes from graminaceous plants. J. Biol. Chem. 281, 32395-32402.
Agarwal S, Venkata TVGN, Kotla A, Mangrauthia SK, Neelamraju S (2014) Expression patterns of QTL based and other candidate genes in Madhukar x Swarna RILS with contrasting levels of iron and zinc in unpolished rice grains. Gene 546:430-436
Aoyama T, Kobayashi T, Takahashi M, Nagasaka S, Usuda K, Kakei Y, Ishimaru Y, Nakanishi H, Mori S, Nishizawa NK (2009) OsYSL18 is a rice iron (III)-deoxymugineic acid transporter specifically expressed in reproductive organs and phloem of lamina joints. Plant Mol Biol 70:681-692
Banerjee S, Chandel G (2011) Understanding the role of metal homeostasis related candidate genes in Fe/Zn uptake, transport and redistribution in rice using semi-quantitative RT-PCR. J Plant Mol Biol Biotechnol 2:33-46
Chen WR, Feng Y, Chao YE (2008) Genomic analysis and expression pattern of OsZIP1, OsZIP3, and OsZIP4 in two rice (Oryza sativa L.) genotypes with different zinc efficiency. Russ J Plant Physiol 55:400-409
Dräger, D. B., Fonrouge, A. D., Krach, C., Chardonnens, A. N., Meyer, R. C., Laprade, P. S., et al. (2004). Two genes encoding Arabidopsis halleri MTP1 metal transport proteins co-segregate with zinc tolerance and account for high MTP1 transcript levels. Plant J. 39, 425-439.
Grotz N, Guerinot ML (2006) Molecular aspects of Cu, Fe and Zn homeostasis in plants. Biochim Biophys Acta 1763:595-608
Inoue, H., Higuchi, K., Takahashi, M., Nakanishi, H., Mori, S., Nishizawa, N. K. (2003). Three rice nicotianamine synthase genes, OsNAS1, OsNAS2, and OsNAS3 are expressed in cells involved in long-distance transport of iron and differentially regulated by iron. Plant J. 36, 366-81
Inoue, H., Kobayashi, T., Nozoye, T., Takahashi, M., Kakei, Y., Suzuki, K. (2009). Rice, OsYSL15 is an iron-regulated iron (III)-deoxymugineic acid transporter expressed in the roots and is essential for iron uptake in early growth of the seedlings. J. Biol. Chem. 284. 3470-3479
Inoue, H., Takahashi, M., Kobayashi, T., Suzuki, M., Nakanishi, H., Mori, S., et al. (2008) Identification and localization of the rice nicotianamine amino transferase gene OsNAAT1 expression suggests the site of phytosiderophore synthesis in rice. Plant Mol. Biol. 66:193-203
Ishimaru Y, Masuda H, Bashir K, Inoue H, Tsukamoto T, Takahashi M, Nakanishi H, Aoki N, Hirose T, Ohsugi R (2010) Rice metal-nicotianamine transporter, OsYSL2 is required for the long-distance transport of iron and manganese. Plant J 62:379-390
Ishimaru. Y., Bashir. K., Nishizawa. N. (2011). Zn uptake and translocation in rice plants. Rice 4, 21-27
Johnson, A. A. T., Kyriacou, B., Callahan, D. L., Carruthers, L., Stangoulis, J. (2011). Constitutive overexpression of the OsNAS gene family reveals single‐gene strategies for effective iron- and zinc-biofortification of rice endosperm. PLoS One 6, e24476.
Kakei, Y., Ishimaru, Y., Kobayashi, T., Yamakawa, T., Nakanshi, H., Nishizawa, N. K. (2012). OsYSL16 plays a role in the allocation of iron. Plant Mol. Biol. 79, 583-594.
Kobayashi T, Suzuki M, Inoue H, Itai RN, Takahashi M, Nakanishi H, Mori S, NaokoK, Nishizawa NK (2005) Expression of iron-acquisition-related genes in iron-deficient rice is coordinately induced by partially conserved iron-deficiency-responsive elements. J Exp Bot 56:1305-1316
Koike S, Inoue H, Mizuno D, Takahashi M, Nakanishi H, Mori S (2004) OsYSL2 is a rice metal-nicotianamine transporter that is regulated by iron and expressed in the phloem. Plant J 39:415-24
Lee, S., An, G. (2009). Over-expression of OsIRT1 leads to increased iron and zinc accumulations in rice. Plant Cell Environ. 32, 408-416
Lee, S., Jeong, H., Kim, S., Lee, J., Guerinot, M., An, G. (2010a). OsZIP5 is a plasma membrane zinc transporter in rice. Plant Mol. Biol. 73, 507-517.
Lee, S., Kim, S., Lee, J., Guerinot, M., An, G. (2010b). Zinc deficiency-inducible OsZIP8 encodes a plasma membrane-localized zinc transporter in rice. Mol. Cell 29, 551-558.
Ogo Y, Itai RN, Nakanishi H, Kobayashi T, Takahashi M, Mori S, Nishizawa NK (2007) The rice bHLH protein OsIRO2 is an essential regulator of the genes involved in Fe uptake under Fe-deficient conditions. Plant J 51:366-377
Ogo, Y., Kobayashi, T., Itai, R. N., Nakanishi, H., Kakei, Y., Takahashi, M., et al. (2008). A novel NAC transcription factor, IDEF2, that recognizes the iron deficiency-responsive element 2 regulates the genes involved in iron homeostasis in plants. J. Biol. Chem. 283, 13407-13417.
Paul S, Ali N, Gayen D, Datta SK, Datta K (2012) Molecular breeding of Osfer2 gene to increase iron nutrition in rice grain. GM Crops Food 3:310-316
Ramesh, S. A., Shin, R., Eide, D. J., Schachtman, P. (2003). Differential metal selectivity and gene expression of two zinc transporters from rice. Plant Physiol. 133, 126-34.
Ricachenevsky, F. K., Sperotto, R. A., Menguer, P. K., Sperb, E. R., Lopes, K. L., Janette, P., et al. (2011). Zinc-induced facilitator-like family in plants: lineage-specific expansion in monocotyledons and conserved genomic and expression features among rice (Oryza sativa) paralogs. BMC Plant Biol. 11, 20.
Sasaki A, Yamaji N, Ma JF (2014) Over expression of OsHMA3 enhances Cd tolerance and expression of Zn transporter genes in rice. J Exp Bot 65:6013-6021
Sasaki, A., Yamaji, N., Xia, J., Ma, J. F. (2011). OsYSL6 is involved in the detoxification ofexcess manganese in rice. Plant Physiology. 157, 1832-1840.
Sasaki, A., Yamaji, N., Yokosho, K., Ma, J. F. (2012). Nramp5 is a major transporter responsible for manganese and cadmium uptake in rice. Plant Cell. 24, 2155-2167.
Stein RJ, Ricachenevsky FK, Fett JP (2009) Differential regulation of the two rice ferritin genes (OsFER1 and OsFER2). Plant Sci 177:563-569
Takahashi R, Ishimaru Y, Ogo HU, Senoura T, Nishizawa NK, Nakanishi H (2012) The OsHMA2 transporter is involved in root-to-shoot translocation of Zn and Cd in rice. Plant Cell Environ 35:1948-1957
Vasconcelos MW, Li GW, Lubkowitz MA, Grusak MA (2008) Characterization of the PT clade of oligopeptide transporters in rice. Plant Genome 1:77-88
Waters, B. M., Uauy, C., Dubcovsky, J., Grusak, M. A. (2009). Wheat (Triticum aestivum) NAM proteins regulate the translocation of iron, zinc, and nitrogen compounds from vegetative tissues to grain. J. Exp. Bot. 60, 4263-4274.
Widodo, B., Broadley, M. R., Rose, T., Frei, M., Pariasca-Tanaka, J., Yoshihashi, T., et al. (2010). Response to zinc deficiency of two rice lines with contrasting tolerance is determined by root growth maintenance and organic acid exudation rates, and not by zinc-transporter activity. New Phytol. 186, 400-414.
Yang, Z., Wu, Y., Li, Y., Ling, H., Chu, C. (2009). OsMT1a, a type 1 metallothionein, plays the pivotal role in zinc homeostasis and drought tolerance in rice. Plant Mol. Biol. 70, 219-229.
Yokosho K, Yamaji N, Ueno D, Mitani N, Ma JF (2009) OsFRDL1 is a citrate transporte required for efficient translocation of iron in rice. Plant Physiol149:297-30
Yuan, L., Yang, S., Liu, B., Zhang, M., Wu, K. (2012). Molecular characterization of a rice metal tolerance protein, OsMTP1. Plant Cell Reports. 31, 67-79
Zhang, Y., Xu, Y., Yi, H., Gong, J. (2012). Vacuolar membrane transporters OsVIT1 and OsVIT2 modulate iron translocation between flag leaves and seeds in rice. Plant J 72, 400-410.

## Sheet: Table S2
Table S2 The accessions originated from Southeast Asia (SEA) panel and haplotype information for grain Zn content related genes																																													Table
Geno no.	Name	Origin	Group	Grain Zn content (mg/kg)	OsZIFL2	OsSAMS2	OsOPT1	OsZIP49	OsNRAMP4	OsZIP8	OsNAAT1	OsYSL14	OsMTP3	OsDMAS1	OsNAS2	OsOPT7	OsYSL6	OsYSL12	OsYSL9	OsYSL16	OsFRO2	OsZIP3	OsMTP1	OsSAMS1	OsZIP6	OsYSL4	OsZIP11	OsIDEF2	OsZIP9	OsOPT3	OsOPT4	OsNAAT4	OsZIP10	OsHMA2	OsZIP48	OsHMA3	OsNRAMP1	OsNAS3	OsVIT2	OsFER1	OsFER2	OsZIFL9	OsNRAMP7	OsYSL18	OsZIP1	OsIRO2	OsZIP4	OsZIFL5	OsZIFL10
XZ1	qingxiaojinzao	China	Indica-2	#N/A	Hap-3	Hap-6	Hap-1	Hap-1	Hap-1	Hap-3	Hap-5	Hap-1	Hap-5	Hap-5	Hap-5	Hap-5	Hap-5	Hap-5	Hap-2	Hap-1	Hap-1	Hap-3	Hap-3	Hap-2	Hap-1	Hap-5	Hap-9	Hap-7	Hap-4	Hap-6	Hap-4	Hap-3	Hap-5	Hap-9	Hap-7	Hap-6	Hap-9	Hap-3	Hap-1	Hap-1	Hap-7	Hap-4	Hap-6	Hap-2	Hap-1	Hap-4	Hap-4	Hap-7	Hap-11
XZ2	sanqizao	China	Indica-3	18.5105	Hap-3	Hap-5	Hap-1	Hap-1	Hap-3	Hap-3	Hap-5	Hap-1	Hap-5	Hap-6	Hap-4	Hap-5	Hap-7	Hap-5	Hap-5	Hap-6	Hap-3	Hap-3	Hap-3	Hap-5	Hap-1	Hap-5	Hap-9	Hap-7	Hap-4	Hap-6	Hap-6	Hap-3	Hap-3	Hap-5	Hap-7	Hap-5	Hap-9	Hap-3	Hap-1	Hap-1	Hap-2	Hap-4	Hap-6	Hap-2	Hap-2	Hap-6	Hap-4	Hap-6	Hap-11
XZ3	guangchangai6	China	Indica-2	19.5139	Hap-3	Hap-7	Hap-2	Hap-1	Hap-1	Hap-3	Hap-5	Hap-8	Hap-5	Hap-5	Hap-5	Hap-5	Hap-7	Hap-5	Hap-7	Hap-6	Hap-3	Hap-3	Hap-3	Hap-5	Hap-1	Hap-5	Hap-9	Hap-7	Hap-4	Hap-6	Hap-5	Hap-3	Hap-5	Hap-6	Hap-7	Hap-6	Hap-9	Hap-3	Hap-1	Hap-1	Hap-2	Hap-4	Hap-6	Hap-2	Hap-1	Hap-4	Hap-4	Hap-5	Hap-7
XZ4	guangluai4	China	Indica-2	18.0859	Hap-3	Hap-7	Hap-1	Hap-1	Hap-1	Hap-3	Hap-5	Hap-8	Hap-5	Hap-5	Hap-5	Hap-5	Hap-7	Hap-5	Hap-7	Hap-6	Hap-5	Hap-3	Hap-3	Hap-5	Hap-1	Hap-5	Hap-9	Hap-7	Hap-4	Hap-6	Hap-5	Hap-3	Hap-5	Hap-6	Hap-7	Hap-8	Hap-7	Hap-3	Hap-1	Hap-1	Hap-2	Hap-4	Hap-1	Hap-1	Hap-1	Hap-4	Hap-4	Hap-5	Hap-7
XZ5	guizhouyunong2	China	Indica-3	22.8253	Hap-3	Hap-5	Hap-1	Hap-1	Hap-1	Hap-3	Hap-5	Hap-1	Hap-7	Hap-5	Hap-3	Hap-5	Hap-7	Hap-5	Hap-8	Hap-6	Hap-3	Hap-3	Hap-3	Hap-5	Hap-1	Hap-5	Hap-9	Hap-7	Hap-4	Hap-6	Hap-5	Hap-3	Hap-5	Hap-9	Hap-7	Hap-8	Hap-9	Hap-3	Hap-1	Hap-1	Hap-2	Hap-4	Hap-6	Hap-3	Hap-1	Hap-6	Hap-4	Hap-5	Hap-7
XZ6	meiliu10	China	Indica-2	18.0467	Hap-3	Hap-6	Hap-1	Hap-1	Hap-3	Hap-3	Hap-5	Hap-8	Hap-3	Hap-4	Hap-2	Hap-2	Hap-3	Hap-5	Hap-1	Hap-3	Hap-6	Hap-3	Hap-1	Hap-5	Hap-1	Hap-5	Hap-6	Hap-3	Hap-4	Hap-6	Hap-5	Hap-3	Hap-5	Hap-5	Hap-6	Hap-4	Hap-5	Hap-2	Hap-1	Hap-1	Hap-6	Hap-2	Hap-1	Hap-2	Hap-2	Hap-5	Hap-4	Hap-3	Hap-11
XZ7	zhenqiannuo	China	Indica-2	24.412	Hap-2	Hap-6	Hap-1	Hap-1	Hap-3	Hap-3	Hap-5	Hap-8	Hap-3	Hap-4	Hap-7	Hap-2	Hap-4	Hap-5	Hap-4	Hap-3	Hap-6	Hap-3	Hap-1	Hap-5	Hap-1	Hap-5	Hap-6	Hap-2	Hap-4	Hap-6	Hap-5	Hap-3	Hap-5	Hap-5	Hap-7	Hap-4	Hap-8	Hap-2	Hap-1	Hap-1	Hap-3	Hap-1	Hap-1	Hap-2	Hap-2	Hap-5	Hap-4	Hap-3	Hap-11
XZ8	hongmeizao	China	Indica-2	18.8707	Hap-2	Hap-6	Hap-1	Hap-1	Hap-3	Hap-3	Hap-5	Hap-8	Hap-3	Hap-4	Hap-7	Hap-2	Hap-4	Hap-5	Hap-4	Hap-3	Hap-6	Hap-3	Hap-1	Hap-5	Hap-3	Hap-5	Hap-6	Hap-3	Hap-4	Hap-6	Hap-5	Hap-3	Hap-5	Hap-5	Hap-7	Hap-4	Hap-9	Hap-2	Hap-1	Hap-1	Hap-3	Hap-3	Hap-6	Hap-2	Hap-1	Hap-5	Hap-4	Hap-3	Hap-11
XZ9	yeqinglun	China	Indica-2	17.576	Hap-3	Hap-5	Hap-1	Hap-1	Hap-3	Hap-3	Hap-5	Hap-5	Hap-3	Hap-4	Hap-6	Hap-2	Hap-4	Hap-4	Hap-5	Hap-3	Hap-6	Hap-3	Hap-1	Hap-5	Hap-1	Hap-5	Hap-1	Hap-2	Hap-4	Hap-6	Hap-5	Hap-3	Hap-5	Hap-5	Hap-7	Hap-4	Hap-9	Hap-2	Hap-1	Hap-1	Hap-4	Hap-2	Hap-2	Hap-3	Hap-2	Hap-6	Hap-4	Hap-4	Hap-11
XZ10	qingguiai5	China	Indica-2	19.9185	Hap-3	Hap-5	Hap-1	Hap-1	Hap-3	Hap-3	Hap-5	Hap-5	Hap-3	Hap-5	Hap-6	Hap-2	Hap-4	Hap-4	Hap-1	Hap-3	Hap-6	Hap-3	Hap-1	Hap-5	Hap-3	Hap-5	Hap-1	Hap-3	Hap-4	Hap-6	Hap-5	Hap-3	Hap-5	Hap-1	Hap-6	Hap-4	Hap-8	Hap-2	Hap-1	Hap-1	Hap-6	Hap-3	Hap-2	Hap-3	Hap-1	Hap-5	Hap-4	Hap-1	Hap-11
XZ11	sanhuangzhan2	China	Indica-3	22.1366	Hap-2	Hap-6	Hap-1	Hap-1	Hap-3	Hap-3	Hap-5	Hap-5	Hap-3	Hap-8	Hap-6	Hap-3	Hap-4	Hap-4	Hap-2	Hap-1	Hap-5	Hap-3	Hap-1	Hap-5	Hap-1	Hap-5	Hap-6	Hap-3	Hap-4	Hap-2	Hap-5	Hap-3	Hap-5	Hap-1	Hap-6	Hap-4	Hap-8	Hap-2	Hap-1	Hap-1	Hap-3	Hap-3	Hap-1	Hap-2	Hap-1	Hap-5	Hap-4	Hap-4	Hap-11
XZ12	shuangai11	China	Indica-3	22.1366	Hap-2	Hap-6	Hap-1	Hap-1	Hap-4	Hap-3	Hap-5	Hap-8	Hap-3	Hap-4	Hap-6	Hap-2	Hap-3	Hap-5	Hap-4	Hap-3	Hap-6	Hap-3	Hap-1	Hap-5	Hap-3	Hap-5	Hap-6	Hap-3	Hap-4	Hap-6	Hap-5	Hap-3	Hap-5	Hap-5	Hap-7	Hap-4	Hap-9	Hap-2	Hap-1	Hap-1	Hap-3	Hap-3	Hap-1	Hap-3	Hap-2	Hap-6	Hap-4	Hap-4	Hap-11
XZ13	hongfuzao2	China	Indica-2	20.7764	Hap-3	Hap-6	Hap-1	Hap-1	Hap-3	Hap-3	Hap-2	Hap-8	Hap-3	Hap-4	Hap-6	Hap-5	Hap-4	Hap-5	Hap-4	Hap-3	Hap-6	Hap-3	Hap-1	Hap-5	Hap-1	Hap-5	Hap-6	Hap-3	Hap-4	Hap-6	Hap-5	Hap-2	Hap-5	Hap-5	Hap-6	Hap-4	Hap-9	Hap-2	Hap-1	Hap-1	Hap-3	Hap-3	Hap-1	Hap-1	Hap-1	Hap-5	Hap-4	Hap-3	Hap-11
XZ14	xiangsimiao2	China	Indica-3	18.5157	Hap-3	Hap-2	Hap-2	Hap-1	Hap-3	Hap-3	Hap-2	Hap-5	Hap-3	Hap-9	Hap-6	Hap-2	Hap-5	NA	Hap-5	Hap-3	Hap-6	Hap-3	Hap-1	Hap-5	Hap-1	Hap-3	Hap-6	Hap-3	Hap-4	Hap-6	Hap-5	Hap-3	Hap-5	Hap-1	Hap-1	Hap-4	Hap-6	Hap-2	Hap-1	Hap-1	Hap-3	Hap-3	Hap-1	Hap-1	Hap-1	Hap-1	Hap-4	Hap-3	Hap-11
XZ15	nancong3	China	Indica-3	15.3165	Hap-3	Hap-7	Hap-1	Hap-1	Hap-3	Hap-3	Hap-5	Hap-5	Hap-3	Hap-8	Hap-2	Hap-2	Hap-3	Hap-4	Hap-5	Hap-3	Hap-6	Hap-3	Hap-1	Hap-5	Hap-1	Hap-5	Hap-1	Hap-3	Hap-4	Hap-6	Hap-5	Hap-3	Hap-6	Hap-5	Hap-7	Hap-4	Hap-8	Hap-2	Hap-1	Hap-1	Hap-6	Hap-3	Hap-1	Hap-3	Hap-2	Hap-6	Hap-4	Hap-3	Hap-11
XZ16	guiyezhan2	China	Indica-3	18.31	Hap-3	Hap-6	Hap-1	Hap-1	Hap-8	Hap-3	Hap-5	Hap-8	Hap-3	Hap-4	Hap-2	Hap-1	Hap-4	Hap-4	Hap-2	Hap-1	Hap-6	Hap-3	Hap-1	Hap-5	Hap-1	Hap-5	Hap-6	Hap-7	Hap-4	Hap-2	Hap-5	Hap-3	Hap-5	Hap-5	Hap-6	Hap-4	Hap-8	Hap-2	Hap-1	Hap-1	Hap-2	Hap-3	Hap-1	Hap-1	Hap-1	Hap-6	Hap-4	Hap-4	Hap-11
XZ17	qiqingzhan	China	Indica-2	16.6872	Hap-3	Hap-2	Hap-1	Hap-1	Hap-3	Hap-3	Hap-5	Hap-5	Hap-3	Hap-4	Hap-2	Hap-2	Hap-4	Hap-6	Hap-4	Hap-3	Hap-6	Hap-3	Hap-1	Hap-7	Hap-1	Hap-5	Hap-6	Hap-3	Hap-4	Hap-6	Hap-5	Hap-3	Hap-5	Hap-5	Hap-6	Hap-4	Hap-5	Hap-2	Hap-4	Hap-1	Hap-3	Hap-3	Hap-1	Hap-2	Hap-2	Hap-7	Hap-4	Hap-3	Hap-11
XZ18	xinqing92	China	Indica-3	18.2075	Hap-3	Hap-2	Hap-1	Hap-1	Hap-3	Hap-6	Hap-5	Hap-5	Hap-3	Hap-4	Hap-2	Hap-2	Hap-3	Hap-4	Hap-2	Hap-1	Hap-6	Hap-3	Hap-1	Hap-5	Hap-1	Hap-5	Hap-1	Hap-3	Hap-4	Hap-6	Hap-5	Hap-3	Hap-5	Hap-5	Hap-7	Hap-4	Hap-9	Hap-1	Hap-1	Hap-1	Hap-4	Hap-1	Hap-4	Hap-3	Hap-2	Hap-6	Hap-4	Hap-3	Hap-11
XZ19	guangke36	China	Indica-2	19.2922	Hap-3	Hap-7	Hap-1	Hap-1	Hap-3	Hap-3	Hap-5	Hap-5	Hap-3	Hap-4	Hap-2	Hap-2	Hap-6	Hap-5	Hap-4	Hap-3	Hap-6	Hap-3	Hap-1	Hap-5	Hap-1	Hap-5	Hap-6	Hap-3	Hap-4	Hap-6	Hap-5	Hap-3	Hap-5	Hap-5	Hap-6	Hap-4	Hap-8	Hap-2	Hap-1	Hap-1	Hap-4	Hap-1	Hap-1	Hap-3	Hap-2	Hap-6	Hap-4	Hap-3	Hap-11
XZ20	keqingnuo	China	Indica-2	22.1684	Hap-3	Hap-5	Hap-1	Hap-1	Hap-3	Hap-3	Hap-5	Hap-5	Hap-3	Hap-2	Hap-6	Hap-2	Hap-4	Hap-5	Hap-4	Hap-3	Hap-6	Hap-3	Hap-1	Hap-5	Hap-1	Hap-5	Hap-9	Hap-7	Hap-4	Hap-6	Hap-5	Hap-3	Hap-5	Hap-5	Hap-3	Hap-4	Hap-9	Hap-1	Hap-1	Hap-1	Hap-6	Hap-3	Hap-1	Hap-1	Hap-1	Hap-5	Hap-4	Hap-4	Hap-11
XZ21	shanyou836-1	China	Indica-3	20.3112	Hap-3	Hap-2	Hap-1	Hap-4	Hap-3	Hap-6	Hap-2	Hap-5	Hap-3	Hap-4	Hap-6	Hap-2	Hap-6	Hap-4	Hap-5	Hap-3	Hap-6	Hap-3	Hap-1	Hap-5	Hap-1	Hap-5	Hap-7	Hap-3	Hap-4	Hap-6	Hap-5	Hap-3	Hap-5	Hap-1	Hap-3	Hap-4	Hap-6	Hap-2	Hap-1	Hap-1	Hap-3	Hap-3	Hap-1	Hap-2	Hap-1	Hap-6	Hap-4	Hap-3	Hap-11
XZ22	qingzhen1	China	Indica-3	15.4807	Hap-3	Hap-6	Hap-1	Hap-1	Hap-3	Hap-6	Hap-5	Hap-5	Hap-3	Hap-8	Hap-6	Hap-2	Hap-3	Hap-4	Hap-5	Hap-3	Hap-6	Hap-3	Hap-1	Hap-5	Hap-1	Hap-5	Hap-1	Hap-3	Hap-4	Hap-6	Hap-5	Hap-3	Hap-6	Hap-5	Hap-6	Hap-4	Hap-8	Hap-2	Hap-1	Hap-1	Hap-4	Hap-3	Hap-1	Hap-3	Hap-2	Hap-6	Hap-4	Hap-3	Hap-11
XZ23	wanfengzao1	China	Indica-2	20.6297	Hap-3	Hap-5	Hap-1	Hap-1	Hap-3	Hap-3	Hap-2	Hap-5	Hap-3	Hap-4	Hap-6	Hap-2	Hap-4	Hap-4	Hap-1	Hap-3	Hap-6	Hap-3	Hap-1	Hap-5	Hap-3	Hap-5	Hap-5	Hap-3	Hap-4	Hap-6	Hap-5	Hap-3	Hap-5	Hap-5	Hap-3	Hap-3	Hap-8	Hap-1	Hap-1	Hap-1	Hap-3	Hap-3	Hap-1	Hap-3	Hap-2	Hap-6	Hap-4	Hap-4	Hap-11
XZ24	nanshuangai	China	Indica-2	15.3755	Hap-2	Hap-2	Hap-1	Hap-1	Hap-3	Hap-3	Hap-5	Hap-4	Hap-3	Hap-4	Hap-6	Hap-2	Hap-4	Hap-4	Hap-1	Hap-3	Hap-6	Hap-3	Hap-1	Hap-5	Hap-1	Hap-3	Hap-6	Hap-3	Hap-4	Hap-6	Hap-5	Hap-3	Hap-5	Hap-1	Hap-6	Hap-3	Hap-8	Hap-2	Hap-1	Hap-1	Hap-6	Hap-3	Hap-1	Hap-1	Hap-1	Hap-6	Hap-4	Hap-3	Hap-11
XZ25	tesanwu1	China	Indica-2	26.2288	Hap-3	Hap-2	Hap-1	Hap-1	Hap-3	Hap-3	Hap-2	Hap-5	Hap-3	Hap-8	Hap-6	Hap-3	Hap-4	Hap-4	Hap-5	Hap-3	Hap-6	Hap-3	Hap-1	Hap-7	Hap-1	Hap-5	Hap-6	Hap-3	Hap-4	Hap-6	Hap-5	Hap-3	Hap-5	Hap-5	Hap-6	Hap-4	Hap-8	Hap-2	Hap-1	Hap-1	Hap-4	Hap-1	Hap-1	Hap-1	Hap-1	Hap-6	Hap-4	Hap-4	Hap-11
XZ26	yujingzhan2	China	Indica-3	16.7401	Hap-3	Hap-2	Hap-1	Hap-1	Hap-3	Hap-3	Hap-5	Hap-5	Hap-3	Hap-4	Hap-6	Hap-2	Hap-3	Hap-5	Hap-4	Hap-3	Hap-6	Hap-3	Hap-1	Hap-5	Hap-1	Hap-5	Hap-5	Hap-3	Hap-4	Hap-6	Hap-5	Hap-3	Hap-5	Hap-5	Hap-6	Hap-4	Hap-9	Hap-2	Hap-1	Hap-1	Hap-3	Hap-3	Hap-1	Hap-1	Hap-1	Hap-6	Hap-4	Hap-3	Hap-11
XZ27	luxiangzhan	China	Indica-2	17.4648	Hap-3	Hap-2	Hap-1	Hap-1	Hap-3	Hap-3	Hap-5	Hap-5	Hap-3	Hap-4	Hap-6	Hap-1	Hap-3	Hap-4	Hap-5	Hap-3	Hap-6	Hap-3	Hap-1	Hap-7	Hap-1	Hap-3	Hap-6	Hap-3	Hap-4	Hap-2	Hap-5	Hap-3	Hap-5	Hap-1	Hap-6	Hap-4	Hap-9	Hap-2	Hap-1	Hap-1	Hap-3	Hap-3	Hap-1	Hap-1	Hap-2	Hap-6	Hap-4	Hap-1	Hap-11
XZ28	huasizhan	China	Indica-2	19.1374	Hap-3	Hap-1	Hap-1	Hap-1	Hap-3	Hap-3	Hap-2	Hap-5	Hap-3	Hap-4	Hap-6	Hap-2	Hap-3	Hap-4	Hap-5	Hap-3	Hap-6	Hap-3	Hap-1	Hap-5	Hap-1	Hap-5	Hap-6	Hap-3	Hap-4	Hap-6	Hap-5	Hap-3	Hap-5	Hap-3	Hap-6	Hap-3	Hap-9	Hap-1	Hap-1	Hap-1	Hap-3	Hap-2	Hap-1	Hap-1	Hap-1	Hap-6	Hap-4	Hap-3	Hap-11
XZ29	lijinghongmi	China	Indica-3	21.3195	Hap-3	Hap-2	Hap-1	Hap-1	Hap-5	Hap-3	Hap-5	Hap-5	Hap-3	Hap-8	Hap-6	Hap-2	Hap-4	Hap-5	Hap-1	Hap-3	Hap-6	Hap-3	Hap-1	Hap-5	Hap-1	Hap-5	Hap-6	Hap-3	Hap-4	Hap-6	Hap-5	Hap-3	Hap-5	Hap-1	Hap-6	Hap-4	Hap-8	Hap-2	Hap-1	Hap-1	Hap-3	Hap-3	Hap-1	Hap-2	Hap-1	Hap-7	Hap-4	Hap-3	Hap-11
XZ30	shuangjingzhan	China	Indica-3	20.4748	Hap-3	Hap-5	Hap-2	Hap-1	Hap-3	Hap-3	Hap-5	Hap-5	Hap-3	Hap-4	Hap-6	Hap-1	Hap-3	Hap-4	Hap-5	Hap-3	Hap-6	Hap-3	Hap-1	Hap-5	Hap-1	Hap-5	Hap-6	Hap-3	Hap-4	Hap-6	Hap-5	Hap-3	Hap-5	Hap-3	Hap-6	Hap-4	Hap-9	Hap-2	Hap-1	Hap-1	Hap-3	Hap-2	Hap-2	Hap-2	Hap-1	Hap-6	Hap-4	Hap-4	Hap-11
XZ31	texianzhan13	China	Indica-2	21.2231	Hap-3	Hap-6	Hap-1	Hap-1	Hap-3	Hap-3	Hap-5	Hap-8	Hap-3	Hap-4	Hap-2	Hap-2	Hap-3	Hap-4	Hap-5	Hap-3	Hap-6	Hap-3	Hap-1	Hap-5	Hap-3	Hap-5	Hap-6	Hap-3	Hap-4	Hap-6	Hap-5	Hap-3	Hap-5	Hap-5	Hap-7	Hap-3	Hap-8	Hap-2	Hap-1	Hap-1	Hap-3	Hap-3	Hap-1	Hap-2	Hap-2	Hap-6	Hap-4	Hap-3	Hap-11
XZ32	jingshanzhan	China	Indica-2	17.2221	Hap-4	Hap-3	Hap-3	Hap-1	Hap-1	Hap-6	Hap-5	Hap-6	Hap-5	Hap-5	Hap-3	Hap-2	Hap-6	Hap-4	Hap-7	Hap-6	Hap-3	Hap-3	Hap-3	Hap-5	Hap-1	Hap-3	Hap-9	Hap-7	Hap-4	Hap-6	Hap-5	Hap-3	Hap-5	Hap-5	Hap-6	Hap-4	Hap-8	Hap-3	Hap-1	Hap-1	Hap-3	Hap-5	Hap-1	Hap-2	Hap-1	Hap-5	Hap-4	Hap-5	Hap-3
XZ33	aizhenzhan	China	Indica-2	15.6287	Hap-3	Hap-7	Hap-1	Hap-1	Hap-3	Hap-3	Hap-5	Hap-5	Hap-3	Hap-4	Hap-2	Hap-2	Hap-3	Hap-4	Hap-1	Hap-3	Hap-6	Hap-3	Hap-1	Hap-5	Hap-3	Hap-5	Hap-5	Hap-3	Hap-4	Hap-6	Hap-5	Hap-3	Hap-5	Hap-1	Hap-7	Hap-4	Hap-8	Hap-2	Hap-1	Hap-1	Hap-3	Hap-2	Hap-1	Hap-2	Hap-2	Hap-7	Hap-4	Hap-3	Hap-11
XZ34	fengbazhan	China	Indica-2	14.9654	Hap-3	Hap-7	Hap-1	Hap-1	Hap-3	Hap-3	Hap-5	Hap-5	Hap-3	Hap-5	Hap-6	Hap-2	Hap-6	Hap-4	Hap-5	Hap-3	Hap-6	Hap-3	Hap-1	Hap-5	Hap-1	Hap-3	Hap-8	Hap-7	Hap-4	Hap-6	Hap-5	Hap-3	Hap-5	Hap-1	Hap-6	Hap-4	Hap-8	Hap-2	Hap-1	Hap-3	Hap-3	Hap-2	Hap-1	Hap-2	Hap-2	Hap-7	Hap-4	Hap-3	Hap-11
XZ35	aixiuzhan	China	Indica-2	14.1747	Hap-2	Hap-6	Hap-1	Hap-1	Hap-3	Hap-3	Hap-5	Hap-5	Hap-3	Hap-4	Hap-2	Hap-1	Hap-4	Hap-4	Hap-5	Hap-3	Hap-6	Hap-3	Hap-1	Hap-7	Hap-1	Hap-3	Hap-6	Hap-3	Hap-4	Hap-6	Hap-5	Hap-3	Hap-5	Hap-1	Hap-6	Hap-4	Hap-8	Hap-2	Hap-1	Hap-1	Hap-3	Hap-2	Hap-1	Hap-2	Hap-2	Hap-7	Hap-4	Hap-3	Hap-11
XZ36	yinhuazhan	China	Indica-3	18.1598	Hap-3	Hap-6	Hap-1	Hap-1	Hap-3	Hap-3	Hap-5	Hap-4	Hap-3	Hap-4	Hap-6	Hap-2	Hap-3	Hap-4	Hap-5	Hap-3	Hap-6	Hap-3	Hap-1	Hap-5	Hap-1	Hap-5	Hap-6	Hap-3	Hap-4	Hap-6	Hap-5	Hap-3	Hap-5	Hap-1	Hap-6	Hap-4	Hap-9	Hap-2	Hap-1	Hap-1	Hap-4	Hap-1	Hap-1	Hap-1	Hap-1	Hap-1	Hap-4	Hap-3	Hap-11
XZ37	zhongerruanzhan	China	Indica-3	15.6202	Hap-3	Hap-5	Hap-1	Hap-1	Hap-3	Hap-3	Hap-2	Hap-5	Hap-3	Hap-4	Hap-6	Hap-2	Hap-4	Hap-4	Hap-5	Hap-3	Hap-6	Hap-3	Hap-1	Hap-5	Hap-1	Hap-5	Hap-5	Hap-3	Hap-4	Hap-5	Hap-5	Hap-3	Hap-5	Hap-1	Hap-6	Hap-4	Hap-5	Hap-2	Hap-1	Hap-1	Hap-4	Hap-1	Hap-1	Hap-2	Hap-1	Hap-6	Hap-4	Hap-3	Hap-11
XZ38	xianxiaozhan	China	Indica-2	11.6947	Hap-3	Hap-6	Hap-1	Hap-1	Hap-3	Hap-3	Hap-2	Hap-5	Hap-3	Hap-4	Hap-6	Hap-1	Hap-4	Hap-4	Hap-5	Hap-3	Hap-6	Hap-3	Hap-1	Hap-4	Hap-1	Hap-5	Hap-5	Hap-3	Hap-4	Hap-6	Hap-5	Hap-3	Hap-5	Hap-5	Hap-3	Hap-4	Hap-9	Hap-2	Hap-1	Hap-1	Hap-6	Hap-3	Hap-1	Hap-2	Hap-1	Hap-6	Hap-4	Hap-3	Hap-11
XZ39	guinongzhan	China	Indica-2	9.41166	Hap-3	Hap-6	Hap-1	Hap-1	Hap-3	Hap-3	Hap-5	Hap-5	Hap-3	Hap-4	Hap-6	Hap-1	Hap-4	Hap-4	Hap-5	Hap-3	Hap-6	Hap-3	Hap-1	Hap-4	Hap-1	Hap-5	Hap-5	Hap-3	Hap-4	Hap-6	Hap-5	Hap-3	Hap-5	Hap-5	Hap-3	Hap-4	Hap-9	Hap-2	Hap-1	Hap-1	Hap-6	Hap-3	Hap-1	Hap-2	Hap-1	Hap-6	Hap-4	Hap-3	Hap-11
XZ40	yuexiangzhan	China	Indica-2	18.372	Hap-3	Hap-7	Hap-3	Hap-1	Hap-1	Hap-3	Hap-5	Hap-1	Hap-5	Hap-9	Hap-3	Hap-1	Hap-7	Hap-5	Hap-7	Hap-6	Hap-3	Hap-3	Hap-3	Hap-5	Hap-1	Hap-5	Hap-9	Hap-7	Hap-4	Hap-6	Hap-5	Hap-3	Hap-5	Hap-1	Hap-7	Hap-8	Hap-7	Hap-3	Hap-1	Hap-1	Hap-2	Hap-4	Hap-1	Hap-2	Hap-2	Hap-6	Hap-4	Hap-5	Hap-3
XZ41	lvhuangzhan	China	Indica-3	18.1272	Hap-3	Hap-5	Hap-2	Hap-1	Hap-3	Hap-3	Hap-5	Hap-6	Hap-5	Hap-5	Hap-3	Hap-5	Hap-6	Hap-5	Hap-5	Hap-3	Hap-3	Hap-3	Hap-3	Hap-5	Hap-1	Hap-5	Hap-9	Hap-7	Hap-4	Hap-6	Hap-5	Hap-3	Hap-3	Hap-2	Hap-7	Hap-4	Hap-9	Hap-3	Hap-1	Hap-1	Hap-2	Hap-4	Hap-1	Hap-2	Hap-2	Hap-6	Hap-4	Hap-7	Hap-7
XZ42	basanzhan	China	Indica-2	14.4427	Hap-3	Hap-5	Hap-2	Hap-1	Hap-3	Hap-3	Hap-5	Hap-1	Hap-5	Hap-6	Hap-3	Hap-5	Hap-6	Hap-5	Hap-7	Hap-3	Hap-3	Hap-3	Hap-3	Hap-5	Hap-1	Hap-4	Hap-9	Hap-7	Hap-4	Hap-6	Hap-5	Hap-3	Hap-3	Hap-6	Hap-6	Hap-8	Hap-6	Hap-3	Hap-1	Hap-4	Hap-2	Hap-4	Hap-1	Hap-3	Hap-2	Hap-6	Hap-4	Hap-5	Hap-10
XZ43	erqizhan	China	Indica-3	13.6378	Hap-3	Hap-7	Hap-2	Hap-1	Hap-1	Hap-3	Hap-5	Hap-1	Hap-5	Hap-9	Hap-3	Hap-5	Hap-7	Hap-3	Hap-8	Hap-6	Hap-5	Hap-3	Hap-3	Hap-5	Hap-1	Hap-5	Hap-9	Hap-7	Hap-4	Hap-6	Hap-5	Hap-3	Hap-5	Hap-9	Hap-7	Hap-8	Hap-7	Hap-3	Hap-1	Hap-1	Hap-7	Hap-4	Hap-6	Hap-3	Hap-2	Hap-8	Hap-4	Hap-7	Hap-3
XZ44	hanernuo	China	Indica-2	19.5896	Hap-3	Hap-3	Hap-1	Hap-1	Hap-7	Hap-3	Hap-5	Hap-8	Hap-5	Hap-5	Hap-5	Hap-5	Hap-8	Hap-5	Hap-2	Hap-1	Hap-3	Hap-3	Hap-3	Hap-5	Hap-1	Hap-5	Hap-8	Hap-7	Hap-4	Hap-6	Hap-5	Hap-3	Hap-5	Hap-1	Hap-5	Hap-3	Hap-9	Hap-3	Hap-1	Hap-1	Hap-2	Hap-4	Hap-5	Hap-2	Hap-2	Hap-6	Hap-4	Hap-5	Hap-6
XZ46	menjiaheisi	China	Indica-2	16.2062	Hap-3	Hap-7	Hap-3	Hap-1	Hap-1	Hap-3	Hap-5	Hap-8	Hap-5	Hap-5	Hap-3	Hap-5	Hap-8	Hap-3	Hap-2	Hap-1	Hap-3	Hap-3	Hap-3	Hap-5	Hap-1	Hap-5	Hap-9	Hap-7	Hap-4	Hap-6	Hap-5	Hap-3	Hap-5	Hap-1	Hap-7	Hap-3	Hap-7	Hap-3	Hap-1	Hap-1	Hap-4	Hap-4	Hap-1	Hap-3	Hap-2	Hap-6	Hap-4	Hap-7	Hap-3
XZ47	suijingzhan	China	Indica-3	16.2062	Hap-3	Hap-7	Hap-3	Hap-1	Hap-1	Hap-3	Hap-5	Hap-1	Hap-5	Hap-5	Hap-3	Hap-5	Hap-7	Hap-3	Hap-8	Hap-6	Hap-3	Hap-3	Hap-3	Hap-5	Hap-1	Hap-5	Hap-8	Hap-7	Hap-1	Hap-6	Hap-5	Hap-3	Hap-5	Hap-9	Hap-7	Hap-3	Hap-9	Hap-3	Hap-1	Hap-1	Hap-4	Hap-4	Hap-1	Hap-3	Hap-2	Hap-9	Hap-4	Hap-7	Hap-3
XZ48	guangyuan1	China	Indica-3	14.0243	Hap-3	Hap-5	Hap-2	Hap-1	Hap-3	Hap-3	Hap-5	Hap-1	Hap-5	Hap-5	Hap-3	Hap-5	Hap-6	Hap-6	Hap-3	Hap-5	Hap-3	Hap-3	Hap-3	Hap-5	Hap-1	Hap-5	Hap-9	Hap-7	Hap-4	Hap-6	Hap-5	Hap-3	Hap-3	Hap-5	Hap-7	Hap-5	Hap-9	Hap-3	Hap-1	Hap-1	Hap-2	Hap-4	Hap-1	Hap-3	Hap-2	Hap-6	Hap-4	Hap-6	Hap-11
XZ49	lvjingzhan1	China	Indica-2	24.4338	Hap-3	Hap-7	Hap-3	Hap-1	Hap-1	Hap-3	Hap-5	Hap-1	Hap-5	Hap-5	Hap-3	Hap-5	Hap-8	Hap-3	Hap-8	Hap-6	Hap-3	Hap-3	Hap-3	Hap-5	Hap-1	Hap-1	Hap-9	Hap-7	Hap-4	Hap-6	Hap-5	Hap-3	Hap-5	Hap-1	Hap-7	Hap-8	Hap-7	Hap-3	Hap-1	Hap-1	Hap-2	Hap-2	Hap-1	Hap-2	Hap-2	Hap-8	Hap-4	Hap-5	Hap-11
XZ50	yuanzhen397	China	Indica-3	14.3885	Hap-3	Hap-7	Hap-3	Hap-1	Hap-1	Hap-3	Hap-5	Hap-3	Hap-5	Hap-5	Hap-5	Hap-5	Hap-5	Hap-3	Hap-8	Hap-6	Hap-3	Hap-3	Hap-3	Hap-5	Hap-1	Hap-5	Hap-1	Hap-7	Hap-4	Hap-6	Hap-5	Hap-3	Hap-5	Hap-1	Hap-7	Hap-8	Hap-6	Hap-1	Hap-1	Hap-1	Hap-8	Hap-4	Hap-2	Hap-3	Hap-5	Hap-8	Hap-4	Hap-5	Hap-7
XZ51	qiaozhan1	China	Indica-3	16.6126	Hap-3	Hap-1	Hap-2	Hap-1	Hap-1	Hap-3	Hap-5	Hap-1	Hap-5	Hap-5	Hap-3	Hap-7	Hap-7	Hap-1	Hap-8	Hap-6	Hap-3	Hap-3	Hap-3	Hap-5	Hap-1	Hap-5	Hap-9	Hap-7	Hap-4	Hap-6	Hap-5	Hap-3	Hap-5	Hap-6	Hap-2	Hap-8	Hap-9	Hap-3	Hap-1	Hap-1	Hap-2	Hap-4	Hap-1	Hap-2	Hap-2	Hap-3	Hap-4	Hap-5	Hap-3
XZ52	qinghuaai6	China	Indica-1	13.0473	Hap-3	Hap-5	Hap-2	Hap-1	Hap-3	Hap-3	Hap-5	Hap-1	Hap-5	Hap-9	Hap-3	Hap-5	Hap-6	NA	Hap-6	Hap-2	Hap-3	Hap-3	Hap-3	Hap-5	Hap-1	Hap-5	Hap-9	Hap-7	Hap-4	Hap-6	Hap-5	Hap-3	Hap-1	Hap-1	Hap-7	Hap-4	Hap-9	Hap-3	Hap-1	Hap-1	Hap-1	Hap-4	Hap-1	Hap-3	Hap-2	Hap-6	Hap-4	Hap-7	Hap-11
XZ53	qianza1	China	Indica-3	14.7461	Hap-3	Hap-3	Hap-3	Hap-2	Hap-1	Hap-7	Hap-5	Hap-3	Hap-5	Hap-5	Hap-3	Hap-5	Hap-8	Hap-3	Hap-8	Hap-6	Hap-3	Hap-3	Hap-3	Hap-5	Hap-1	Hap-5	Hap-9	Hap-7	Hap-4	Hap-6	Hap-5	Hap-3	Hap-5	Hap-1	Hap-2	Hap-8	Hap-3	Hap-3	Hap-1	Hap-1	Hap-2	Hap-4	Hap-1	Hap-4	Hap-5	Hap-1	Hap-4	Hap-5	Hap-8
XZ54	aiheinuo	China	Indica-2	11.7772	Hap-3	Hap-3	Hap-2	Hap-1	Hap-1	Hap-3	Hap-5	Hap-1	Hap-5	Hap-5	Hap-5	Hap-5	Hap-5	Hap-3	Hap-8	Hap-6	Hap-3	Hap-3	Hap-3	Hap-5	Hap-2	Hap-5	Hap-8	Hap-7	Hap-4	Hap-6	Hap-5	Hap-3	Hap-1	Hap-6	Hap-5	Hap-8	Hap-4	Hap-3	Hap-1	Hap-1	Hap-4	Hap-4	Hap-6	Hap-3	Hap-2	Hap-8	Hap-4	Hap-2	Hap-7
XZ55	xinbaoai	China	Indica-3	13.3675	Hap-3	Hap-7	Hap-3	Hap-1	Hap-1	Hap-7	Hap-5	Hap-3	Hap-5	Hap-5	Hap-3	Hap-1	Hap-5	Hap-3	Hap-8	Hap-6	Hap-3	Hap-3	Hap-3	Hap-8	Hap-1	Hap-1	Hap-9	Hap-7	Hap-4	Hap-6	Hap-5	Hap-3	Hap-1	Hap-3	Hap-7	Hap-8	Hap-4	Hap-3	Hap-1	Hap-1	Hap-2	Hap-4	Hap-6	Hap-2	Hap-5	Hap-8	Hap-4	Hap-7	Hap-4
XZ56	huiyouzhan	China	Indica-3	13.3709	Hap-3	Hap-5	Hap-2	Hap-1	Hap-1	Hap-3	Hap-5	Hap-1	Hap-5	Hap-3	Hap-5	Hap-5	Hap-8	Hap-5	Hap-2	Hap-1	Hap-3	Hap-1	Hap-3	Hap-5	Hap-1	Hap-5	Hap-8	Hap-7	Hap-4	Hap-8	Hap-5	Hap-3	Hap-5	Hap-9	Hap-7	Hap-8	Hap-7	Hap-3	Hap-1	Hap-1	Hap-4	Hap-4	Hap-1	Hap-3	Hap-2	Hap-6	Hap-6	Hap-5	Hap-3
XZ57	guanghui312	China	Indica-3	13.9357	Hap-3	Hap-2	Hap-2	Hap-1	Hap-1	Hap-6	Hap-5	Hap-2	Hap-6	Hap-5	Hap-4	Hap-1	Hap-6	Hap-7	Hap-8	Hap-6	Hap-3	Hap-3	Hap-3	Hap-5	Hap-1	Hap-5	Hap-8	Hap-7	Hap-4	Hap-6	Hap-5	Hap-3	Hap-5	Hap-3	Hap-7	Hap-8	Hap-7	Hap-3	Hap-1	Hap-1	Hap-2	Hap-2	Hap-1	Hap-3	Hap-5	Hap-8	Hap-4	Hap-5	Hap-11
XZ58	xintieda	China	Indica-2	17.0935	Hap-3	Hap-7	Hap-1	Hap-1	Hap-1	Hap-3	Hap-5	Hap-8	Hap-5	Hap-5	Hap-5	Hap-5	Hap-7	Hap-5	Hap-7	Hap-6	Hap-3	Hap-3	Hap-3	Hap-5	Hap-1	Hap-5	Hap-9	Hap-7	Hap-4	Hap-6	Hap-5	Hap-3	Hap-5	Hap-8	Hap-7	Hap-8	Hap-7	Hap-3	Hap-1	Hap-1	Hap-2	Hap-4	Hap-6	Hap-1	Hap-2	Hap-4	Hap-4	Hap-7	Hap-7
XZ59	shengtai1	China	Indica-2	14.897	Hap-3	Hap-5	Hap-2	Hap-4	Hap-3	Hap-3	Hap-5	Hap-1	Hap-5	Hap-5	Hap-3	Hap-2	Hap-7	Hap-5	Hap-3	Hap-5	Hap-3	Hap-3	Hap-3	Hap-7	Hap-1	Hap-5	Hap-9	Hap-7	Hap-4	Hap-5	Hap-5	Hap-3	Hap-5	Hap-3	Hap-7	Hap-3	Hap-8	Hap-3	Hap-1	Hap-1	Hap-2	Hap-1	Hap-1	Hap-3	Hap-2	Hap-6	Hap-4	Hap-7	Hap-11
XZ60	menjiaolao4	China	Indica-1	15.1772	Hap-3	Hap-3	Hap-1	Hap-1	Hap-7	Hap-3	Hap-5	Hap-1	Hap-8	Hap-1	Hap-3	Hap-5	Hap-7	Hap-5	Hap-2	Hap-2	Hap-3	Hap-3	Hap-3	Hap-2	Hap-1	Hap-5	Hap-8	Hap-7	Hap-4	Hap-8	Hap-3	Hap-3	Hap-1	Hap-3	Hap-7	Hap-3	Hap-3	Hap-3	Hap-1	Hap-1	Hap-4	Hap-4	Hap-7	Hap-2	Hap-2	Hap-6	Hap-4	Hap-7	Hap-10
XZ61	qizhan	China	Indica-1	17.15	Hap-3	Hap-3	Hap-2	Hap-1	Hap-1	Hap-3	Hap-5	Hap-1	Hap-5	Hap-2	Hap-4	Hap-2	Hap-8	Hap-6	Hap-2	Hap-1	Hap-3	Hap-3	Hap-3	Hap-5	Hap-1	Hap-5	Hap-8	Hap-7	Hap-4	Hap-6	Hap-1	Hap-3	Hap-5	Hap-3	Hap-7	Hap-8	Hap-6	Hap-3	Hap-1	Hap-1	Hap-5	Hap-4	Hap-4	Hap-1	Hap-3	Hap-6	Hap-6	Hap-6	Hap-3
XZ62	1daozhan	China	Indica-1	14.9359	Hap-3	Hap-3	Hap-1	Hap-1	Hap-6	Hap-3	Hap-5	Hap-6	Hap-5	Hap-1	Hap-3	Hap-5	Hap-8	NA	Hap-2	Hap-2	Hap-2	Hap-2	Hap-4	Hap-4	Hap-1	Hap-5	Hap-8	Hap-7	Hap-4	Hap-8	Hap-3	Hap-3	Hap-1	Hap-3	Hap-7	Hap-3	Hap-3	Hap-3	Hap-1	Hap-1	Hap-4	Hap-4	Hap-7	Hap-2	Hap-3	Hap-6	Hap-4	Hap-7	Hap-11
XZ63	gaosuizhong	China	Indica-1	11.7885	Hap-3	Hap-1	Hap-1	Hap-1	Hap-1	Hap-5	Hap-5	Hap-1	Hap-5	Hap-6	Hap-5	Hap-5	Hap-7	Hap-8	Hap-8	Hap-6	Hap-3	Hap-3	Hap-3	Hap-2	Hap-1	Hap-5	Hap-8	Hap-7	Hap-4	Hap-6	Hap-1	Hap-3	Hap-1	Hap-3	Hap-7	Hap-3	Hap-9	Hap-3	Hap-1	Hap-1	Hap-4	Hap-4	Hap-1	Hap-1	Hap-3	Hap-6	Hap-4	Hap-5	Hap-11
XZ64	jianshengdao	China	Indica-1	15.5315	Hap-2	Hap-4	Hap-2	Hap-1	Hap-4	Hap-3	Hap-5	Hap-1	Hap-2	Hap-3	Hap-7	Hap-1	Hap-5	Hap-5	Hap-2	Hap-1	Hap-7	Hap-3	Hap-5	Hap-5	Hap-1	Hap-5	Hap-1	Hap-5	Hap-4	Hap-6	Hap-5	Hap-3	Hap-5	Hap-3	Hap-7	Hap-3	Hap-9	Hap-1	Hap-1	Hap-1	Hap-4	Hap-2	Hap-1	Hap-1	Hap-1	Hap-6	Hap-4	Hap-1	Hap-11
XZ65	nuozai	China	Indica-1	14.6764	Hap-3	Hap-1	Hap-3	Hap-4	Hap-1	Hap-3	Hap-5	Hap-1	Hap-5	Hap-1	Hap-3	Hap-1	Hap-7	Hap-8	Hap-8	Hap-6	Hap-3	Hap-3	Hap-5	Hap-5	Hap-1	Hap-5	Hap-8	Hap-7	Hap-4	Hap-8	Hap-5	Hap-3	Hap-2	Hap-3	Hap-7	Hap-1	Hap-9	Hap-3	Hap-1	Hap-1	Hap-7	Hap-4	Hap-1	Hap-3	Hap-2	Hap-2	Hap-4	Hap-7	Hap-11
XZ66	wanninggu(2)	China	Indica-1	12.2254	Hap-3	Hap-3	Hap-2	Hap-1	Hap-1	Hap-3	Hap-5	Hap-8	Hap-5	Hap-1	Hap-3	Hap-5	Hap-7	Hap-5	Hap-7	Hap-6	Hap-3	Hap-1	Hap-3	Hap-5	Hap-1	Hap-5	Hap-9	Hap-7	Hap-4	Hap-6	Hap-1	Hap-3	Hap-1	Hap-3	Hap-7	Hap-1	Hap-9	Hap-3	Hap-1	Hap-1	Hap-1	Hap-4	Hap-7	Hap-2	Hap-2	Hap-2	Hap-4	Hap-5	Hap-10
XZ67	jiuzhan	China	Indica-1	15.0122	Hap-3	Hap-5	Hap-2	Hap-1	Hap-3	Hap-3	Hap-5	Hap-1	Hap-5	Hap-2	Hap-3	Hap-5	Hap-6	Hap-5	Hap-6	Hap-2	Hap-2	Hap-3	Hap-3	Hap-5	Hap-1	Hap-5	Hap-8	Hap-7	Hap-4	Hap-6	Hap-5	Hap-3	Hap-3	Hap-3	Hap-7	Hap-5	Hap-9	Hap-3	Hap-1	Hap-1	Hap-4	Hap-4	Hap-4	Hap-1	Hap-2	Hap-6	Hap-4	Hap-7	Hap-11
XZ68	heidinuo	China	Indica-1	13.6906	Hap-2	Hap-2	Hap-2	Hap-1	Hap-1	Hap-3	Hap-5	Hap-8	Hap-3	Hap-1	Hap-5	Hap-5	Hap-5	Hap-6	Hap-2	Hap-1	Hap-2	Hap-2	Hap-3	Hap-5	Hap-2	Hap-5	Hap-8	Hap-6	Hap-4	Hap-7	Hap-5	Hap-2	Hap-5	Hap-7	Hap-7	Hap-4	Hap-6	Hap-2	Hap-1	Hap-1	Hap-2	Hap-4	Hap-6	Hap-2	Hap-3	Hap-6	Hap-4	Hap-4	Hap-8
XZ69	ribenzhong	China	Indica-1	16.3185	Hap-3	Hap-3	Hap-3	Hap-1	Hap-3	Hap-3	Hap-5	Hap-1	Hap-8	Hap-7	Hap-3	Hap-5	Hap-7	Hap-8	Hap-8	Hap-6	Hap-1	Hap-3	Hap-3	Hap-2	Hap-1	Hap-5	Hap-8	Hap-7	Hap-2	Hap-8	Hap-5	Hap-3	Hap-2	Hap-3	Hap-7	Hap-2	Hap-9	Hap-3	Hap-1	Hap-1	Hap-1	Hap-5	Hap-7	Hap-2	Hap-4	Hap-6	Hap-4	Hap-6	Hap-11
XZ72	xinzhouzhan	China	Indica-1	17.9549	Hap-3	Hap-3	Hap-2	Hap-1	Hap-7	Hap-3	Hap-5	Hap-1	Hap-5	Hap-5	Hap-3	Hap-5	Hap-7	Hap-5	Hap-2	Hap-1	Hap-3	Hap-3	Hap-5	Hap-5	Hap-1	Hap-5	Hap-8	Hap-7	Hap-1	Hap-8	Hap-3	Hap-3	Hap-1	Hap-3	Hap-7	Hap-3	Hap-9	Hap-3	Hap-2	Hap-1	Hap-1	Hap-4	Hap-2	Hap-2	Hap-2	Hap-6	Hap-4	Hap-2	Hap-10
XZ73	tieyangkuai	China	Indica-1	#N/A	Hap-3	Hap-3	Hap-3	Hap-1	Hap-6	Hap-3	Hap-5	Hap-4	Hap-5	Hap-9	Hap-4	Hap-5	Hap-6	Hap-8	Hap-2	Hap-3	Hap-2	Hap-2	Hap-3	Hap-2	Hap-1	Hap-5	Hap-8	Hap-7	Hap-4	Hap-6	Hap-5	Hap-1	Hap-5	Hap-3	Hap-7	Hap-4	Hap-9	Hap-3	Hap-1	Hap-1	Hap-5	Hap-4	Hap-5	Hap-3	Hap-3	Hap-2	Hap-4	Hap-3	Hap-7
XZ74	fanzhanzhong	China	Indica-1	14.9182	Hap-3	Hap-3	Hap-3	Hap-1	Hap-1	Hap-3	Hap-5	Hap-8	Hap-5	Hap-1	Hap-3	Hap-1	Hap-8	Hap-3	Hap-2	Hap-1	Hap-1	Hap-3	Hap-5	Hap-5	Hap-1	Hap-5	Hap-8	Hap-7	Hap-4	Hap-6	Hap-5	Hap-1	Hap-2	Hap-3	Hap-7	Hap-2	Hap-9	Hap-3	Hap-1	Hap-1	Hap-2	Hap-4	Hap-2	Hap-1	Hap-3	Hap-1	Hap-2	Hap-7	Hap-10
XZ75	xiangmi	China	Indica-1	16.605	Hap-3	Hap-2	Hap-2	Hap-1	Hap-3	Hap-3	Hap-5	Hap-1	Hap-5	Hap-6	Hap-3	Hap-5	Hap-6	Hap-8	Hap-6	Hap-4	Hap-3	Hap-3	Hap-3	Hap-5	Hap-1	Hap-5	Hap-9	Hap-7	Hap-4	Hap-6	Hap-5	Hap-3	Hap-1	Hap-3	Hap-7	Hap-3	Hap-9	Hap-3	Hap-1	Hap-1	Hap-2	Hap-4	Hap-4	Hap-2	Hap-2	Hap-6	Hap-4	Hap-7	Hap-11
XZ76	menjiaoying	China	Indica-3	#N/A	Hap-3	Hap-4	Hap-2	Hap-1	Hap-4	Hap-3	Hap-5	Hap-8	Hap-2	Hap-3	Hap-7	Hap-1	Hap-5	Hap-5	Hap-2	Hap-1	Hap-1	Hap-3	Hap-1	Hap-5	Hap-1	Hap-5	Hap-1	Hap-5	Hap-4	Hap-6	Hap-5	Hap-3	Hap-5	Hap-1	Hap-5	Hap-3	Hap-9	Hap-1	Hap-1	Hap-1	Hap-4	Hap-2	Hap-6	Hap-1	Hap-1	Hap-6	Hap-4	Hap-1	Hap-11
XZ77	changshenhong	China	Indica-3	13.7921	Hap-3	Hap-7	Hap-2	Hap-1	Hap-1	Hap-3	Hap-5	Hap-8	Hap-5	Hap-5	Hap-5	Hap-5	Hap-7	Hap-5	Hap-7	Hap-6	Hap-3	Hap-3	Hap-3	Hap-5	Hap-1	Hap-5	Hap-9	Hap-7	Hap-4	Hap-6	Hap-5	Hap-3	Hap-5	Hap-6	Hap-7	Hap-8	Hap-9	Hap-3	Hap-1	Hap-1	Hap-8	Hap-4	Hap-8	Hap-2	Hap-1	Hap-10	Hap-4	Hap-7	Hap-2
XZ78	baihua	China	Indica-3	24.412	Hap-3	Hap-5	Hap-1	Hap-1	Hap-3	Hap-3	Hap-5	Hap-1	Hap-5	Hap-6	Hap-3	Hap-5	Hap-7	Hap-5	Hap-6	Hap-3	Hap-3	Hap-3	Hap-7	Hap-5	Hap-1	Hap-5	Hap-9	Hap-7	Hap-4	Hap-6	Hap-5	Hap-3	Hap-3	Hap-2	Hap-7	Hap-6	Hap-5	Hap-3	Hap-1	Hap-1	Hap-2	Hap-4	Hap-1	Hap-2	Hap-2	Hap-6	Hap-6	Hap-6	Hap-11
XZ79	shuifendan	China	Indica-3	13.7921	Hap-3	Hap-3	Hap-1	Hap-1	Hap-1	Hap-3	Hap-5	Hap-1	Hap-5	Hap-5	Hap-3	Hap-5	Hap-7	Hap-5	Hap-2	Hap-1	Hap-3	Hap-3	Hap-3	Hap-5	Hap-1	Hap-5	Hap-9	Hap-7	Hap-4	Hap-6	Hap-5	Hap-3	Hap-5	Hap-1	Hap-7	Hap-8	Hap-3	Hap-3	Hap-1	Hap-1	Hap-7	Hap-4	Hap-6	Hap-2	Hap-1	Hap-10	Hap-4	Hap-5	Hap-5
XZ80	guangxiximi	China	Indica-3	#N/A	Hap-3	Hap-3	Hap-3	Hap-1	Hap-1	Hap-3	Hap-5	Hap-1	Hap-5	Hap-9	Hap-3	Hap-5	Hap-8	Hap-5	Hap-8	Hap-6	Hap-1	Hap-3	Hap-3	Hap-2	Hap-1	Hap-5	Hap-8	Hap-7	Hap-4	Hap-7	Hap-5	Hap-3	Hap-5	Hap-3	Hap-7	Hap-3	Hap-9	Hap-3	Hap-1	Hap-1	Hap-2	Hap-4	Hap-5	Hap-3	Hap-2	Hap-6	Hap-4	Hap-5	Hap-11
XZ81	dalizaoshu	China	Indica-3	16.5166	Hap-3	Hap-6	Hap-1	Hap-1	Hap-3	Hap-3	Hap-5	Hap-6	Hap-5	Hap-5	Hap-3	Hap-5	Hap-7	Hap-5	Hap-6	Hap-6	Hap-5	Hap-3	Hap-3	Hap-5	Hap-1	Hap-5	Hap-9	Hap-7	Hap-4	Hap-6	Hap-5	Hap-3	Hap-3	Hap-1	Hap-7	Hap-4	Hap-6	Hap-3	Hap-1	Hap-1	Hap-2	Hap-4	Hap-1	Hap-2	Hap-2	Hap-5	Hap-4	Hap-7	Hap-7
XZ82	dabaizao	China	Indica-3	16.1544	Hap-3	Hap-5	Hap-1	Hap-1	Hap-3	Hap-3	Hap-5	Hap-1	Hap-5	Hap-5	Hap-5	Hap-5	Hap-7	Hap-5	Hap-8	Hap-6	Hap-3	Hap-3	Hap-3	Hap-5	Hap-1	Hap-5	Hap-9	Hap-7	Hap-4	Hap-6	Hap-5	Hap-3	Hap-5	Hap-6	Hap-7	Hap-8	Hap-3	Hap-3	Hap-1	Hap-1	Hap-7	Hap-4	Hap-6	Hap-2	Hap-2	Hap-4	Hap-4	Hap-5	Hap-3
XZ83	wuzaizao	China	Indica-2	15.8525	Hap-3	Hap-1	Hap-2	Hap-1	Hap-1	Hap-5	Hap-5	Hap-1	Hap-5	Hap-3	Hap-3	Hap-5	Hap-5	Hap-5	Hap-7	Hap-6	Hap-3	Hap-3	Hap-3	Hap-5	Hap-2	Hap-5	Hap-9	Hap-7	Hap-4	Hap-6	Hap-5	Hap-3	Hap-5	Hap-6	Hap-7	Hap-8	Hap-7	Hap-3	Hap-1	Hap-1	Hap-2	Hap-4	Hap-6	Hap-3	Hap-1	Hap-4	Hap-4	Hap-7	Hap-3
XZ84	xianshuizhan	China	Indica-3	16.6414	Hap-3	Hap-3	Hap-1	Hap-1	Hap-1	Hap-3	Hap-5	Hap-1	Hap-5	Hap-3	Hap-5	Hap-5	Hap-8	Hap-5	Hap-2	Hap-1	Hap-3	Hap-1	Hap-3	Hap-5	Hap-1	Hap-5	Hap-9	Hap-7	Hap-4	Hap-6	Hap-5	Hap-3	Hap-5	Hap-1	Hap-7	Hap-8	Hap-9	Hap-3	Hap-1	Hap-1	Hap-2	Hap-4	Hap-6	Hap-2	Hap-1	Hap-4	Hap-4	Hap-7	Hap-11
XZ85	youliang	China	Indica-3	#N/A	Hap-3	Hap-7	Hap-1	Hap-1	Hap-1	Hap-3	Hap-5	Hap-8	Hap-5	Hap-5	Hap-5	Hap-5	Hap-8	Hap-5	Hap-7	Hap-6	Hap-3	Hap-3	Hap-3	Hap-5	Hap-1	Hap-5	Hap-9	Hap-7	Hap-4	Hap-6	Hap-5	Hap-3	Hap-5	Hap-6	Hap-7	Hap-8	Hap-9	Hap-3	Hap-1	Hap-1	Hap-7	Hap-4	Hap-6	Hap-2	Hap-1	Hap-10	Hap-4	Hap-7	Hap-7
XZ86	jindezao	China	Indica-3	16.5527	Hap-3	Hap-5	Hap-2	Hap-1	Hap-4	Hap-4	Hap-5	Hap-1	Hap-5	Hap-2	Hap-4	Hap-5	Hap-7	Hap-5	Hap-1	Hap-2	Hap-5	Hap-2	Hap-3	Hap-5	Hap-1	Hap-5	Hap-9	Hap-7	Hap-4	Hap-6	Hap-2	Hap-4	Hap-5	Hap-1	Hap-7	Hap-5	Hap-9	Hap-3	Hap-1	Hap-1	Hap-3	Hap-4	Hap-1	Hap-2	Hap-2	Hap-6	Hap-4	Hap-6	Hap-11
XZ87	tajingnuo	China	Indica-1	10.9607	Hap-3	Hap-3	Hap-3	Hap-1	Hap-7	Hap-5	Hap-5	Hap-1	Hap-5	Hap-9	Hap-5	Hap-5	Hap-7	Hap-5	Hap-8	Hap-6	Hap-3	Hap-3	Hap-3	Hap-5	Hap-1	Hap-5	Hap-9	Hap-7	Hap-4	Hap-6	Hap-1	Hap-3	Hap-5	Hap-9	Hap-7	Hap-3	Hap-9	Hap-3	Hap-1	Hap-1	Hap-2	Hap-4	Hap-7	Hap-1	Hap-3	Hap-6	Hap-4	Hap-5	Hap-3
XZ88	handao	China	Indica-1	16.9168	Hap-3	Hap-7	Hap-3	Hap-1	Hap-1	Hap-3	Hap-5	Hap-8	Hap-5	Hap-5	Hap-3	Hap-5	Hap-5	Hap-8	Hap-2	Hap-1	Hap-3	Hap-3	Hap-3	Hap-5	Hap-1	Hap-5	Hap-9	Hap-7	Hap-4	Hap-8	Hap-3	Hap-3	Hap-1	Hap-3	Hap-7	Hap-8	Hap-9	Hap-3	Hap-1	Hap-1	Hap-2	Hap-4	Hap-6	Hap-2	Hap-2	Hap-6	Hap-4	Hap-6	Hap-4
XZ89	gouzaizhan	China	Indica-1	#N/A	Hap-3	Hap-3	Hap-2	Hap-1	Hap-1	Hap-3	Hap-5	Hap-1	Hap-8	Hap-1	Hap-5	Hap-5	Hap-7	Hap-5	Hap-8	Hap-6	Hap-3	Hap-3	Hap-3	Hap-5	Hap-1	Hap-1	Hap-3	Hap-7	Hap-4	Hap-6	Hap-5	Hap-1	Hap-5	Hap-3	Hap-7	Hap-3	Hap-9	Hap-3	Hap-1	Hap-1	Hap-4	Hap-4	Hap-6	Hap-3	Hap-2	Hap-6	Hap-6	Hap-5	Hap-10
XZ90	zaohebaike	China	Indica-3	18.0441	Hap-3	Hap-1	Hap-1	Hap-1	Hap-1	Hap-3	Hap-5	Hap-1	Hap-5	Hap-3	Hap-5	Hap-5	Hap-8	Hap-8	Hap-2	Hap-1	Hap-3	Hap-3	Hap-3	Hap-5	Hap-1	Hap-2	Hap-9	Hap-7	Hap-4	Hap-4	Hap-4	Hap-3	Hap-5	Hap-7	Hap-7	Hap-8	Hap-9	Hap-3	Hap-1	Hap-1	Hap-2	Hap-4	Hap-6	Hap-3	Hap-1	Hap-4	Hap-4	Hap-7	Hap-3
XZ91	dajianma	China	Indica-3	14.8805	Hap-3	Hap-7	Hap-1	Hap-1	Hap-1	Hap-3	Hap-5	Hap-1	Hap-5	Hap-9	Hap-3	Hap-5	Hap-8	Hap-8	Hap-2	Hap-1	Hap-3	Hap-3	Hap-3	Hap-5	Hap-1	Hap-5	Hap-9	Hap-7	Hap-4	Hap-6	Hap-5	Hap-3	Hap-5	Hap-8	Hap-7	Hap-8	Hap-7	Hap-3	Hap-1	Hap-1	Hap-2	Hap-4	Hap-1	Hap-2	Hap-1	Hap-4	Hap-4	Hap-7	Hap-3
XZ92	zaobaizai	China	Indica-3	16.9898	Hap-3	Hap-3	Hap-1	Hap-1	Hap-1	Hap-3	Hap-5	Hap-1	Hap-5	Hap-3	Hap-5	Hap-5	Hap-7	Hap-5	Hap-2	Hap-1	Hap-3	Hap-3	Hap-3	Hap-5	Hap-1	Hap-5	Hap-9	Hap-7	Hap-4	Hap-6	Hap-5	Hap-3	Hap-5	Hap-1	Hap-7	Hap-8	Hap-3	Hap-3	Hap-1	Hap-1	Hap-2	Hap-4	Hap-6	Hap-2	Hap-1	Hap-6	Hap-4	Hap-7	Hap-2
XZ93	heuinuo	China	Indica-3	#N/A	Hap-3	Hap-3	Hap-1	Hap-1	Hap-7	Hap-5	Hap-5	Hap-1	Hap-8	Hap-6	Hap-5	Hap-5	Hap-7	Hap-7	Hap-2	Hap-1	Hap-3	Hap-3	Hap-3	Hap-5	Hap-1	Hap-5	Hap-3	Hap-7	Hap-4	Hap-6	Hap-1	Hap-3	Hap-5	Hap-3	Hap-7	Hap-3	Hap-9	Hap-3	Hap-1	Hap-4	Hap-7	Hap-4	Hap-7	Hap-3	Hap-2	Hap-6	Hap-4	Hap-7	Hap-3
XZ94	makezhan	China	Indica-3	13.3979	Hap-3	Hap-3	Hap-1	Hap-1	Hap-1	Hap-3	Hap-5	Hap-8	Hap-5	Hap-5	Hap-5	Hap-5	Hap-8	Hap-5	Hap-7	Hap-6	Hap-3	Hap-3	Hap-3	Hap-5	Hap-1	Hap-5	Hap-9	Hap-7	Hap-4	Hap-6	Hap-5	Hap-3	Hap-5	Hap-1	Hap-7	Hap-8	Hap-9	Hap-3	Hap-1	Hap-2	Hap-7	Hap-4	Hap-8	Hap-3	Hap-1	Hap-6	Hap-4	Hap-7	Hap-10
XZ95	bolizhan	China	Indica-3	17.0394	Hap-3	Hap-1	Hap-1	Hap-1	Hap-1	Hap-3	Hap-5	Hap-1	Hap-5	Hap-5	Hap-5	Hap-5	Hap-5	Hap-8	Hap-2	Hap-1	Hap-2	Hap-3	Hap-4	Hap-5	Hap-1	Hap-2	Hap-9	Hap-7	Hap-4	Hap-4	Hap-4	Hap-3	Hap-5	Hap-6	Hap-7	Hap-8	Hap-9	Hap-3	Hap-1	Hap-1	Hap-5	Hap-4	Hap-6	Hap-3	Hap-1	Hap-6	Hap-4	Hap-5	Hap-4
XZ96	longchuanhaihe	China	Indica-1	14.0836	Hap-3	Hap-3	Hap-3	Hap-1	Hap-1	Hap-3	Hap-5	Hap-1	Hap-5	Hap-9	Hap-5	Hap-5	Hap-8	Hap-8	Hap-2	Hap-1	Hap-1	Hap-3	Hap-3	Hap-5	Hap-2	Hap-5	Hap-9	Hap-7	Hap-4	Hap-6	Hap-4	Hap-3	Hap-5	Hap-3	Hap-7	Hap-8	Hap-9	Hap-3	Hap-1	Hap-1	Hap-7	Hap-4	Hap-6	Hap-3	Hap-2	Hap-2	Hap-4	Hap-2	Hap-7
XZ97	yexiazhang	China	Indica-3	16.3641	Hap-3	Hap-3	Hap-1	Hap-1	Hap-1	Hap-3	Hap-5	Hap-8	Hap-5	Hap-3	Hap-5	Hap-5	Hap-7	Hap-5	Hap-7	Hap-6	Hap-3	Hap-3	Hap-3	Hap-5	Hap-1	Hap-5	Hap-9	Hap-7	Hap-4	Hap-6	Hap-5	Hap-3	Hap-5	Hap-1	Hap-7	Hap-8	Hap-7	Hap-3	Hap-1	Hap-1	Hap-7	Hap-4	Hap-8	Hap-1	Hap-1	Hap-6	Hap-4	Hap-5	Hap-10
XZ98	longyazai	China	Indica-3	18.5162	Hap-3	Hap-2	Hap-1	Hap-1	Hap-1	Hap-3	Hap-5	Hap-1	Hap-5	Hap-5	Hap-4	Hap-5	Hap-5	Hap-8	Hap-2	Hap-2	Hap-2	Hap-3	Hap-3	Hap-5	Hap-1	Hap-7	Hap-9	Hap-7	Hap-4	Hap-5	Hap-5	Hap-3	Hap-5	Hap-5	Hap-7	Hap-6	Hap-9	Hap-3	Hap-1	Hap-1	Hap-6	Hap-4	Hap-1	Hap-3	Hap-2	Hap-6	Hap-4	Hap-5	Hap-11
XZ99	baikezai	China	Indica-3	#N/A	Hap-3	Hap-3	Hap-3	Hap-1	Hap-1	Hap-3	Hap-5	Hap-1	Hap-5	Hap-9	Hap-5	Hap-5	Hap-7	Hap-8	Hap-8	Hap-6	Hap-3	Hap-3	Hap-3	Hap-2	Hap-2	Hap-7	Hap-9	Hap-7	Hap-4	Hap-6	Hap-4	Hap-1	Hap-5	Hap-3	Hap-7	Hap-8	Hap-9	Hap-3	Hap-1	Hap-1	Hap-2	Hap-4	Hap-7	Hap-3	Hap-2	Hap-6	Hap-4	Hap-7	Hap-10
XZ100	dasuikuai	China	Indica-1	16.6465	Hap-3	Hap-2	Hap-1	Hap-1	Hap-1	Hap-4	Hap-5	Hap-1	Hap-5	Hap-3	Hap-5	Hap-5	Hap-7	Hap-8	Hap-2	Hap-1	Hap-3	Hap-3	Hap-3	Hap-2	Hap-1	Hap-7	Hap-4	Hap-7	Hap-4	Hap-8	Hap-5	Hap-1	Hap-1	Hap-3	Hap-7	Hap-6	Hap-9	Hap-3	Hap-1	Hap-1	Hap-5	Hap-4	Hap-7	Hap-2	Hap-2	Hap-6	Hap-4	Hap-7	Hap-11
XZ101	chuanzao	China	Indica-3	16.6465	Hap-3	Hap-5	Hap-2	Hap-1	Hap-3	Hap-3	Hap-5	Hap-1	Hap-5	Hap-5	Hap-5	Hap-6	Hap-6	Hap-8	Hap-1	Hap-3	Hap-2	Hap-3	Hap-3	Hap-1	Hap-1	Hap-3	Hap-3	Hap-7	Hap-4	Hap-6	Hap-5	Hap-2	Hap-5	Hap-6	Hap-7	Hap-8	Hap-6	Hap-3	Hap-1	Hap-1	Hap-7	Hap-4	Hap-6	Hap-1	Hap-1	Hap-4	Hap-4	Hap-6	Hap-10
XZ102	1kengzao	China	Indica-2	17.4662	Hap-3	Hap-3	Hap-2	Hap-1	Hap-5	Hap-5	Hap-5	Hap-1	Hap-8	Hap-3	Hap-5	Hap-7	Hap-5	Hap-7	Hap-2	Hap-1	Hap-3	Hap-1	Hap-3	Hap-5	Hap-1	Hap-5	Hap-9	Hap-7	Hap-4	Hap-8	Hap-3	Hap-1	Hap-5	Hap-6	Hap-7	Hap-8	Hap-3	Hap-3	Hap-1	Hap-1	Hap-2	Hap-4	Hap-6	Hap-3	Hap-3	Hap-2	Hap-4	Hap-5	Hap-6
[truncated: 20 more columns]

## Sheet: Table S3
Table S3 Haplotype information for grain Zn content genes found in the South China (SC) cultivars
Geno no.	Name	Origin	Group	Grain Zn content (mg/kg)	OsZIFL2	OsSAMS2	OsOPT1	OsZIP49	OsNRAMP4	OsZIP8	OsNAAT1	OsYSL14	OsMTP3	OsDMAS1	OsNAS2	OsOPT7	OsYSL6	OsYSL12	OsYSL9	OsYSL16	OsFRO2	OsZIP3	OsMTP1	OsSAMS1	OsZIP6	OsYSL4	OsZIP11	OsIDEF2	OsZIP9	OsOPT3	OsOPT4	OsNAAT4	OsZIP10	OsHMA2	OsZIP48	OsHMA3	OsNRAMP1	OsNAS3	OsVIT2	OsFER1	OsFER2	OsZIFL9	OsNRAMP7	OsYSL18	OsZIP1	OsIRO2	OsZIP4	OsZIFL5	OsZIFL10
X001	Huazhan	China	Indica	14.1144	Hap-3	Hap-5	Hap-2	Hap-1	Hap-3	Hap-3	Hap-5	Hap-1	Hap-5	Hap-6	Hap-3	Hap-5	Hap-6	Hap-5	Hap-5	Hap-3	Hap-3	Hap-3	Hap-3	Hap-5	Hap-1	Hap-5	Hap-9	Hap-7	Hap-4	Hap-6	Hap-5	Hap-3	Hap-3	Hap-1	Hap-7	Hap-4	Hap-9	Hap-3	Hap-1	Hap-1	Hap-2	Hap-4	Hap-1	Hap-2	Hap-2	Hap-6	Hap-4	Hap-7	Hap-11
X002	Huanghuazhan	China	Indica	29.2516	Hap-3	Hap-7	Hap-3	Hap-1	Hap-1	Hap-3	Hap-5	Hap-3	Hap-5	Hap-9	Hap-3	Hap-5	Hap-7	Hap-3	Hap-8	Hap-6	Hap-3	Hap-3	Hap-3	Hap-5	Hap-1	Hap-5	Hap-8	Hap-7	Hap-4	Hap-6	Hap-5	Hap-3	Hap-5	Hap-9	Hap-7	Hap-8	Hap-8	Hap-3	Hap-1	Hap-1	Hap-2	Hap-4	Hap-1	Hap-2	Hap-5	Hap-6	Hap-4	Hap-5	Hap-10
X003	9311	China	Indica	26.9444	Hap-3	Hap-4	Hap-1	Hap-1	Hap-8	Hap-3	Hap-3	Hap-1	Hap-5	Hap-5	Hap-3	Hap-5	Hap-1	Hap-3	Hap-2	Hap-3	Hap-3	Hap-4	Hap-3	Hap-5	Hap-1	Hap-5	Hap-9	Hap-7	Hap-4	Hap-6	Hap-5	Hap-1	Hap-5	Hap-1	Hap-1	Hap-3	Hap-9	Hap-3	Hap-1	Hap-3	Hap-2	Hap-4	Hap-6	Hap-1	Hap-3	Hap-6	Hap-2	Hap-5	Hap-7
X004	Peiai64	China	Indica	21.4606	Hap-3	Hap-7	Hap-1	Hap-1	Hap-1	Hap-3	Hap-5	Hap-3	Hap-5	Hap-5	Hap-3	Hap-1	Hap-7	Hap-3	Hap-8	Hap-6	Hap-3	Hap-3	Hap-3	Hap-5	Hap-1	Hap-5	Hap-9	Hap-7	Hap-1	Hap-6	Hap-5	Hap-3	Hap-5	Hap-9	Hap-7	Hap-8	Hap-2	Hap-3	Hap-1	Hap-1	Hap-2	Hap-4	Hap-2	Hap-1	Hap-4	Hap-11	Hap-4	Hap-7	Hap-5
X006	ZF802	China	Indica	38.243	Hap-3	Hap-7	Hap-3	Hap-1	Hap-1	Hap-3	Hap-5	Hap-1	Hap-5	Hap-5	Hap-3	Hap-5	Hap-5	Hap-3	Hap-8	Hap-6	Hap-3	Hap-3	Hap-3	Hap-5	Hap-1	Hap-5	Hap-9	Hap-7	Hap-4	Hap-6	Hap-5	Hap-3	Hap-5	Hap-7	Hap-7	Hap-8	Hap-3	Hap-3	Hap-1	Hap-1	Hap-2	Hap-4	Hap-1	Hap-2	Hap-2	Hap-6	Hap-4	Hap-5	Hap-11
X007	Guangluai4	China	Indica	19.6898	Hap-3	Hap-5	Hap-2	Hap-1	Hap-3	Hap-3	Hap-5	Hap-1	Hap-5	Hap-6	Hap-3	Hap-5	Hap-6	Hap-5	Hap-5	Hap-3	Hap-3	Hap-3	Hap-3	Hap-5	Hap-1	Hap-5	Hap-9	Hap-7	Hap-4	Hap-6	Hap-5	Hap-3	Hap-3	Hap-1	Hap-7	Hap-4	Hap-9	Hap-3	Hap-1	Hap-1	Hap-2	Hap-4	Hap-1	Hap-2	Hap-2	Hap-6	Hap-4	Hap-7	Hap-11
X008	Zhenshan97	China	Indica	11.542	Hap-3	Hap-7	Hap-2	Hap-1	Hap-1	Hap-3	Hap-5	Hap-8	Hap-5	Hap-5	Hap-5	Hap-5	Hap-7	Hap-5	Hap-7	Hap-6	Hap-5	Hap-3	Hap-3	Hap-5	Hap-1	Hap-5	Hap-9	Hap-7	Hap-4	Hap-6	Hap-5	Hap-3	Hap-5	Hap-6	Hap-7	Hap-8	Hap-9	Hap-3	Hap-1	Hap-1	Hap-2	Hap-5	Hap-1	Hap-2	Hap-1	Hap-4	Hap-4	Hap-5	Hap-3
X009	Minghui63	China	Indica	18.3502	Hap-3	Hap-7	Hap-1	Hap-1	Hap-1	Hap-3	Hap-5	Hap-8	Hap-5	Hap-5	Hap-5	Hap-5	Hap-5	Hap-5	Hap-7	Hap-6	Hap-3	Hap-3	Hap-3	Hap-5	Hap-1	Hap-5	Hap-9	Hap-7	Hap-4	Hap-6	Hap-5	Hap-3	Hap-5	Hap-7	Hap-7	Hap-8	Hap-9	Hap-3	Hap-1	Hap-1	Hap-2	Hap-4	Hap-6	Hap-2	Hap-1	Hap-4	Hap-4	Hap-5	Hap-10
X011	IR64	China	Indica	18.4581	Hap-3	Hap-3	Hap-3	Hap-1	Hap-1	Hap-3	Hap-5	Hap-1	Hap-5	Hap-5	Hap-5	Hap-5	Hap-8	Hap-3	Hap-8	Hap-6	Hap-3	Hap-3	Hap-3	Hap-2	Hap-1	Hap-5	Hap-9	Hap-7	Hap-1	Hap-6	Hap-5	Hap-3	Hap-2	Hap-9	Hap-7	Hap-8	Hap-7	Hap-3	Hap-1	Hap-1	Hap-2	Hap-4	Hap-1	Hap-1	Hap-1	Hap-6	Hap-4	Hap-7	Hap-11
X012	Guihuahuang	China	Japonica	40.2381	Hap-3	Hap-7	Hap-3	Hap-4	Hap-1	Hap-3	Hap-3	Hap-1	Hap-5	Hap-5	Hap-3	Hap-5	Hap-8	Hap-3	Hap-8	Hap-6	Hap-5	Hap-3	Hap-3	Hap-2	Hap-1	Hap-1	Hap-9	Hap-7	Hap-3	Hap-1	Hap-5	Hap-3	Hap-5	Hap-1	Hap-2	Hap-8	Hap-3	Hap-3	Hap-1	Hap-2	Hap-2	Hap-4	Hap-6	Hap-3	Hap-2	Hap-9	Hap-4	Hap-7	Hap-8
X013	CPSLO17	China	Japonica	35.9998	Hap-3	Hap-7	Hap-1	Hap-1	Hap-4	Hap-3	Hap-5	Hap-1	Hap-5	Hap-3	Hap-5	Hap-7	Hap-5	Hap-8	Hap-2	Hap-1	Hap-1	Hap-3	Hap-3	Hap-5	Hap-1	Hap-5	Hap-9	Hap-7	Hap-4	Hap-8	Hap-4	Hap-3	Hap-5	Hap-1	Hap-7	Hap-8	Hap-3	Hap-3	Hap-3	Hap-1	Hap-2	Hap-4	Hap-6	Hap-2	Hap-1	Hap-11	Hap-6	Hap-7	Hap-9
X014	Guandong146	China	Japonica	51.7821	Hap-3	Hap-5	Hap-1	Hap-1	Hap-4	Hap-3	Hap-1	Hap-7	Hap-2	Hap-3	Hap-7	Hap-1	Hap-2	Hap-5	Hap-2	Hap-1	Hap-7	Hap-3	Hap-1	Hap-5	Hap-1	Hap-5	Hap-1	Hap-1	Hap-4	Hap-6	Hap-5	Hap-3	Hap-5	Hap-1	Hap-5	Hap-3	Hap-9	Hap-1	Hap-1	Hap-1	Hap-4	Hap-2	Hap-1	Hap-1	Hap-1	Hap-6	Hap-4	Hap-1	Hap-11
X015	TN1	China	Indica	56.9593	Hap-3	Hap-1	Hap-3	Hap-1	Hap-4	Hap-7	Hap-3	Hap-3	Hap-1	Hap-3	Hap-5	Hap-1	Hap-5	Hap-5	Hap-2	Hap-1	Hap-7	Hap-3	Hap-6	Hap-5	Hap-1	Hap-1	Hap-9	Hap-7	Hap-4	Hap-6	Hap-5	Hap-3	Hap-5	Hap-1	Hap-7	Hap-8	Hap-3	Hap-1	Hap-1	Hap-1	Hap-2	Hap-2	Hap-6	Hap-2	Hap-2	Hap-6	Hap-6	Hap-1	Hap-11
X016	Sanlicun	China	Japonica	41.6527	Hap-3	Hap-4	Hap-1	Hap-1	Hap-4	Hap-3	Hap-1	Hap-7	Hap-2	Hap-3	Hap-1	Hap-1	Hap-2	Hap-5	Hap-2	Hap-1	Hap-7	Hap-3	Hap-1	Hap-5	Hap-1	Hap-5	Hap-1	Hap-1	Hap-4	Hap-6	Hap-5	Hap-3	Hap-5	Hap-1	Hap-5	Hap-3	Hap-9	Hap-1	Hap-1	Hap-1	Hap-4	Hap-2	Hap-1	Hap-1	Hap-2	Hap-6	Hap-4	Hap-1	Hap-11
X017	Miyang46	China	Indica	42.3455	Hap-3	Hap-5	Hap-2	Hap-1	Hap-3	Hap-3	Hap-5	Hap-1	Hap-5	Hap-6	Hap-3	Hap-5	Hap-6	Hap-5	Hap-5	Hap-3	Hap-3	Hap-3	Hap-3	Hap-5	Hap-1	Hap-5	Hap-9	Hap-7	Hap-4	Hap-6	Hap-5	Hap-3	Hap-3	Hap-1	Hap-7	Hap-4	Hap-9	Hap-3	Hap-1	Hap-1	Hap-2	Hap-4	Hap-1	Hap-2	Hap-2	Hap-6	Hap-4	Hap-7	Hap-11
X018	Kunmingxiaobaigu	China	Japonica	60.3648	Hap-3	Hap-3	Hap-1	Hap-1	Hap-3	Hap-6	Hap-5	Hap-3	Hap-5	Hap-3	Hap-7	Hap-5	Hap-6	Hap-5	Hap-2	Hap-1	Hap-7	Hap-3	Hap-1	Hap-5	Hap-3	Hap-5	Hap-6	Hap-3	Hap-4	Hap-6	Hap-5	Hap-3	Hap-5	Hap-6	Hap-7	Hap-8	Hap-3	Hap-3	Hap-1	Hap-1	Hap-4	Hap-4	Hap-1	Hap-2	Hap-5	Hap-6	Hap-4	Hap-1	Hap-10
X019	Xintuanheigu	China	Japonica	67.9595	Hap-3	Hap-5	Hap-2	Hap-1	Hap-3	Hap-3	Hap-5	Hap-1	Hap-5	Hap-6	Hap-3	Hap-5	Hap-6	Hap-5	Hap-5	Hap-3	Hap-3	Hap-3	Hap-3	Hap-5	Hap-1	Hap-5	Hap-9	Hap-7	Hap-4	Hap-6	Hap-5	Hap-3	Hap-3	Hap-1	Hap-7	Hap-4	Hap-9	Hap-3	Hap-1	Hap-1	Hap-2	Hap-4	Hap-1	Hap-2	Hap-2	Hap-6	Hap-4	Hap-7	Hap-11
X020	Wushanyouzhan	China	Indica	39.0283	Hap-3	Hap-2	Hap-2	Hap-1	Hap-3	Hap-3	Hap-5	Hap-6	Hap-3	Hap-4	Hap-6	Hap-3	Hap-5	Hap-5	Hap-2	Hap-1	Hap-1	Hap-3	Hap-1	Hap-5	Hap-1	Hap-5	Hap-6	Hap-6	Hap-4	Hap-6	Hap-5	Hap-3	Hap-3	Hap-5	Hap-6	Hap-4	Hap-9	Hap-2	Hap-2	Hap-1	Hap-3	Hap-4	Hap-1	Hap-3	Hap-1	Hap-6	Hap-6	Hap-3	Hap-11
X021	Wuyungeng3	China	Japonica	61.6838	Hap-3	Hap-1	Hap-1	Hap-1	Hap-4	Hap-3	Hap-5	Hap-8	Hap-1	Hap-3	Hap-7	Hap-1	Hap-5	Hap-5	Hap-2	Hap-1	Hap-1	Hap-3	Hap-1	Hap-5	Hap-1	Hap-5	Hap-1	Hap-5	Hap-4	Hap-6	Hap-5	Hap-3	Hap-1	Hap-4	Hap-5	Hap-3	Hap-9	Hap-1	Hap-1	Hap-1	Hap-4	Hap-4	Hap-1	Hap-1	Hap-1	Hap-3	Hap-4	Hap-4	Hap-11
X022	lemont	China	Japonica	27.205	Hap-3	Hap-7	Hap-3	Hap-1	Hap-1	Hap-3	Hap-5	Hap-3	Hap-5	Hap-5	Hap-3	Hap-5	Hap-7	Hap-3	Hap-8	Hap-6	Hap-3	Hap-3	Hap-3	Hap-5	Hap-1	Hap-1	Hap-9	Hap-7	Hap-4	Hap-6	Hap-5	Hap-3	Hap-5	Hap-1	Hap-7	Hap-8	Hap-7	Hap-3	Hap-1	Hap-1	Hap-4	Hap-4	Hap-1	Hap-3	Hap-4	Hap-8	Hap-4	Hap-5	Hap-8
X023	Rethu Heenati	China	Indica	NaN	Hap-3	Hap-7	Hap-1	Hap-1	Hap-4	Hap-3	Hap-1	Hap-7	Hap-2	Hap-3	Hap-7	Hap-1	Hap-2	Hap-5	Hap-2	Hap-1	Hap-7	Hap-3	Hap-1	Hap-5	Hap-1	Hap-5	Hap-1	Hap-1	Hap-4	Hap-6	Hap-5	Hap-3	Hap-5	Hap-1	Hap-5	Hap-3	Hap-9	Hap-1	Hap-1	Hap-1	Hap-4	Hap-4	Hap-1	Hap-1	Hap-1	Hap-6	Hap-4	Hap-1	Hap-10
X024	SWR17	China	Japonica	NaN	Hap-3	Hap-1	Hap-1	Hap-1	Hap-4	Hap-3	Hap-5	Hap-1	Hap-1	Hap-3	Hap-5	Hap-1	Hap-5	Hap-5	Hap-2	Hap-1	Hap-7	Hap-3	Hap-6	Hap-5	Hap-4	Hap-5	Hap-1	Hap-5	Hap-4	Hap-6	Hap-5	Hap-3	Hap-5	Hap-1	Hap-7	Hap-3	Hap-9	Hap-1	Hap-1	Hap-1	Hap-2	Hap-2	Hap-1	Hap-2	Hap-1	Hap-6	Hap-4	Hap-1	Hap-11
X025	Cypress	China	Japonica	74.8721	Hap-3	Hap-3	Hap-3	Hap-2	Hap-1	Hap-3	Hap-5	Hap-1	Hap-5	Hap-3	Hap-3	Hap-5	Hap-8	Hap-5	Hap-9	Hap-2	Hap-3	Hap-3	Hap-3	Hap-5	Hap-2	Hap-4	Hap-9	Hap-7	Hap-4	Hap-8	Hap-1	Hap-1	Hap-5	Hap-1	Hap-7	Hap-8	Hap-3	Hap-3	Hap-1	Hap-1	Hap-4	Hap-4	Hap-1	Hap-4	Hap-3	Hap-11	Hap-4	Hap-7	Hap-2
X026	Tianfeng（Pigm+Xa23)	China	Indica	37.6531	Hap-4	Hap-4	Hap-1	Hap-1	Hap-4	Hap-3	Hap-5	Hap-3	Hap-2	Hap-3	Hap-7	Hap-1	Hap-1	Hap-5	Hap-2	Hap-1	Hap-7	Hap-3	Hap-1	Hap-5	Hap-1	Hap-5	Hap-1	Hap-2	Hap-4	Hap-6	Hap-5	Hap-3	Hap-3	Hap-9	Hap-5	Hap-3	Hap-9	Hap-1	Hap-1	Hap-1	Hap-4	Hap-2	Hap-1	Hap-1	Hap-1	Hap-6	Hap-4	Hap-1	Hap-11
X027	Xiushui11	China	Japonica	60.5372	Hap-3	Hap-2	Hap-1	Hap-1	Hap-4	Hap-3	Hap-5	Hap-6	Hap-4	Hap-3	Hap-6	Hap-1	Hap-6	Hap-5	Hap-2	Hap-1	Hap-6	Hap-3	Hap-6	Hap-5	Hap-3	Hap-5	Hap-1	Hap-6	Hap-4	Hap-6	Hap-5	Hap-3	Hap-5	Hap-1	Hap-6	Hap-4	Hap-5	Hap-2	Hap-1	Hap-1	Hap-3	Hap-2	Hap-1	Hap-1	Hap-2	Hap-6	Hap-4	Hap-1	Hap-11
X028	Tianfeng	China	Indica	47.7562	Hap-4	Hap-7	Hap-3	Hap-1	Hap-1	Hap-3	Hap-5	Hap-8	Hap-5	Hap-5	Hap-5	Hap-5	Hap-8	Hap-5	Hap-7	Hap-6	Hap-5	Hap-3	Hap-3	Hap-2	Hap-1	Hap-1	Hap-9	Hap-1	Hap-4	Hap-6	Hap-5	Hap-3	Hap-5	Hap-9	Hap-7	Hap-8	Hap-9	Hap-3	Hap-1	Hap-1	Hap-2	Hap-4	Hap-1	Hap-2	Hap-3	Hap-4	Hap-4	Hap-7	Hap-2
X029	Xixuan4	China	Indica	40.6849	Hap-3	Hap-7	Hap-1	Hap-1	Hap-4	Hap-3	Hap-5	Hap-7	Hap-2	Hap-3	Hap-7	Hap-1	Hap-2	Hap-5	Hap-2	Hap-1	Hap-7	Hap-3	Hap-1	Hap-5	Hap-1	Hap-5	Hap-1	Hap-1	Hap-4	Hap-6	Hap-5	Hap-3	Hap-5	Hap-1	Hap-5	Hap-3	Hap-9	Hap-1	Hap-1	Hap-1	Hap-4	Hap-2	Hap-1	Hap-1	Hap-1	Hap-6	Hap-4	Hap-1	Hap-11
X030	Simiao	China	Indica	7.18459	Hap-3	Hap-7	Hap-3	Hap-1	Hap-1	Hap-3	Hap-5	Hap-8	Hap-5	Hap-5	Hap-5	Hap-5	Hap-8	Hap-5	Hap-7	Hap-6	Hap-3	Hap-3	Hap-3	Hap-2	Hap-1	Hap-1	Hap-9	Hap-7	Hap-4	Hap-6	Hap-5	Hap-3	Hap-5	Hap-7	Hap-7	Hap-8	Hap-9	Hap-3	Hap-1	Hap-1	Hap-2	Hap-4	Hap-8	Hap-2	Hap-3	Hap-4	Hap-4	Hap-7	Hap-5
X031	Longge113	China	Indica	43.4711	Hap-3	Hap-7	Hap-1	Hap-1	Hap-1	Hap-3	Hap-5	Hap-8	Hap-5	Hap-5	Hap-5	Hap-5	Hap-8	Hap-5	Hap-8	Hap-6	Hap-3	Hap-3	Hap-3	Hap-5	Hap-1	Hap-1	Hap-9	Hap-7	Hap-4	Hap-6	Hap-4	Hap-3	Hap-5	Hap-6	Hap-7	Hap-6	Hap-9	Hap-3	Hap-1	Hap-1	Hap-7	Hap-4	Hap-1	Hap-1	Hap-1	Hap-10	Hap-4	Hap-5	Hap-10
X032	Baikehehan	China	Indica	29.97	Hap-3	Hap-3	Hap-1	Hap-1	Hap-1	Hap-3	Hap-5	Hap-1	Hap-5	Hap-9	Hap-5	Hap-5	Hap-5	Hap-5	Hap-2	Hap-1	Hap-3	Hap-1	Hap-3	Hap-5	Hap-1	Hap-5	Hap-9	Hap-7	Hap-4	Hap-6	Hap-3	Hap-3	Hap-1	Hap-3	Hap-7	Hap-3	Hap-9	Hap-3	Hap-1	Hap-1	Hap-2	Hap-4	Hap-7	Hap-2	Hap-1	Hap-6	Hap-4	Hap-5	Hap-3
X033	Yizhixiang	China	Indica	67.593	Hap-3	Hap-3	Hap-1	Hap-1	Hap-1	Hap-3	Hap-5	Hap-8	Hap-5	Hap-5	Hap-3	Hap-5	Hap-7	Hap-6	Hap-8	Hap-6	Hap-3	Hap-3	Hap-3	Hap-5	Hap-1	Hap-1	Hap-7	Hap-7	Hap-4	Hap-6	Hap-4	Hap-3	Hap-5	Hap-7	Hap-7	Hap-8	Hap-9	Hap-3	Hap-1	Hap-1	Hap-7	Hap-4	Hap-2	Hap-2	Hap-1	Hap-11	Hap-4	Hap-5	Hap-4
X035	Xuanenchangtanqingzhan	China	Indica	28.4179	Hap-3	Hap-1	Hap-1	Hap-1	Hap-1	Hap-3	Hap-5	Hap-8	Hap-5	Hap-7	Hap-3	Hap-5	Hap-7	Hap-5	Hap-7	Hap-6	Hap-3	Hap-3	Hap-3	Hap-5	Hap-1	Hap-5	Hap-9	Hap-7	Hap-4	Hap-6	Hap-5	Hap-3	Hap-5	Hap-1	Hap-7	Hap-6	Hap-9	Hap-3	Hap-1	Hap-1	Hap-7	Hap-4	Hap-1	Hap-3	Hap-1	Hap-10	Hap-4	Hap-7	Hap-4
X036	Nanbaozao	China	Indica	88.619	Hap-3	Hap-3	Hap-1	Hap-1	Hap-6	Hap-4	Hap-5	Hap-1	Hap-7	Hap-2	Hap-5	Hap-5	Hap-8	Hap-3	Hap-2	Hap-1	Hap-3	Hap-1	Hap-3	Hap-5	Hap-1	Hap-5	Hap-8	Hap-7	Hap-4	Hap-6	Hap-5	Hap-4	Hap-5	Hap-3	Hap-7	Hap-8	Hap-9	Hap-3	Hap-1	Hap-1	Hap-8	Hap-4	Hap-2	Hap-2	Hap-2	Hap-6	Hap-4	Hap-5	Hap-3
X037	Minkezao1	China	Indica	NaN	Hap-3	Hap-3	Hap-1	Hap-1	Hap-1	Hap-3	Hap-5	Hap-8	Hap-6	Hap-5	Hap-3	Hap-5	Hap-7	Hap-8	Hap-8	Hap-6	Hap-3	Hap-3	Hap-3	Hap-5	Hap-1	Hap-1	Hap-3	Hap-7	Hap-4	Hap-6	Hap-4	Hap-3	Hap-5	Hap-7	Hap-7	Hap-8	Hap-9	Hap-3	Hap-1	Hap-1	Hap-7	Hap-4	Hap-2	Hap-1	Hap-1	Hap-11	Hap-4	Hap-5	Hap-6
X039	Dijiaowujian	China	Indica	54.0562	Hap-3	Hap-3	Hap-1	Hap-1	Hap-1	Hap-3	Hap-5	Hap-1	Hap-5	Hap-5	Hap-5	Hap-5	Hap-5	Hap-5	Hap-3	Hap-6	Hap-3	Hap-5	Hap-7	Hap-2	Hap-1	Hap-5	Hap-8	Hap-7	Hap-1	Hap-6	Hap-5	Hap-3	Hap-5	Hap-1	Hap-7	Hap-8	Hap-4	Hap-3	Hap-1	Hap-1	Hap-7	Hap-4	Hap-8	Hap-2	Hap-1	Hap-4	Hap-4	Hap-7	Hap-10
X040	Huangkehanganri	China	Japonica	28.7229	Hap-3	Hap-1	Hap-1	Hap-1	Hap-1	Hap-3	Hap-5	Hap-8	Hap-5	Hap-5	Hap-5	Hap-5	Hap-8	Hap-8	Hap-7	Hap-6	Hap-3	Hap-3	Hap-3	Hap-5	Hap-2	Hap-5	Hap-9	Hap-7	Hap-4	Hap-6	Hap-5	Hap-3	Hap-5	Hap-9	Hap-7	Hap-8	Hap-9	Hap-3	Hap-1	Hap-1	Hap-2	Hap-4	Hap-7	Hap-2	Hap-2	Hap-2	Hap-4	Hap-5	Hap-11
X041	Haobayong1	China	Japonica	78.7755	Hap-3	Hap-7	Hap-1	Hap-1	Hap-1	Hap-7	Hap-5	Hap-8	Hap-5	Hap-5	Hap-4	Hap-5	Hap-7	Hap-3	Hap-8	Hap-6	Hap-3	Hap-3	Hap-3	Hap-5	Hap-1	Hap-1	Hap-3	Hap-7	Hap-4	Hap-6	Hap-5	Hap-3	Hap-5	Hap-6	Hap-7	Hap-8	Hap-9	Hap-3	Hap-1	Hap-1	Hap-7	Hap-4	Hap-1	Hap-2	Hap-1	Hap-4	Hap-4	Hap-5	Hap-3
X042	77-175	China	Indica	32.2488	Hap-3	Hap-6	Hap-2	Hap-1	Hap-3	Hap-6	Hap-5	Hap-6	Hap-5	Hap-5	Hap-5	Hap-6	Hap-7	Hap-5	Hap-7	Hap-6	Hap-3	Hap-2	Hap-3	Hap-5	Hap-1	Hap-3	Hap-7	Hap-7	Hap-4	Hap-6	Hap-5	Hap-2	Hap-5	Hap-9	Hap-7	Hap-8	Hap-6	Hap-3	Hap-1	Hap-1	Hap-5	Hap-4	Hap-6	Hap-2	Hap-2	Hap-5	Hap-4	Hap-5	Hap-5
X043	Hongyun33	China	Indica	35.629	Hap-3	Hap-7	Hap-1	Hap-1	Hap-1	Hap-3	Hap-5	Hap-8	Hap-5	Hap-5	Hap-5	Hap-5	Hap-7	Hap-5	Hap-7	Hap-6	Hap-3	Hap-3	Hap-3	Hap-5	Hap-1	Hap-5	Hap-9	Hap-7	Hap-4	Hap-6	Hap-5	Hap-3	Hap-5	Hap-6	Hap-7	Hap-8	Hap-9	Hap-3	Hap-1	Hap-1	Hap-7	Hap-4	Hap-8	Hap-2	Hap-1	Hap-4	Hap-4	Hap-7	Hap-3
X044	Jinnanwan	China	Indica	28.0243	Hap-3	Hap-1	Hap-1	Hap-1	Hap-4	Hap-3	Hap-1	Hap-5	Hap-2	Hap-3	Hap-6	Hap-1	Hap-2	Hap-5	Hap-2	Hap-1	Hap-7	Hap-3	Hap-6	Hap-5	Hap-1	Hap-5	Hap-1	Hap-5	Hap-4	Hap-6	Hap-5	Hap-3	Hap-5	Hap-1	Hap-5	Hap-3	Hap-9	Hap-1	Hap-1	Hap-1	Hap-1	Hap-2	Hap-1	Hap-2	Hap-1	Hap-6	Hap-4	Hap-1	Hap-11
X045	Iixiang	China	Indica	24.7164	Hap-3	Hap-1	Hap-1	Hap-1	Hap-4	Hap-3	Hap-1	Hap-8	Hap-2	Hap-3	Hap-7	Hap-1	Hap-5	Hap-5	Hap-2	Hap-1	Hap-1	Hap-3	Hap-6	Hap-5	Hap-1	Hap-5	Hap-1	Hap-5	Hap-4	Hap-6	Hap-5	Hap-3	Hap-5	Hap-1	Hap-7	Hap-8	Hap-9	Hap-1	Hap-1	Hap-1	Hap-4	Hap-5	Hap-1	Hap-2	Hap-2	Hap-6	Hap-4	Hap-1	Hap-8
X046	YuefengB	China	Indica	11.2188	Hap-3	Hap-7	Hap-1	Hap-1	Hap-1	Hap-3	Hap-5	Hap-6	Hap-5	Hap-5	Hap-4	Hap-5	Hap-8	Hap-5	Hap-7	Hap-6	Hap-3	Hap-3	Hap-3	Hap-5	Hap-1	Hap-5	Hap-9	Hap-7	Hap-4	Hap-6	Hap-5	Hap-3	Hap-5	Hap-9	Hap-7	Hap-8	Hap-7	Hap-3	Hap-1	Hap-1	Hap-2	Hap-4	Hap-4	Hap-2	Hap-1	Hap-6	Hap-4	Hap-5	Hap-9
X047	XieqingzaoB	China	Indica	11.2088	Hap-3	Hap-2	Hap-2	Hap-1	Hap-1	Hap-3	Hap-3	Hap-1	Hap-5	Hap-5	Hap-3	Hap-5	Hap-7	Hap-3	Hap-8	Hap-6	Hap-3	Hap-3	Hap-3	Hap-4	Hap-1	Hap-3	Hap-7	Hap-7	Hap-4	Hap-2	Hap-5	Hap-3	Hap-5	Hap-6	Hap-7	Hap-8	Hap-1	Hap-3	Hap-1	Hap-1	Hap-2	Hap-4	Hap-1	Hap-1	Hap-2	Hap-6	Hap-4	Hap-5	Hap-3
X048	Huagengshan74	China	Indica	24.4736	Hap-3	Hap-3	Hap-3	Hap-1	Hap-1	Hap-7	Hap-3	Hap-3	Hap-5	Hap-5	Hap-3	Hap-5	Hap-5	Hap-3	Hap-8	Hap-6	Hap-3	Hap-3	Hap-4	Hap-8	Hap-1	Hap-5	Hap-9	Hap-7	Hap-4	Hap-6	Hap-5	Hap-1	Hap-5	Hap-1	Hap-7	Hap-8	Hap-3	Hap-3	Hap-1	Hap-1	Hap-5	Hap-3	Hap-5	Hap-2	Hap-3	Hap-6	Hap-4	Hap-5	Hap-11
X049	IR58025	China	Indica	16.7638	Hap-3	Hap-3	Hap-2	Hap-1	Hap-1	Hap-3	Hap-5	Hap-8	Hap-5	Hap-5	Hap-3	Hap-1	Hap-5	Hap-3	Hap-8	Hap-6	Hap-5	Hap-3	Hap-3	Hap-8	Hap-1	Hap-1	Hap-9	Hap-7	Hap-4	Hap-6	Hap-5	Hap-3	Hap-5	Hap-6	Hap-7	Hap-7	Hap-9	Hap-3	Hap-1	Hap-1	Hap-2	Hap-4	Hap-1	Hap-2	Hap-2	Hap-6	Hap-4	Hap-7	Hap-3
X052	Yueguang	China	Japonica	25.3837	Hap-3	Hap-7	Hap-2	Hap-1	Hap-1	Hap-3	Hap-5	Hap-1	Hap-5	Hap-5	Hap-3	Hap-1	Hap-5	Hap-8	Hap-7	Hap-6	Hap-3	Hap-3	Hap-3	Hap-5	Hap-1	Hap-1	Hap-9	Hap-7	Hap-4	Hap-6	Hap-5	Hap-3	Hap-1	Hap-6	Hap-7	Hap-8	Hap-2	Hap-3	Hap-1	Hap-1	Hap-2	Hap-4	Hap-6	Hap-2	Hap-5	Hap-6	Hap-4	Hap-7	Hap-11
X054	Chunjiang06	China	Japonica	33.8701	Hap-3	Hap-3	Hap-1	Hap-1	Hap-1	Hap-3	Hap-5	Hap-8	Hap-5	Hap-5	Hap-5	Hap-5	Hap-5	Hap-8	Hap-7	Hap-6	Hap-3	Hap-3	Hap-3	Hap-2	Hap-1	Hap-1	Hap-9	Hap-7	Hap-4	Hap-6	Hap-5	Hap-3	Hap-5	Hap-6	Hap-7	Hap-8	Hap-9	Hap-3	Hap-1	Hap-1	Hap-2	Hap-4	Hap-6	Hap-1	Hap-1	Hap-4	Hap-4	Hap-7	Hap-3
X055	Gui630	China	Indica	28.8954	Hap-3	Hap-5	Hap-2	Hap-1	Hap-1	Hap-6	Hap-5	Hap-1	Hap-3	Hap-8	Hap-3	Hap-2	Hap-5	Hap-3	Hap-8	Hap-6	Hap-3	Hap-3	Hap-1	Hap-6	Hap-1	Hap-3	Hap-6	Hap-7	Hap-2	Hap-6	Hap-5	Hap-3	Hap-5	Hap-5	Hap-7	Hap-4	Hap-6	Hap-2	Hap-4	Hap-1	Hap-4	Hap-4	Hap-6	Hap-2	Hap-2	Hap-8	Hap-4	Hap-6	Hap-11
X056	Duoxi1	China	Indica	19.5024	Hap-3	Hap-1	Hap-3	Hap-1	Hap-1	Hap-3	Hap-3	Hap-1	Hap-3	Hap-5	Hap-3	Hap-1	Hap-5	Hap-3	Hap-8	Hap-6	Hap-3	Hap-3	Hap-3	Hap-5	Hap-1	Hap-5	Hap-9	Hap-7	Hap-4	Hap-6	Hap-5	Hap-3	Hap-3	Hap-9	Hap-7	Hap-7	Hap-3	Hap-3	Hap-1	Hap-1	Hap-2	Hap-4	Hap-1	Hap-2	Hap-2	Hap-6	Hap-4	Hap-7	Hap-10
X057	Bobai	China	Indica	17.3015	Hap-3	Hap-3	Hap-3	Hap-2	Hap-7	Hap-7	Hap-3	Hap-3	Hap-5	Hap-5	Hap-3	Hap-5	Hap-7	Hap-3	Hap-8	Hap-6	Hap-3	Hap-3	Hap-3	Hap-5	Hap-1	Hap-5	Hap-9	Hap-7	Hap-4	Hap-6	Hap-5	Hap-3	Hap-5	Hap-1	Hap-2	Hap-8	Hap-3	Hap-3	Hap-1	Hap-1	Hap-2	Hap-4	Hap-6	Hap-4	Hap-5	Hap-6	Hap-4	Hap-5	Hap-3
X058	Longtepu	China	Indica	18.7417	Hap-3	Hap-3	Hap-3	Hap-2	Hap-7	Hap-7	Hap-3	Hap-3	Hap-5	Hap-5	Hap-3	Hap-5	Hap-7	Hap-3	Hap-8	Hap-6	Hap-3	Hap-3	Hap-3	Hap-5	Hap-1	Hap-5	Hap-9	Hap-7	Hap-4	Hap-6	Hap-5	Hap-3	Hap-5	Hap-1	Hap-2	Hap-8	Hap-3	Hap-3	Hap-1	Hap-1	Hap-2	Hap-4	Hap-1	Hap-4	Hap-5	Hap-6	Hap-4	Hap-5	Hap-10
X059	Pusa33	China	Indica	25.8241	Hap-3	Hap-4	Hap-1	Hap-1	Hap-4	Hap-3	Hap-1	Hap-7	Hap-2	Hap-3	Hap-7	Hap-1	Hap-2	Hap-5	Hap-2	Hap-1	Hap-7	Hap-3	Hap-1	Hap-5	Hap-1	Hap-5	Hap-1	Hap-1	Hap-4	Hap-6	Hap-5	Hap-3	Hap-5	Hap-1	Hap-5	Hap-2	Hap-9	Hap-1	Hap-1	Hap-1	Hap-4	Hap-2	Hap-1	Hap-1	Hap-1	Hap-6	Hap-4	Hap-1	Hap-11
X060	IR56	China	Indica	22.3263	Hap-3	Hap-7	Hap-2	Hap-1	Hap-1	Hap-7	Hap-5	Hap-3	Hap-5	Hap-5	Hap-3	Hap-7	Hap-5	Hap-3	Hap-8	Hap-6	Hap-3	Hap-3	Hap-3	Hap-5	Hap-1	Hap-5	Hap-9	Hap-7	Hap-4	Hap-3	Hap-5	Hap-3	Hap-5	Hap-1	Hap-2	Hap-7	Hap-3	Hap-3	Hap-1	Hap-1	Hap-2	Hap-4	Hap-1	Hap-3	Hap-5	Hap-6	Hap-4	Hap-5	Hap-8
X061	Yungeng57	China	Japonica	22.6477	Hap-3	Hap-7	Hap-2	Hap-1	Hap-1	Hap-3	Hap-5	Hap-8	Hap-5	Hap-5	Hap-5	Hap-5	Hap-7	Hap-5	Hap-7	Hap-6	Hap-5	Hap-3	Hap-3	Hap-5	Hap-1	Hap-5	Hap-9	Hap-7	Hap-4	Hap-6	Hap-5	Hap-3	Hap-5	Hap-6	Hap-7	Hap-6	Hap-9	Hap-3	Hap-1	Hap-1	Hap-7	Hap-4	Hap-6	Hap-2	Hap-1	Hap-4	Hap-4	Hap-5	Hap-7
X062	Yanfeng47	China	Japonica	29.2306	Hap-3	Hap-3	Hap-3	Hap-1	Hap-1	Hap-7	Hap-5	Hap-1	Hap-5	Hap-5	Hap-3	Hap-5	Hap-5	Hap-5	Hap-8	Hap-6	Hap-5	Hap-3	Hap-3	Hap-8	Hap-3	Hap-5	Hap-9	Hap-7	Hap-4	Hap-6	Hap-5	Hap-1	Hap-5	Hap-1	Hap-7	Hap-8	Hap-4	Hap-3	Hap-1	Hap-1	Hap-7	Hap-4	Hap-2	Hap-1	Hap-3	Hap-6	Hap-4	Hap-5	Hap-3
X063	Wuyungeng7	China	Japonica	33.1652	Hap-3	Hap-3	Hap-3	Hap-1	Hap-1	Hap-3	Hap-5	Hap-1	Hap-5	Hap-5	Hap-3	Hap-1	Hap-7	Hap-3	Hap-8	Hap-6	Hap-5	Hap-3	Hap-3	Hap-5	Hap-1	Hap-5	Hap-9	Hap-7	Hap-4	Hap-6	Hap-5	Hap-1	Hap-2	Hap-1	Hap-7	Hap-7	Hap-4	Hap-3	Hap-1	Hap-1	Hap-2	Hap-2	Hap-1	Hap-1	Hap-2	Hap-6	Hap-4	Hap-7	Hap-11
X064	Dian4nuo	China	Indica	99.6951	Hap-3	Hap-5	Hap-2	Hap-1	Hap-3	Hap-3	Hap-5	Hap-1	Hap-5	Hap-9	Hap-4	Hap-5	Hap-6	Hap-5	Hap-2	Hap-2	Hap-5	Hap-2	Hap-3	Hap-5	Hap-1	Hap-5	Hap-9	Hap-7	Hap-4	Hap-6	Hap-5	Hap-3	Hap-5	Hap-2	Hap-7	Hap-4	Hap-9	Hap-3	Hap-1	Hap-1	Hap-2	Hap-4	Hap-1	Hap-2	Hap-1	Hap-4	Hap-4	Hap-7	Hap-11
X065	Nangeng46	China	Japonica	38.2335	Hap-3	Hap-7	Hap-1	Hap-1	Hap-1	Hap-3	Hap-5	Hap-1	Hap-5	Hap-5	Hap-3	Hap-5	Hap-7	Hap-5	Hap-7	Hap-6	Hap-3	Hap-3	Hap-3	Hap-5	Hap-1	Hap-5	Hap-9	Hap-7	Hap-4	Hap-6	Hap-5	Hap-3	Hap-5	Hap-6	Hap-7	Hap-6	Hap-9	Hap-3	Hap-1	Hap-1	Hap-2	Hap-4	Hap-1	Hap-1	Hap-1	Hap-4	Hap-4	Hap-5	Hap-11
X066	Peta	China	Indica	NaN	Hap-3	Hap-1	Hap-2	Hap-1	Hap-2	Hap-3	Hap-3	Hap-1	Hap-5	Hap-5	Hap-3	Hap-1	Hap-5	Hap-4	Hap-8	Hap-6	Hap-3	Hap-3	Hap-3	Hap-5	Hap-1	Hap-5	Hap-8	Hap-7	Hap-4	Hap-6	Hap-5	Hap-3	Hap-5	Hap-1	Hap-1	Hap-7	Hap-4	Hap-3	Hap-1	Hap-1	Hap-2	Hap-4	Hap-3	Hap-1	Hap-2	Hap-6	Hap-4	Hap-7	Hap-11
X067	Miyang42	China	Indica	27.053	Hap-3	Hap-5	Hap-2	Hap-1	Hap-6	Hap-7	Hap-5	Hap-1	Hap-5	Hap-6	Hap-3	Hap-5	Hap-7	Hap-5	Hap-8	Hap-6	Hap-3	Hap-3	Hap-3	Hap-5	Hap-1	Hap-5	Hap-9	Hap-7	Hap-4	Hap-3	Hap-5	Hap-3	Hap-5	Hap-1	Hap-4	Hap-4	Hap-1	Hap-3	Hap-1	Hap-1	Hap-2	Hap-4	Hap-1	Hap-3	Hap-2	Hap-6	Hap-4	Hap-7	Hap-11
X068	Guangdong51	China	Japonica	28.7784	Hap-3	Hap-4	Hap-1	Hap-1	Hap-4	Hap-3	Hap-1	Hap-7	Hap-2	Hap-3	Hap-7	Hap-1	Hap-1	Hap-5	Hap-2	Hap-1	Hap-7	Hap-3	Hap-1	Hap-5	Hap-1	Hap-5	Hap-1	Hap-2	Hap-4	Hap-6	Hap-5	Hap-3	Hap-5	Hap-1	Hap-7	Hap-3	Hap-9	Hap-1	Hap-1	Hap-3	Hap-4	Hap-2	Hap-1	Hap-1	Hap-1	Hap-6	Hap-4	Hap-1	Hap-11
X070	Longgeng21	China	Japonica	40.9537	Hap-3	Hap-5	Hap-1	Hap-1	Hap-3	Hap-3	Hap-2	Hap-1	Hap-3	Hap-5	Hap-6	Hap-5	Hap-6	Hap-5	Hap-6	Hap-2	Hap-5	Hap-3	Hap-2	Hap-5	Hap-1	Hap-5	Hap-9	Hap-6	Hap-4	Hap-6	Hap-5	Hap-3	Hap-5	Hap-1	Hap-7	Hap-4	Hap-9	Hap-4	Hap-1	Hap-1	Hap-2	Hap-4	Hap-1	Hap-2	Hap-2	Hap-6	Hap-4	Hap-4	Hap-11
X071	Longgeng46	China	Japonica	19.1915	Hap-3	Hap-7	Hap-1	Hap-1	Hap-4	Hap-3	Hap-1	Hap-7	Hap-2	Hap-3	Hap-7	Hap-1	Hap-2	Hap-5	Hap-2	Hap-1	Hap-7	Hap-3	Hap-1	Hap-5	Hap-1	Hap-5	Hap-1	Hap-7	Hap-4	Hap-6	Hap-5	Hap-3	Hap-5	Hap-1	Hap-5	Hap-3	Hap-9	Hap-1	Hap-1	Hap-1	Hap-4	Hap-2	Hap-1	Hap-2	Hap-1	Hap-1	Hap-4	Hap-1	Hap-11
X072	Shungeng4	China	Japonica	21.8776	Hap-3	Hap-7	Hap-2	Hap-1	Hap-1	Hap-3	Hap-5	Hap-8	Hap-5	Hap-5	Hap-3	Hap-1	Hap-5	Hap-3	Hap-8	Hap-6	Hap-5	Hap-3	Hap-3	Hap-2	Hap-1	Hap-5	Hap-9	Hap-7	Hap-4	Hap-8	Hap-5	Hap-3	Hap-5	Hap-1	Hap-7	Hap-8	Hap-3	Hap-3	Hap-1	Hap-1	Hap-7	Hap-4	Hap-1	Hap-2	Hap-2	Hap-6	Hap-4	Hap-5	Hap-10
X073	Cbao	China	Japonica	20.8112	Hap-3	Hap-5	Hap-2	Hap-1	Hap-3	Hap-3	Hap-5	Hap-4	Hap-6	Hap-5	Hap-3	Hap-4	Hap-9	Hap-5	Hap-6	Hap-2	Hap-3	Hap-3	Hap-2	Hap-5	Hap-1	Hap-5	Hap-7	Hap-4	Hap-4	Hap-6	Hap-5	Hap-3	Hap-5	Hap-1	Hap-7	Hap-4	Hap-9	Hap-4	Hap-1	Hap-1	Hap-2	Hap-4	Hap-1	Hap-2	Hap-2	Hap-6	Hap-4	Hap-4	Hap-11
X074	Lansheng	China	Japonica	24.4105	Hap-3	Hap-7	Hap-3	Hap-1	Hap-8	Hap-1	Hap-3	Hap-1	Hap-5	Hap-5	Hap-3	Hap-1	Hap-7	Hap-3	Hap-8	Hap-6	Hap-3	Hap-3	Hap-3	Hap-5	Hap-1	Hap-5	Hap-9	Hap-7	Hap-4	Hap-6	Hap-1	Hap-1	Hap-5	Hap-1	Hap-1	Hap-7	Hap-3	Hap-3	Hap-1	Hap-1	Hap-2	Hap-4	Hap-1	Hap-1	Hap-3	Hap-6	Hap-2	Hap-7	Hap-11
X075	Hexi22	China	Japonica	22.0567	Hap-3	Hap-5	Hap-2	Hap-1	Hap-3	Hap-3	Hap-5	Hap-4	Hap-5	Hap-4	Hap-3	Hap-6	Hap-6	Hap-4	Hap-8	Hap-6	Hap-3	Hap-3	Hap-3	Hap-5	Hap-1	Hap-5	Hap-4	Hap-7	Hap-4	Hap-6	Hap-5	Hap-3	Hap-5	Hap-1	Hap-1	Hap-4	Hap-6	Hap-3	Hap-1	Hap-1	Hap-6	Hap-4	Hap-1	Hap-2	Hap-2	Hap-7	Hap-4	Hap-7	Hap-11
X076	Haobuka	China	Japonica	14.4837	Hap-3	Hap-5	Hap-1	Hap-1	Hap-4	Hap-3	Hap-5	Hap-1	Hap-7	Hap-5	Hap-6	Hap-2	Hap-3	Hap-5	Hap-6	Hap-2	Hap-3	Hap-3	Hap-3	Hap-5	Hap-1	Hap-5	Hap-4	Hap-7	Hap-4	Hap-6	Hap-5	Hap-3	Hap-3	Hap-1	Hap-7	Hap-4	Hap-9	Hap-3	Hap-1	Hap-1	Hap-3	Hap-3	Hap-6	Hap-2	Hap-2	Hap-6	Hap-4	Hap-5	Hap-11
X077	Cugeng27	China	Japonica	22.8106	Hap-3	Hap-7	Hap-3	Hap-1	Hap-1	Hap-7	Hap-5	Hap-3	Hap-5	Hap-5	Hap-3	Hap-1	Hap-5	Hap-3	Hap-8	Hap-6	Hap-5	Hap-3	Hap-3	Hap-5	Hap-1	Hap-1	Hap-9	Hap-7	Hap-4	Hap-6	Hap-5	Hap-3	Hap-5	Hap-9	Hap-7	Hap-7	Hap-3	Hap-1	Hap-1	Hap-1	Hap-2	Hap-4	Hap-1	Hap-1	Hap-5	Hap-8	Hap-4	Hap-5	Hap-11
X078	Ganxiang	China	Indica	13.5536	Hap-2	Hap-4	Hap-1	Hap-1	Hap-4	Hap-3	Hap-5	Hap-7	Hap-2	Hap-3	Hap-7	Hap-1	Hap-2	Hap-5	Hap-2	Hap-1	Hap-7	Hap-3	Hap-1	Hap-5	Hap-4	Hap-5	Hap-1	Hap-1	Hap-4	Hap-6	Hap-5	Hap-3	Hap-5	Hap-1	Hap-7	Hap-3	Hap-9	Hap-1	Hap-1	Hap-1	Hap-4	Hap-2	Hap-1	Hap-3	Hap-2	Hap-6	Hap-4	Hap-1	Hap-11
X079	Neixiang7	China	Indica	19.1297	Hap-3	Hap-5	Hap-2	Hap-1	Hap-4	Hap-3	Hap-5	Hap-4	Hap-4	Hap-6	Hap-3	Hap-4	Hap-9	Hap-5	Hap-5	Hap-3	Hap-6	Hap-3	Hap-3	Hap-5	Hap-1	Hap-5	Hap-9	Hap-6	Hap-4	Hap-6	Hap-5	Hap-3	Hap-3	Hap-1	Hap-7	Hap-4	Hap-9	Hap-2	Hap-1	Hap-1	Hap-2	Hap-3	Hap-1	Hap-3	Hap-2	Hap-6	Hap-4	Hap-5	Hap-11
X080	Wanlox	China	Japonica	24.8013	Hap-3	Hap-4	Hap-1	Hap-4	Hap-4	Hap-3	Hap-5	Hap-7	Hap-2	Hap-3	Hap-7	Hap-1	Hap-9	Hap-5	Hap-2	Hap-1	Hap-7	Hap-3	Hap-1	Hap-5	Hap-3	Hap-5	Hap-1	Hap-1	Hap-4	Hap-6	Hap-5	Hap-3	Hap-5	Hap-1	Hap-5	Hap-3	Hap-9	Hap-1	Hap-1	Hap-1	Hap-4	Hap-2	Hap-1	Hap-3	Hap-2	Hap-6	Hap-4	Hap-1	Hap-11
X081	Lenon	China	Japonica	25.8156	Hap-3	Hap-5	Hap-1	Hap-1	Hap-4	Hap-3	Hap-2	Hap-5	Hap-7	Hap-6	Hap-2	Hap-2	Hap-5	Hap-5	Hap-6	Hap-4	Hap-6	Hap-3	Hap-2	Hap-5	Hap-1	Hap-5	Hap-2	Hap-7	Hap-4	Hap-6	Hap-5	Hap-3	Hap-3	Hap-1	Hap-7	Hap-4	Hap-9	Hap-3	Hap-1	Hap-1	Hap-3	Hap-1	Hap-1	Hap-2	Hap-2	Hap-6	Hap-4	Hap-4	Hap-11
X082	Jiahe212	China	Japonica	26.0915	Hap-3	Hap-4	Hap-1	Hap-1	Hap-4	Hap-3	Hap-1	Hap-1	Hap-2	Hap-3	Hap-1	Hap-1	Hap-2	Hap-5	Hap-2	Hap-1	Hap-7	Hap-3	Hap-1	Hap-5	Hap-1	Hap-5	Hap-1	Hap-1	Hap-4	Hap-6	Hap-5	Hap-3	Hap-5	Hap-4	Hap-5	Hap-2	Hap-9	Hap-1	Hap-1	Hap-3	Hap-4	Hap-4	Hap-1	Hap-1	Hap-1	Hap-6	Hap-4	Hap-1	Hap-11
X083	Beitiandao	China	Indica	17.3007	Hap-1	Hap-4	Hap-1	Hap-1	Hap-4	Hap-3	Hap-1	Hap-7	Hap-2	Hap-3	Hap-7	Hap-1	Hap-2	Hap-5	Hap-2	Hap-1	Hap-7	Hap-3	Hap-1	Hap-5	Hap-1	Hap-5	Hap-1	Hap-5	Hap-4	Hap-6	Hap-5	Hap-3	Hap-5	Hap-1	Hap-5	Hap-3	Hap-9	Hap-1	Hap-1	Hap-1	Hap-4	Hap-2	Hap-1	Hap-1	Hap-2	Hap-6	Hap-4	Hap-1	Hap-11
X084	Zhongzao11	China	Indica	18.2348	Hap-3	Hap-5	Hap-1	Hap-1	Hap-3	Hap-3	Hap-5	Hap-8	Hap-5	Hap-5	Hap-3	Hap-5	Hap-7	Hap-5	Hap-8	Hap-6	Hap-3	Hap-3	Hap-3	Hap-5	Hap-1	Hap-5	Hap-9	Hap-7	Hap-4	Hap-6	Hap-5	Hap-3	Hap-3	Hap-1	Hap-7	Hap-4	Hap-9	Hap-3	Hap-1	Hap-1	Hap-1	Hap-4	Hap-1	Hap-2	Hap-2	Hap-11	Hap-4	Hap-7	Hap-11
X085	Zhangu	China	Indica	18.833	Hap-1	Hap-4	Hap-1	Hap-1	Hap-4	Hap-3	Hap-1	Hap-7	Hap-2	Hap-3	Hap-1	Hap-1	Hap-2	Hap-5	Hap-2	Hap-1	Hap-7	Hap-3	Hap-1	Hap-5	Hap-1	Hap-5	Hap-1	Hap-1	Hap-4	Hap-6	Hap-5	Hap-1	Hap-5	Hap-1	Hap-5	Hap-3	Hap-9	Hap-1	Hap-1	Hap-1	Hap-4	Hap-2	Hap-1	Hap-1	Hap-1	Hap-6	Hap-4	Hap-1	Hap-11
X086	IR 40	China	Indica	16.646	Hap-3	Hap-3	Hap-2	Hap-1	Hap-3	Hap-3	Hap-5	Hap-4	Hap-5	Hap-5	Hap-3	Hap-2	Hap-5	Hap-5	Hap-5	Hap-5	Hap-3	Hap-3	Hap-3	Hap-5	Hap-1	Hap-5	Hap-9	Hap-7	Hap-5	Hap-6	Hap-5	Hap-3	Hap-3	Hap-5	Hap-1	Hap-6	Hap-9	Hap-3	Hap-1	Hap-1	Hap-2	Hap-4	Hap-2	Hap-2	Hap-3	Hap-6	Hap-4	Hap-7	Hap-7
X087	Daw Dam	China	Japonica	22.6537	Hap-3	Hap-7	Hap-3	Hap-1	Hap-1	Hap-3	Hap-5	Hap-8	Hap-5	Hap-5	Hap-3	Hap-5	Hap-5	Hap-3	Hap-7	Hap-6	Hap-3	Hap-3	Hap-3	Hap-5	Hap-1	Hap-5	Hap-8	Hap-7	Hap-4	Hap-6	Hap-5	Hap-3	Hap-5	Hap-1	Hap-7	Hap-7	Hap-9	Hap-3	Hap-1	Hap-1	Hap-2	Hap-4	Hap-1	Hap-2	Hap-4	Hap-4	Hap-4	Hap-7	Hap-11
X088	Dahanala 2220	China	Japonica	54.6262	Hap-3	Hap-5	Hap-1	Hap-1	Hap-4	Hap-3	Hap-2	Hap-8	Hap-3	Hap-3	Hap-6	Hap-2	Hap-4	Hap-5	Hap-2	Hap-1	Hap-6	Hap-3	Hap-3	Hap-5	Hap-1	Hap-5	Hap-4	Hap-4	Hap-4	Hap-6	Hap-5	Hap-3	Hap-3	Hap-1	Hap-7	Hap-4	Hap-9	Hap-2	Hap-1	Hap-1	Hap-4	Hap-4	Hap-1	Hap-2	Hap-2	Hap-6	Hap-4	Hap-1	Hap-11
X089	Asominori	China	Japonica	NaN	Hap-3	Hap-1	Hap-2	Hap-1	Hap-4	Hap-3	Hap-5	Hap-1	Hap-1	Hap-3	Hap-5	Hap-1	Hap-5	Hap-5	Hap-2	Hap-1	Hap-7	Hap-3	Hap-6	Hap-5	Hap-4	Hap-5	Hap-1	Hap-5	Hap-2	Hap-6	Hap-5	Hap-3	Hap-5	Hap-1	Hap-7	Hap-3	Hap-9	Hap-1	Hap-1	Hap-1	Hap-2	Hap-2	Hap-1	Hap-2	Hap-2	Hap-6	Hap-4	Hap-1	Hap-11
X090	Zoxiandang	China	Japonica	17.9654	Hap-3	Hap-4	Hap-1	Hap-1	Hap-4	Hap-3	Hap-5	Hap-8	Hap-2	Hap-3	Hap-7	Hap-1	Hap-5	Hap-5	Hap-2	Hap-1	Hap-7	Hap-3	Hap-1	Hap-5	Hap-4	Hap-5	Hap-1	Hap-1	Hap-4	Hap-6	Hap-5	Hap-3	Hap-5	Hap-1	Hap-5	Hap-3	Hap-9	Hap-1	Hap-1	Hap-1	Hap-4	Hap-4	Hap-1	Hap-1	Hap-1	Hap-6	Hap-4	Hap-1	Hap-11
X091	Aishushu	China	Japonica	18.0893	Hap-3	Hap-7	Hap-1	Hap-1	Hap-1	Hap-3	Hap-5	Hap-8	Hap-6	Hap-5	Hap-3	Hap-7	Hap-7	Hap-5	Hap-8	Hap-6	Hap-5	Hap-3	Hap-3	Hap-5	Hap-1	Hap-5	Hap-9	Hap-7	Hap-1	Hap-6	Hap-5	Hap-3	Hap-5	Hap-7	Hap-7	Hap-6	Hap-3	Hap-3	Hap-1	Hap-1	Hap-2	Hap-3	Hap-1	Hap-2	Hap-2	Hap-6	Hap-4	Hap-2	Hap-5
X092	Dongye1	China	Japonica	14.511	Hap-3	Hap-3	Hap-1	Hap-1	Hap-1	Hap-3	Hap-5	Hap-8	Hap-5	Hap-5	Hap-3	Hap-5	Hap-8	Hap-3	Hap-8	Hap-6	Hap-3	Hap-3	Hap-3	Hap-5	Hap-1	Hap-1	Hap-3	Hap-7	Hap-4	Hap-6	Hap-5	Hap-3	Hap-5	Hap-6	Hap-7	Hap-6	Hap-9	Hap-3	Hap-1	Hap-2	Hap-2	Hap-4	Hap-1	Hap-1	Hap-4	Hap-4	Hap-4	Hap-5	Hap-3
X093	R308	China	Japonica	14.2024	Hap-3	Hap-7	Hap-1	Hap-1	Hap-1	Hap-3	Hap-5	Hap-1	Hap-6	Hap-5	Hap-3	Hap-5	Hap-5	Hap-3	Hap-8	Hap-6	Hap-3	Hap-3	Hap-3	Hap-2	Hap-1	Hap-5	Hap-9	Hap-7	Hap-4	Hap-6	Hap-5	Hap-3	Hap-5	Hap-6	Hap-7	Hap-8	Hap-7	Hap-3	Hap-1	Hap-1	Hap-4	Hap-4	Hap-1	Hap-1	Hap-2	Hap-2	Hap-4	Hap-7	Hap-4
X094	Taidongludao328	China	Japonica	20.7144	Hap-3	Hap-3	Hap-3	Hap-2	Hap-7	Hap-7	Hap-3	Hap-8	Hap-7	Hap-5	Hap-3	Hap-7	Hap-7	Hap-3	Hap-8	Hap-6	Hap-5	Hap-3	Hap-3	Hap-5	Hap-1	Hap-5	Hap-9	Hap-7	Hap-4	Hap-6	Hap-1	Hap-3	Hap-5	Hap-9	Hap-1	Hap-8	Hap-3	Hap-3	Hap-5	Hap-1	Hap-2	Hap-4	Hap-1	Hap-4	Hap-2	Hap-6	Hap-4	Hap-5	Hap-4
X095	Huasiguizhan	China	Japonica	36.6129	Hap-3	Hap-2	Hap-3	Hap-1	Hap-3	Hap-3	Hap-4	Hap-6	Hap-3	Hap-4	Hap-4	Hap-2	Hap-6	Hap-8	Hap-1	Hap-4	Hap-2	Hap-3	Hap-6	Hap-5	Hap-1	Hap-3	Hap-2	Hap-3	Hap-4	Hap-6	Hap-5	Hap-3	Hap-5	Hap-1	Hap-7	Hap-8	Hap-5	Hap-3	Hap-1	Hap-1	Hap-3	Hap-3	Hap-1	Hap-3	Hap-1	Hap-6	Hap-4	Hap-1	Hap-11
X096	Bawangbian1	China	Indica	17.0235	Hap-2	Hap-4	Hap-3	Hap-3	Hap-4	Hap-7	Hap-5	Hap-3	Hap-8	Hap-9	Hap-3	Hap-5	Hap-5	Hap-2	Hap-2	Hap-1	Hap-8	Hap-3	Hap-4	Hap-5	Hap-2	Hap-4	Hap-9	Hap-7	Hap-4	Hap-6	Hap-5	Hap-3	Hap-3	Hap-1	Hap-7	Hap-1	Hap-9	Hap-1	Hap-1	Hap-1	Hap-4	Hap-4	Hap-5	Hap-5	Hap-3	Hap-2	Hap-4	Hap-5	Hap-9
X097	Zoaoshunonghu6B	China	Japonica	25.6525	Hap-1	Hap-4	Hap-1	Hap-1	Hap-4	Hap-3	Hap-2	Hap-5	Hap-2	Hap-3	Hap-1	Hap-1	Hap-2	Hap-5	Hap-2	Hap-1	Hap-7	Hap-3	Hap-1	Hap-5	Hap-1	Hap-5	Hap-1	Hap-1	Hap-4	Hap-6	Hap-5	Hap-3	Hap-5	Hap-1	Hap-5	Hap-3	Hap-9	Hap-1	Hap-1	Hap-1	Hap-4	Hap-1	Hap-1	Hap-1	Hap-1	Hap-1	Hap-4	Hap-1	Hap-11
X098	XiangaiB	China	Indica	21.257	Hap-3	Hap-7	Hap-2	Hap-1	Hap-3	Hap-3	Hap-5	Hap-8	Hap-5	Hap-5	Hap-3	Hap-5	Hap-5	Hap-3	Hap-2	Hap-1	Hap-3	Hap-1	Hap-3	Hap-5	Hap-1	Hap-1	Hap-3	Hap-7	Hap-4	Hap-7	Hap-5	Hap-3	Hap-5	Hap-8	Hap-7	Hap-7	Hap-3	Hap-3	Hap-1	Hap-1	Hap-2	Hap-4	Hap-4	Hap-1	Hap-1	Hap-6	Hap-4	Hap-7	Hap-9
X099	C418	China	Japonica	42.9129	Hap-1	Hap-4	Hap-1	Hap-1	Hap-4	Hap-3	Hap-1	Hap-7	Hap-2	Hap-3	Hap-1	Hap-1	Hap-2	Hap-5	Hap-2	Hap-1	Hap-7	Hap-3	Hap-1	Hap-5	Hap-1	Hap-5	Hap-1	Hap-1	Hap-4	Hap-6	Hap-5	Hap-3	Hap-5	Hap-1	Hap-5	Hap-2	Hap-9	Hap-1	Hap-1	Hap-1	Hap-4	Hap-2	Hap-1	Hap-1	Hap-1	Hap-6	Hap-4	Hap-1	Hap-11
X101	Basmati 385	China	Indica	22.2086	Hap-1	Hap-7	Hap-1	Hap-1	Hap-4	Hap-3	Hap-1	Hap-7	Hap-2	Hap-3	Hap-7	Hap-1	Hap-5	Hap-5	Hap-2	Hap-1	Hap-7	Hap-3	Hap-1	Hap-5	Hap-1	Hap-5	Hap-1	Hap-1	Hap-4	Hap-6	Hap-5	Hap-3	Hap-5	Hap-1	Hap-5	Hap-2	Hap-9	Hap-1	Hap-1	Hap-1	Hap-4	Hap-2	Hap-1	Hap-2	Hap-1	Hap-6	Hap-4	Hap-1	Hap-11
X103	Fanhaopi	China	Indica	28.4908	Hap-3	Hap-5	Hap-2	Hap-1	Hap-3	Hap-3	Hap-5	Hap-4	Hap-5	Hap-6	Hap-3	Hap-5	Hap-7	Hap-5	Hap-5	Hap-3	Hap-3	Hap-3	Hap-3	Hap-5	Hap-1	Hap-5	Hap-9	Hap-7	Hap-4	Hap-6	Hap-5	Hap-3	Hap-3	Hap-2	Hap-7	Hap-4	Hap-9	Hap-3	Hap-1	Hap-1	Hap-2	Hap-4	Hap-1	Hap-2	Hap-2	Hap-6	Hap-4	Hap-7	Hap-11
X104	Maguzi	China	Japonica	27.6585	Hap-3	Hap-5	Hap-2	Hap-1	Hap-3	Hap-3	Hap-5	Hap-1	Hap-6	Hap-6	Hap-3	Hap-5	Hap-6	Hap-5	Hap-5	Hap-3	Hap-2	Hap-3	Hap-3	Hap-5	Hap-1	Hap-5	Hap-9	Hap-7	Hap-4	Hap-6	Hap-5	Hap-3	Hap-3	Hap-1	Hap-7	Hap-5	Hap-9	Hap-3	Hap-1	Hap-1	Hap-2	Hap-4	Hap-1	Hap-2	Hap-2	Hap-2	Hap-4	Hap-7	Hap-11
X105	Hanmadao	China	Japonica	23.9068	Hap-3	Hap-5	Hap-2	Hap-2	Hap-3	Hap-3	Hap-5	Hap-1	Hap-5	Hap-5	Hap-3	Hap-5	Hap-7	Hap-5	Hap-4	Hap-6	Hap-3	Hap-3	Hap-3	Hap-5	Hap-1	Hap-5	Hap-9	Hap-7	Hap-4	Hap-6	Hap-5	Hap-3	Hap-5	Hap-1	Hap-7	Hap-5	Hap-9	Hap-3	Hap-1	Hap-1	Hap-2	Hap-4	Hap-1	Hap-4	Hap-2	Hap-6	Hap-4	Hap-7	Hap-11
X106	Zhongnong4	China	Indica	NaN	Hap-3	Hap-7	Hap-1	Hap-1	Hap-1	Hap-3	Hap-5	Hap-6	Hap-5	Hap-9	Hap-3	Hap-5	Hap-8	Hap-5	Hap-7	Hap-6	Hap-3	Hap-3	Hap-3	Hap-2	Hap-1	Hap-5	Hap-9	Hap-7	Hap-4	Hap-6	Hap-5	Hap-3	Hap-5	Hap-9	Hap-7	Hap-6	Hap-9	Hap-3	Hap-1	Hap-1	Hap-2	Hap-4	Hap-1	Hap-1	Hap-1	Hap-4	Hap-4	Hap-5	Hap-11
X107	Gumei2	China	Indica	15.7387	Hap-3	Hap-4	Hap-1	Hap-1	Hap-4	Hap-3	Hap-1	Hap-7	Hap-2	Hap-3	Hap-7	Hap-1	Hap-2	Hap-5	Hap-2	Hap-1	Hap-7	Hap-3	Hap-1	Hap-5	Hap-1	Hap-5	Hap-1	Hap-1	Hap-4	Hap-6	Hap-5	Hap-3	Hap-5	Hap-1	Hap-5	Hap-2	Hap-9	Hap-1	Hap-1	Hap-1	Hap-4	Hap-2	Hap-1	Hap-1	Hap-1	Hap-6	Hap-4	Hap-1	Hap-11
X108	Mamagu	China	Indica	15.8032	Hap-3	Hap-5	Hap-2	Hap-1	Hap-3	Hap-3	Hap-5	Hap-1	Hap-5	Hap-6	Hap-3	Hap-5	Hap-6	Hap-5	Hap-5	Hap-3	Hap-3	Hap-3	Hap-3	Hap-5	Hap-1	Hap-5	Hap-9	Hap-7	Hap-4	Hap-6	Hap-5	Hap-3	Hap-3	Hap-1	Hap-7	Hap-4	Hap-9	Hap-3	Hap-1	Hap-1	Hap-2	Hap-4	Hap-1	Hap-2	Hap-2	Hap-6	Hap-4	Hap-7	Hap-11
XH001	AS996	Vietnam	Indica	21.2521	Hap-3	Hap-4	Hap-1	Hap-1	Hap-4	Hap-7	Hap-5	Hap-7	Hap-2	Hap-5	Hap-3	Hap-1	Hap-2	Hap-5	Hap-2	Hap-1	Hap-7	Hap-3	Hap-1	Hap-5	Hap-1	Hap-5	Hap-9	Hap-7	Hap-4	Hap-6	Hap-5	Hap-3	Hap-5	Hap-6	Hap-7	Hap-7	Hap-3	Hap-1	Hap-1	Hap-3	Hap-2	Hap-4	Hap-1	Hap-1	Hap-1	Hap-6	Hap-4	Hap-1	Hap-10
XH002	BR29	Bangladesh	Indica	53.4583	Hap-3	Hap-3	Hap-1	Hap-1	Hap-7	Hap-3	Hap-5	Hap-1	Hap-5	Hap-1	Hap-5	Hap-5	Hap-5	Hap-3	Hap-2	Hap-1	Hap-3	Hap-3	Hap-5	Hap-2	Hap-1	Hap-5	Hap-9	Hap-7	Hap-4	Hap-6	Hap-5	Hap-3	Hap-5	Hap-3	Hap-7	Hap-7	Hap-9	Hap-3	Hap-1	Hap-4	Hap-7	Hap-4	Hap-1	Hap-2	Hap-1	Hap-6	Hap-4	Hap-7	Hap-5
XH004	CIGEULIS	Indonesia	Indica	NaN	Hap-3	Hap-6	Hap-3	Hap-1	Hap-7	Hap-7	Hap-5	Hap-1	Hap-8	Hap-6	Hap-1	Hap-5	Hap-5	Hap-5	Hap-2	Hap-1	Hap-1	Hap-3	Hap-8	Hap-5	Hap-1	Hap-5	Hap-1	Hap-7	Hap-4	Hap-4	Hap-5	Hap-3	Hap-1	Hap-4	Hap-7	Hap-3	Hap-9	Hap-3	Hap-1	Hap-1	Hap-2	Hap-4	Hap-1	Hap-2	Hap-3	Hap-6	Hap-2	Hap-5	Hap-8
XH005	CIHERANG-SUBI	Indonesia	Indica	51.9346	Hap-3	Hap-1	Hap-1	Hap-1	Hap-4	Hap-3	Hap-1	Hap-7	Hap-2	Hap-3	Hap-7	Hap-1	Hap-2	Hap-5	Hap-2	Hap-1	Hap-7	Hap-3	Hap-1	Hap-5	Hap-1	Hap-5	Hap-1	Hap-5	Hap-4	Hap-6	Hap-5	Hap-3	Hap-5	Hap-1	Hap-5	Hap-3	Hap-9	Hap-1	Hap-1	Hap-3	Hap-4	Hap-2	Hap-1	Hap-1	Hap-2	Hap-3	Hap-4	Hap-1	Hap-11
XH006	INPARI26	Indonesia	Indica	30.0199	Hap-3	Hap-3	Hap-1	Hap-1	Hap-1	Hap-3	Hap-5	Hap-8	Hap-5	Hap-5	Hap-5	Hap-5	Hap-8	Hap-5	Hap-7	Hap-6	Hap-3	Hap-3	Hap-2	Hap-5	Hap-1	Hap-5	Hap-9	Hap-7	Hap-1	Hap-6	Hap-5	Hap-3	Hap-5	Hap-1	Hap-7	Hap-6	Hap-9	Hap-3	Hap-1	Hap-1	Hap-2	Hap-4	Hap-3	Hap-1	Hap-1	Hap-4	Hap-4	Hap-7	Hap-6
XH007	INPARI27	Indonesia	Indica	44.1806	Hap-3	Hap-5	Hap-1	Hap-1	Hap-3	Hap-3	Hap-5	Hap-6	Hap-3	Hap-4	Hap-2	Hap-3	Hap-4	Hap-4	Hap-5	Hap-3	Hap-6	Hap-3	Hap-1	Hap-5	Hap-1	Hap-3	Hap-6	Hap-3	Hap-4	Hap-6	Hap-5	Hap-3	Hap-5	Hap-1	Hap-3	Hap-4	Hap-9	Hap-2	Hap-1	Hap-1	Hap-3	Hap-4	Hap-2	Hap-2	Hap-2	Hap-7	Hap-4	Hap-4	Hap-9
XH008	INPARI28	Indonesia	Indica	29.5097	Hap-3	Hap-6	Hap-1	Hap-1	Hap-1	Hap-4	Hap-5	Hap-1	Hap-7	Hap-7	Hap-5	Hap-6	Hap-8	Hap-4	Hap-2	Hap-1	Hap-5	Hap-2	Hap-3	Hap-5	Hap-1	Hap-5	Hap-6	Hap-7	Hap-4	Hap-6	Hap-5	Hap-2	Hap-6	Hap-3	Hap-7	Hap-6	Hap-9	Hap-3	Hap-1	Hap-1	Hap-7	Hap-4	Hap-3	Hap-1	Hap-1	Hap-6	Hap-4	Hap-3	Hap-3
XH009	IR20	Asia	Indica	46.9378	Hap-3	Hap-5	Hap-1	Hap-1	Hap-1	Hap-3	Hap-5	Hap-8	Hap-5	Hap-9	Hap-3	Hap-5	Hap-7	Hap-5	Hap-2	Hap-1	Hap-3	Hap-3	Hap-3	Hap-2	Hap-1	Hap-5	Hap-9	Hap-7	Hap-1	Hap-6	Hap-5	Hap-3	Hap-5	Hap-9	Hap-7	Hap-6	Hap-9	Hap-3	Hap-1	Hap-1	Hap-7	Hap-4	Hap-6	Hap-3	Hap-2	Hap-11	Hap-4	Hap-7	Hap-8
XH010	IR24	Asia	Indica	31.21	Hap-1	Hap-4	Hap-1	Hap-1	Hap-4	Hap-3	Hap-5	Hap-1	Hap-2	Hap-3	Hap-7	Hap-1	Hap-1	Hap-5	Hap-2	Hap-1	Hap-7	Hap-3	Hap-3	Hap-5	Hap-1	Hap-5	Hap-1	Hap-5	Hap-4	Hap-6	Hap-5	Hap-3	Hap-5	Hap-1	Hap-5	Hap-3	Hap-9	Hap-1	Hap-1	Hap-1	Hap-4	Hap-2	Hap-1	Hap-2	Hap-1	Hap-6	Hap-4	Hap-5	Hap-11
XH011	IR26	Asia	Indica	NaN	Hap-3	Hap-7	Hap-2	Hap-1	Hap-1	Hap-5	Hap-5	Hap-1	Hap-8	Hap-5	Hap-5	Hap-5	Hap-8	Hap-5	Hap-7	Hap-6	Hap-5	Hap-3	Hap-3	Hap-2	Hap-1	Hap-5	Hap-9	Hap-8	Hap-4	Hap-6	Hap-5	Hap-3	Hap-5	Hap-8	Hap-7	Hap-6	Hap-9	Hap-3	Hap-1	Hap-1	Hap-8	Hap-4	Hap-8	Hap-3	Hap-2	Hap-6	Hap-4	Hap-7	Hap-9
XH012	IR32	Asia	Indica	33.9592	Hap-3	Hap-6	Hap-2	Hap-1	Hap-6	Hap-3	Hap-5	Hap-2	Hap-5	Hap-5	Hap-3	Hap-2	Hap-5	Hap-3	Hap-8	Hap-6	Hap-2	Hap-3	Hap-3	Hap-5	Hap-1	Hap-5	Hap-9	Hap-7	Hap-2	Hap-5	Hap-5	Hap-3	Hap-5	Hap-5	Hap-7	Hap-8	Hap-4	Hap-3	Hap-1	Hap-1	Hap-2	Hap-4	Hap-2	Hap-2	Hap-5	Hap-6	Hap-4	Hap-7	Hap-3
XH013	IR36	Asia	Indica	74.1599	Hap-3	Hap-3	Hap-3	Hap-1	Hap-2	Hap-3	Hap-5	Hap-8	Hap-5	Hap-5	Hap-5	Hap-5	Hap-7	Hap-3	Hap-8	Hap-6	Hap-3	Hap-3	Hap-3	Hap-5	Hap-1	Hap-1	Hap-9	Hap-7	Hap-4	Hap-6	Hap-5	Hap-3	Hap-5	Hap-8	Hap-7	Hap-1	Hap-9	Hap-3	Hap-1	Hap-1	Hap-2	Hap-4	Hap-6	Hap-3	Hap-1	Hap-5	Hap-4	Hap-5	Hap-3
XH014	IR42	Asia	Indica	57.2704	Hap-3	Hap-3	Hap-1	Hap-2	Hap-1	Hap-3	Hap-3	Hap-8	Hap-8	Hap-5	Hap-3	Hap-1	Hap-8	Hap-7	Hap-8	Hap-6	Hap-3	Hap-3	Hap-3	Hap-8	Hap-1	Hap-5	Hap-9	Hap-7	Hap-4	Hap-6	Hap-1	Hap-3	Hap-5	Hap-1	Hap-7	Hap-8	Hap-3	Hap-3	Hap-3	Hap-1	Hap-2	Hap-4	Hap-1	Hap-4	Hap-2	Hap-2	Hap-6	Hap-7	Hap-8
XH015	IR50	Myanmar	Indica	40.8691	Hap-3	Hap-3	Hap-1	Hap-1	Hap-1	Hap-3	Hap-5	Hap-8	Hap-5	Hap-9	Hap-5	Hap-5	Hap-5	Hap-5	Hap-2	Hap-1	Hap-4	Hap-3	Hap-3	Hap-5	Hap-1	Hap-5	Hap-1	Hap-7	Hap-4	Hap-6	Hap-5	Hap-3	Hap-5	Hap-1	Hap-1	Hap-8	Hap-9	Hap-3	Hap-1	Hap-1	Hap-2	Hap-4	Hap-1	Hap-2	Hap-2	Hap-6	Hap-4	Hap-7	Hap-11
XH016	IR58	Asia	Indica	67.1919	Hap-3	Hap-6	Hap-2	Hap-1	Hap-6	Hap-3	Hap-5	Hap-1	Hap-5	Hap-5	Hap-3	Hap-5	Hap-5	Hap-8	Hap-8	Hap-5	Hap-3	Hap-3	Hap-3	Hap-8	Hap-1	Hap-5	Hap-9	Hap-7	Hap-4	Hap-2	Hap-5	Hap-3	Hap-5	Hap-1	Hap-7	Hap-5	Hap-4	Hap-3	Hap-1	Hap-1	Hap-2	Hap-4	Hap-6	Hap-3	Hap-2	Hap-6	Hap-6	Hap-3	Hap-11
XH017	IR60	Asia	Indica	89.8376	Hap-3	Hap-5	Hap-2	Hap-1	Hap-3	Hap-2	Hap-5	Hap-1	Hap-5	Hap-6	Hap-3	Hap-5	Hap-7	Hap-4	Hap-2	Hap-2	Hap-3	Hap-3	Hap-3	Hap-3	Hap-1	Hap-6	Hap-9	Hap-7	Hap-3	Hap-2	Hap-5	Hap-3	Hap-5	Hap-1	Hap-4	Hap-6	Hap-6	Hap-3	Hap-1	Hap-1	Hap-2	Hap-4	Hap-1	Hap-1	Hap-4	Hap-6	Hap-4	Hap-7	Hap-11
XH018	IR62	Asia	Indica	47.3382	Hap-3	Hap-5	Hap-2	Hap-1	Hap-7	Hap-2	Hap-5	Hap-4	Hap-5	Hap-5	Hap-3	Hap-5	Hap-6	Hap-3	Hap-8	Hap-6	Hap-3	Hap-3	Hap-3	Hap-5	Hap-1	Hap-5	Hap-9	Hap-7	Hap-4	Hap-6	Hap-5	Hap-3	Hap-5	Hap-1	Hap-7	Hap-8	Hap-6	Hap-3	Hap-1	Hap-1	Hap-2	Hap-4	Hap-1	Hap-3	Hap-4	Hap-6	Hap-3	Hap-5	Hap-2
XH019	IR64	Asia	Indica	41.3701	Hap-3	Hap-3	Hap-1	Hap-1	Hap-1	Hap-1	Hap-5	Hap-8	Hap-5	Hap-9	Hap-4	Hap-5	Hap-6	Hap-3	Hap-2	Hap-1	Hap-2	Hap-3	Hap-3	Hap-5	Hap-1	Hap-1	Hap-9	Hap-7	Hap-3	Hap-1	Hap-5	Hap-3	Hap-5	Hap-1	Hap-7	Hap-8	Hap-9	Hap-3	Hap-1	Hap-1	Hap-2	Hap-4	Hap-6	Hap-1	Hap-2	Hap-1	Hap-3	Hap-7	Hap-3
XH021	IR66	Cambodia	Indica	60.8532	Hap-4	Hap-7	Hap-1	Hap-1	Hap-1	Hap-7	Hap-5	Hap-1	Hap-5	Hap-5	Hap-3	Hap-1	Hap-8	Hap-6	Hap-8	Hap-6	Hap-3	Hap-3	Hap-3	Hap-2	Hap-1	Hap-5	Hap-1	Hap-7	Hap-4	Hap-1	Hap-5	Hap-3	Hap-5	Hap-1	Hap-2	Hap-8	Hap-3	Hap-3	Hap-1	Hap-2	Hap-2	Hap-4	Hap-1	Hap-1	Hap-2	Hap-8	Hap-4	Hap-7	Hap-10
XH022	IR70	Asia	Indica	76.9983	Hap-3	Hap-7	Hap-3	Hap-1	Hap-8	Hap-1	Hap-3	Hap-3	Hap-5	Hap-5	Hap-3	Hap-1	Hap-8	Hap-1	Hap-8	Hap-6	Hap-3	Hap-3	Hap-3	Hap-5	Hap-1	Hap-5	Hap-9	Hap-7	Hap-4	Hap-6	Hap-6	Hap-3	Hap-5	Hap-1	Hap-1	Hap-8	Hap-3	Hap-3	Hap-5	Hap-1	Hap-2	Hap-5	Hap-1	Hap-1	Hap-4	Hap-6	Hap-4	Hap-7	Hap-10
XH023	IR71700-247-1-1-2	NPT	Indica	48.3762	Hap-3	Hap-7	Hap-2	Hap-2	Hap-1	Hap-3	Hap-5	Hap-1	Hap-5	Hap-5	Hap-3	Hap-5	Hap-8	Hap-3	Hap-8	Hap-6	Hap-3	Hap-3	Hap-3	Hap-2	Hap-1	Hap-1	Hap-9	Hap-7	Hap-3	Hap-1	Hap-5	Hap-1	Hap-5	Hap-1	Hap-2	Hap-6	Hap-3	Hap-3	Hap-5	Hap-1	Hap-2	Hap-4	Hap-6	Hap-4	Hap-2	Hap-6	Hap-2	Hap-7	Hap-10
XH024	IR72	Asia	Indica	56.7899	Hap-3	Hap-7	Hap-2	Hap-2	Hap-1	Hap-3	Hap-5	Hap-1	Hap-5	Hap-5	Hap-3	Hap-5	Hap-8	Hap-1	Hap-8	Hap-6	Hap-3	Hap-3	Hap-7	Hap-2	Hap-1	Hap-1	Hap-9	Hap-7	Hap-3	Hap-1	Hap-5	Hap-1	Hap-5	Hap-1	Hap-2	Hap-6	Hap-2	Hap-3	Hap-5	Hap-1	Hap-2	Hap-4	Hap-6	Hap-4	Hap-2	Hap-6	Hap-2	Hap-7	Hap-10
XH025	IR74	Asia	Indica	NaN	Hap-3	Hap-6	Hap-1	Hap-2	Hap-3	Hap-5	Hap-3	Hap-6	Hap-5	Hap-5	Hap-3	Hap-4	Hap-8	Hap-7	Hap-8	Hap-6	Hap-5	Hap-3	Hap-2	Hap-1	Hap-1	Hap-5	Hap-9	Hap-7	Hap-3	Hap-6	Hap-5	Hap-3	Hap-5	Hap-1	Hap-1	Hap-6	Hap-3	Hap-3	Hap-4	Hap-2	Hap-2	Hap-4	Hap-6	Hap-4	Hap-4	Hap-6	Hap-4	Hap-6	Hap-3
XH026	IR8	Asia	Indica	NaN	Hap-3	Hap-7	Hap-2	Hap-1	Hap-1	Hap-3	Hap-3	Hap-8	Hap-5	Hap-5	Hap-3	Hap-5	Hap-7	Hap-3	Hap-8	Hap-6	Hap-3	Hap-3	Hap-3	Hap-2	Hap-1	Hap-5	Hap-9	Hap-7	Hap-3	Hap-1	Hap-5	Hap-3	Hap-5	Hap-1	Hap-2	Hap-6	Hap-3	Hap-3	Hap-5	Hap-1	Hap-2	Hap-4	Hap-6	Hap-3	Hap-2	Hap-6	Hap-4	Hap-7	Hap-6
XH027	IRRI102	Philippines	Indica	76.2944	Hap-3	Hap-7	Hap-2	Hap-1	Hap-1	Hap-3	Hap-3	Hap-1	Hap-5	Hap-5	Hap-3	Hap-5	Hap-7	Hap-3	Hap-8	Hap-6	Hap-3	Hap-3	Hap-3	Hap-2	Hap-1	Hap-1	Hap-9	Hap-7	Hap-3	Hap-1	Hap-5	Hap-3	Hap-5	Hap-1	Hap-2	Hap-6	Hap-3	Hap-3	Hap-5	Hap-1	Hap-2	Hap-5	Hap-6	Hap-3	Hap-2	Hap-6	Hap-4	Hap-7	Hap-2
XH028	IRRI103	Philippines	Indica	62.9493	Hap-4	Hap-3	Hap-2	Hap-1	Hap-8	Hap-1	Hap-3	Hap-1	Hap-5	Hap-5	Hap-3	Hap-7	Hap-7	Hap-1	Hap-8	Hap-6	Hap-3	Hap-3	Hap-3	Hap-5	Hap-1	Hap-5	Hap-9	Hap-7	Hap-4	Hap-6	Hap-1	Hap-1	Hap-5	Hap-1	Hap-1	Hap-6	Hap-3	Hap-3	Hap-5	Hap-1	Hap-2	Hap-5	Hap-1	Hap-3	Hap-2	Hap-6	Hap-4	Hap-5	Hap-7
XH029	IRRI104	Philippines	Indica	48.9398	Hap-3	Hap-7	Hap-3	Hap-1	Hap-1	Hap-7	Hap-5	Hap-3	Hap-5	Hap-5	Hap-3	Hap-1	Hap-5	Hap-3	Hap-8	Hap-6	Hap-3	Hap-3	Hap-3	Hap-5	Hap-1	Hap-1	Hap-9	Hap-7	Hap-4	Hap-6	Hap-5	Hap-3	Hap-5	Hap-1	Hap-1	Hap-7	Hap-3	Hap-3	Hap-1	Hap-1	Hap-2	Hap-4	Hap-1	Hap-1	Hap-5	Hap-8	Hap-4	Hap-5	Hap-5
XH030	IRRI105	Philippines	Indica	NaN	Hap-3	Hap-3	Hap-3	Hap-2	Hap-1	Hap-3	Hap-5	Hap-8	Hap-5	Hap-5	Hap-3	Hap-5	Hap-7	Hap-5	Hap-2	Hap-1	Hap-3	Hap-3	Hap-3	Hap-5	Hap-1	Hap-5	Hap-9	Hap-7	Hap-4	Hap-6	Hap-5	Hap-3	Hap-5	Hap-7	Hap-7	Hap-8	Hap-3	Hap-3	Hap-1	Hap-1	Hap-2	Hap-4	Hap-1	Hap-4	Hap-2	Hap-6	Hap-4	Hap-5	Hap-4
XH031	IRRI106	Philippines	Indica	30.7127	Hap-3	Hap-3	Hap-3	Hap-2	Hap-7	Hap-7	Hap-3	Hap-3	Hap-5	Hap-5	Hap-3	Hap-6	Hap-8	Hap-3	Hap-8	Hap-6	Hap-3	Hap-3	Hap-3	Hap-5	Hap-1	Hap-5	Hap-9	Hap-7	Hap-4	Hap-6	Hap-5	Hap-3	Hap-5	Hap-1	Hap-2	Hap-8	Hap-3	Hap-3	Hap-1	Hap-1	Hap-2	Hap-4	Hap-1	Hap-4	Hap-5	Hap-6	Hap-4	Hap-5	Hap-10
XH032	IRRI108	Philippines	Indica	53.7597	Hap-4	Hap-3	Hap-3	Hap-2	Hap-7	Hap-7	Hap-3	Hap-3	Hap-5	Hap-5	Hap-3	Hap-5	Hap-7	Hap-3	Hap-8	Hap-6	Hap-3	Hap-3	Hap-3	Hap-5	Hap-1	Hap-5	Hap-9	Hap-7	Hap-4	Hap-6	Hap-5	Hap-3	Hap-2	Hap-1	Hap-2	Hap-8	Hap-3	Hap-3	Hap-1	Hap-1	Hap-2	Hap-4	Hap-1	Hap-4	Hap-5	Hap-1	Hap-4	Hap-5	Hap-11
XH033	IRRI109	Philippines	Indica	30.0649	Hap-4	Hap-3	Hap-3	Hap-2	Hap-1	Hap-3	Hap-5	Hap-8	Hap-5	Hap-5	Hap-3	Hap-5	Hap-7	Hap-5	Hap-2	Hap-1	Hap-3	Hap-3	Hap-3	Hap-5	Hap-1	Hap-5	Hap-9	Hap-7	Hap-4	Hap-6	Hap-5	Hap-3	Hap-5	Hap-9	Hap-7	Hap-8	Hap-3	Hap-3	Hap-1	Hap-1	Hap-2	Hap-4	Hap-1	Hap-4	Hap-2	Hap-6	Hap-4	Hap-5	Hap-1
XH034	IRRI115	Philippines	Indica	28.8429	Hap-3	Hap-3	Hap-2	Hap-2	Hap-7	Hap-3	Hap-5	Hap-1	Hap-5	Hap-5	Hap-3	Hap-1	Hap-7	Hap-1	Hap-8	Hap-6	Hap-3	Hap-3	Hap-7	Hap-5	Hap-1	Hap-5	Hap-9	Hap-7	Hap-4	Hap-6	Hap-5	Hap-3	Hap-5	Hap-1	Hap-2	Hap-8	Hap-3	Hap-3	Hap-1	Hap-1	Hap-2	Hap-4	Hap-6	Hap-4	Hap-2	Hap-6	Hap-4	Hap-7	Hap-11
XH035	IRRI116	Philippines	Indica	43.7117	Hap-4	Hap-3	Hap-3	Hap-2	Hap-7	Hap-7	Hap-5	Hap-3	Hap-5	Hap-5	Hap-4	Hap-5	Hap-7	Hap-3	Hap-8	Hap-6	Hap-5	Hap-3	Hap-3	Hap-5	Hap-1	Hap-5	Hap-9	Hap-7	Hap-4	Hap-6	Hap-5	Hap-3	Hap-4	Hap-7	Hap-7	Hap-8	Hap-3	Hap-3	Hap-1	Hap-1	Hap-2	Hap-4	Hap-1	Hap-4	Hap-5	Hap-6	Hap-4	Hap-5	Hap-11
XH036	IRRI118	Philippines	Indica	32.3039	Hap-3	Hap-7	Hap-3	Hap-1	Hap-1	Hap-1	Hap-3	Hap-1	Hap-5	Hap-5	Hap-3	Hap-6	Hap-7	Hap-3	Hap-8	Hap-6	Hap-5	Hap-3	Hap-3	Hap-5	Hap-1	Hap-5	Hap-9	Hap-7	Hap-4	Hap-6	Hap-5	Hap-1	Hap-5	Hap-1	Hap-7	Hap-6	Hap-3	Hap-3	Hap-3	Hap-1	Hap-2	Hap-4	Hap-1	Hap-3	Hap-3	Hap-6	Hap-4	Hap-5	Hap-11
XH037	IRRI119	Philippines	Indica	34.6477	Hap-3	Hap-3	Hap-3	Hap-2	Hap-1	Hap-1	Hap-3	Hap-3	Hap-5	Hap-5	Hap-3	Hap-7	Hap-7	Hap-3	Hap-8	Hap-6	Hap-3	Hap-3	Hap-3	Hap-5	Hap-1	Hap-5	Hap-9	Hap-7	Hap-4	Hap-4	Hap-5	Hap-3	Hap-1	Hap-1	Hap-7	Hap-8	Hap-3	Hap-3	Hap-1	Hap-1	Hap-2	Hap-4	Hap-1	Hap-4	Hap-5	Hap-6	Hap-4	Hap-5	Hap-3
XH038	IRRI122	Philippines	Indica	37.685	Hap-3	Hap-7	Hap-3	Hap-1	Hap-1	Hap-3	Hap-3	Hap-1	Hap-5	Hap-5	Hap-3	Hap-5	Hap-7	Hap-3	Hap-8	Hap-6	Hap-3	Hap-3	Hap-3	Hap-2	Hap-1	Hap-5	Hap-9	Hap-7	Hap-2	Hap-1	Hap-5	Hap-3	Hap-5	Hap-1	Hap-2	Hap-6	Hap-3	Hap-3	Hap-1	Hap-1	Hap-2	Hap-4	Hap-1	Hap-3	Hap-2	Hap-6	Hap-4	Hap-7	Hap-6
XH039	IRRI123	Philippines	Indica	30.7523	Hap-3	Hap-4	Hap-1	Hap-1	Hap-7	Hap-3	Hap-5	Hap-1	Hap-2	Hap-3	Hap-5	Hap-1	Hap-5	Hap-5	Hap-2	Hap-1	Hap-7	Hap-3	Hap-6	Hap-9	Hap-4	Hap-5	Hap-1	Hap-1	Hap-4	Hap-6	Hap-5	Hap-3	Hap-5	Hap-1	Hap-5	Hap-4	Hap-9	Hap-1	Hap-1	Hap-1	Hap-4	Hap-2	Hap-1	Hap-2	Hap-1	Hap-6	Hap-4	Hap-1	Hap-11
XH040	IRRI134	Philippines	Indica	49.2575	Hap-3	Hap-3	Hap-3	Hap-1	Hap-1	Hap-7	Hap-3	Hap-1	Hap-5	Hap-5	Hap-3	Hap-1	Hap-8	Hap-1	Hap-2	Hap-1	Hap-3	Hap-3	Hap-5	Hap-5	Hap-1	Hap-1	Hap-9	Hap-7	Hap-4	Hap-3	Hap-5	Hap-3	Hap-2	Hap-9	Hap-7	Hap-8	Hap-3	Hap-3	Hap-1	Hap-1	Hap-2	Hap-4	Hap-1	Hap-3	Hap-2	Hap-6	Hap-4	Hap-5	Hap-11
XH041	IRRI135	Philippines	Indica	NaN	Hap-4	Hap-3	Hap-3	Hap-2	Hap-7	Hap-3	Hap-5	Hap-3	Hap-5	Hap-5	Hap-3	Hap-5	Hap-5	Hap-3	Hap-8	Hap-6	Hap-3	Hap-3	Hap-2	Hap-5	Hap-1	Hap-5	Hap-9	Hap-7	Hap-4	Hap-6	Hap-5	Hap-3	Hap-5	Hap-8	Hap-7	Hap-8	Hap-3	Hap-3	Hap-1	Hap-1	Hap-2	Hap-4	Hap-1	Hap-4	Hap-5	Hap-1	Hap-4	Hap-5	Hap-3
XH042	IRRI136	Philippines	Indica	57.6564	Hap-3	Hap-3	Hap-3	Hap-1	Hap-4	Hap-7	Hap-5	Hap-1	Hap-5	Hap-5	Hap-3	Hap-5	Hap-7	Hap-3	Hap-8	Hap-6	Hap-3	Hap-3	Hap-3	Hap-5	Hap-1	Hap-5	Hap-9	Hap-7	Hap-4	Hap-6	Hap-5	Hap-3	Hap-5	Hap-1	Hap-7	Hap-8	Hap-3	Hap-3	Hap-1	Hap-1	Hap-2	Hap-4	Hap-1	Hap-2	Hap-2	Hap-6	Hap-2	Hap-5	Hap-5
XH043	IRRI141	Philippines	Indica	25.4038	Hap-3	Hap-3	Hap-3	Hap-2	Hap-7	Hap-7	Hap-3	Hap-1	Hap-6	Hap-5	Hap-3	Hap-7	Hap-7	Hap-3	Hap-2	Hap-1	Hap-3	Hap-5	Hap-3	Hap-5	Hap-1	Hap-1	Hap-9	Hap-7	Hap-4	Hap-4	Hap-5	Hap-3	Hap-5	Hap-1	Hap-2	Hap-8	Hap-3	Hap-3	Hap-1	Hap-1	Hap-2	Hap-4	Hap-1	Hap-4	Hap-2	Hap-1	Hap-4	Hap-5	Hap-8
XH044	IRRI145	Philippines	Indica	49.6087	Hap-3	Hap-5	Hap-3	Hap-1	Hap-7	Hap-7	Hap-5	Hap-1	Hap-5	Hap-5	Hap-3	Hap-7	Hap-7	Hap-3	Hap-8	Hap-6	Hap-3	Hap-3	Hap-3	Hap-2	Hap-1	Hap-5	Hap-9	Hap-7	Hap-4	Hap-6	Hap-5	Hap-3	Hap-5	Hap-1	Hap-2	Hap-8	Hap-3	Hap-3	Hap-1	Hap-1	Hap-2	Hap-4	Hap-5	Hap-1	Hap-3	Hap-6	Hap-4	Hap-5	Hap-3
XH045	IRRI146	Philippines	Indica	72.918	Hap-3	Hap-7	Hap-3	Hap-1	Hap-1	Hap-3	Hap-5	Hap-1	Hap-5	Hap-5	Hap-3	Hap-5	Hap-5	Hap-3	Hap-8	Hap-6	Hap-3	Hap-3	Hap-3	Hap-5	Hap-1	Hap-5	Hap-9	Hap-7	Hap-4	Hap-6	Hap-5	Hap-3	Hap-5	Hap-9	Hap-7	Hap-8	Hap-3	Hap-3	Hap-1	Hap-1	Hap-2	Hap-4	Hap-1	Hap-2	Hap-2	Hap-6	Hap-4	Hap-5	Hap-4
XH046	IRRI147	Bangladesh	Indica	34.1242	Hap-3	Hap-5	Hap-3	Hap-1	Hap-1	Hap-7	Hap-3	Hap-1	Hap-5	Hap-5	Hap-3	Hap-1	Hap-8	Hap-1	Hap-2	Hap-1	Hap-3	Hap-3	Hap-7	Hap-2	Hap-1	Hap-5	Hap-9	Hap-7	Hap-4	Hap-4	Hap-5	Hap-3	Hap-5	Hap-1	Hap-7	Hap-8	Hap-3	Hap-3	Hap-1	Hap-1	Hap-2	Hap-4	Hap-1	Hap-2	Hap-2	Hap-6	Hap-4	Hap-5	Hap-3
XH047	IRRI 148	Philippines	Indica	32.6904	Hap-3	Hap-3	Hap-3	Hap-2	Hap-1	Hap-1	Hap-5	Hap-1	Hap-5	Hap-5	Hap-3	Hap-5	Hap-8	Hap-1	Hap-8	Hap-6	Hap-3	Hap-5	Hap-7	Hap-8	Hap-1	Hap-5	Hap-9	Hap-7	Hap-4	Hap-6	Hap-5	Hap-3	Hap-4	Hap-1	Hap-7	Hap-8	Hap-3	Hap-3	Hap-1	Hap-1	Hap-2	Hap-4	Hap-1	Hap-4	Hap-2	Hap-8	Hap-4	Hap-5	Hap-10
XH048	IRRI 150	Philippines	Indica	48.3413	Hap-3	Hap-3	Hap-3	Hap-1	Hap-1	Hap-7	Hap-5	Hap-1	Hap-5	Hap-5	Hap-3	Hap-5	Hap-7	Hap-3	Hap-8	Hap-6	Hap-3	Hap-3	Hap-3	Hap-5	Hap-1	Hap-5	Hap-9	Hap-7	Hap-4	Hap-8	Hap-1	Hap-3	Hap-5	Hap-1	Hap-2	Hap-8	Hap-3	Hap-3	Hap-1	Hap-1	Hap-2	Hap-4	Hap-1	Hap-1	Hap-2	Hap-8	Hap-4	Hap-5	Hap-1
XH049	IRRI 151	Philippines	Indica	34.359	Hap-3	Hap-7	Hap-1	Hap-1	Hap-4	Hap-3	Hap-5	Hap-1	Hap-8	Hap-5	Hap-3	Hap-5	Hap-5	Hap-7	Hap-8	Hap-6	Hap-5	Hap-5	Hap-3	Hap-8	Hap-1	Hap-5	Hap-9	Hap-7	Hap-4	Hap-6	Hap-5	Hap-3	Hap-5	Hap-1	Hap-7	Hap-8	Hap-3	Hap-3	Hap-1	Hap-1	Hap-4	Hap-4	Hap-1	Hap-3	Hap-2	Hap-6	Hap-6	Hap-2	Hap-11
XH050	IRRI 154	Philippines	Indica	20.0231	Hap-3	Hap-3	Hap-3	Hap-1	Hap-7	Hap-7	Hap-3	Hap-1	Hap-5	Hap-5	Hap-3	Hap-5	Hap-7	Hap-3	Hap-8	Hap-6	Hap-3	Hap-3	Hap-3	Hap-5	Hap-1	Hap-5	Hap-9	Hap-7	Hap-4	Hap-6	Hap-5	Hap-3	Hap-5	Hap-1	Hap-1	Hap-8	Hap-3	Hap-3	Hap-1	Hap-1	Hap-2	Hap-4	Hap-1	Hap-1	Hap-2	Hap-6	Hap-4	Hap-5	Hap-10
XH051	IRRI 156	Philippines	Indica	32.2169	Hap-3	Hap-7	Hap-3	Hap-2	Hap-1	Hap-7	Hap-3	Hap-1	Hap-5	Hap-5	Hap-3	Hap-5	Hap-7	Hap-1	Hap-8	Hap-6	Hap-3	Hap-3	Hap-3	Hap-1	Hap-1	Hap-5	Hap-9	Hap-7	Hap-3	Hap-1	Hap-5	Hap-3	Hap-5	Hap-1	Hap-2	Hap-8	Hap-3	Hap-3	Hap-5	Hap-1	Hap-2	Hap-4	Hap-1	Hap-4	Hap-2	Hap-6	Hap-4	Hap-7	Hap-8
XH052	IRRI 161	Philippines	Indica	31.0594	Hap-3	Hap-7	Hap-1	Hap-1	Hap-7	Hap-7	Hap-5	Hap-3	Hap-5	Hap-5	Hap-3	Hap-5	Hap-6	Hap-3	Hap-8	Hap-6	Hap-3	Hap-3	Hap-3	Hap-2	Hap-1	Hap-1	Hap-9	Hap-7	Hap-4	Hap-4	Hap-5	Hap-3	Hap-5	Hap-1	Hap-7	Hap-8	Hap-3	Hap-3	Hap-1	Hap-1	Hap-2	Hap-4	Hap-1	Hap-3	Hap-2	Hap-6	Hap-4	Hap-7	Hap-11
XH053	IRRI 162	Philippines	Indica	33.4217	Hap-3	Hap-3	Hap-3	Hap-1	Hap-7	Hap-1	Hap-5	Hap-1	Hap-5	Hap-5	Hap-3	Hap-5	Hap-7	Hap-1	Hap-8	Hap-6	Hap-5	Hap-3	Hap-3	Hap-2	Hap-1	Hap-5	Hap-9	Hap-7	Hap-4	Hap-6	Hap-5	Hap-3	Hap-5	Hap-1	Hap-2	Hap-8	Hap-3	Hap-3	Hap-1	Hap-1	Hap-2	Hap-4	Hap-1	Hap-3	Hap-2	Hap-6	Hap-4	Hap-7	Hap-7
XH054	NSIC 2013 Rc342SR	Philippines	Indica	10.1219	Hap-3	Hap-3	Hap-3	Hap-2	Hap-1	Hap-3	Hap-5	Hap-3	Hap-5	Hap-5	Hap-3	Hap-1	Hap-7	Hap-3	Hap-8	Hap-6	Hap-3	Hap-3	Hap-3	Hap-5	Hap-1	Hap-5	Hap-4	Hap-7	Hap-4	Hap-4	Hap-5	Hap-3	Hap-5	Hap-1	Hap-2	Hap-8	Hap-3	Hap-3	Hap-1	Hap-1	Hap-2	Hap-4	Hap-6	Hap-4	Hap-3	Hap-6	Hap-4	Hap-5	Hap-8
XH055	IRRI 168	Philippines	Indica	37.4837	Hap-4	Hap-5	Hap-2	Hap-1	Hap-7	Hap-6	Hap-3	Hap-1	Hap-5	Hap-5	Hap-3	Hap-1	Hap-5	Hap-5	Hap-8	Hap-6	Hap-3	Hap-3	Hap-7	Hap-5	Hap-1	Hap-5	Hap-9	Hap-7	Hap-4	Hap-6	Hap-5	Hap-3	Hap-5	Hap-1	Hap-7	Hap-8	Hap-2	Hap-3	Hap-1	Hap-1	Hap-2	Hap-4	Hap-1	Hap-2	Hap-2	Hap-6	Hap-4	Hap-5	Hap-5
XH056	IRRI 172	Philippines	Indica	14.3669	Hap-3	Hap-1	Hap-1	Hap-1	Hap-7	Hap-3	Hap-5	Hap-3	Hap-5	Hap-5	Hap-3	Hap-5	Hap-7	Hap-1	Hap-2	Hap-1	Hap-3	Hap-5	Hap-3	Hap-5	Hap-1	Hap-5	Hap-9	Hap-7	Hap-4	Hap-1	Hap-5	Hap-3	Hap-5	Hap-1	Hap-7	Hap-7	Hap-3	Hap-3	Hap-1	Hap-1	Hap-2	Hap-4	Hap-1	Hap-2	Hap-5	Hap-6	Hap-6	Hap-5	Hap-3
XH057	IRRI174	Philippines	Indica	39.4275	Hap-3	Hap-3	Hap-3	Hap-2	Hap-1	Hap-3	Hap-3	Hap-1	Hap-5	Hap-5	Hap-3	Hap-5	Hap-7	Hap-3	Hap-8	Hap-6	Hap-3	Hap-3	Hap-3	Hap-5	Hap-1	Hap-5	Hap-9	Hap-7	Hap-1	Hap-6	Hap-5	Hap-3	Hap-4	Hap-1	Hap-1	Hap-8	Hap-3	Hap-3	Hap-1	Hap-1	Hap-4	Hap-4	Hap-1	Hap-4	Hap-2	Hap-6	Hap-4	Hap-5	Hap-3
XH058	IRRI179	Philippines	Indica	40.1683	Hap-3	Hap-7	Hap-3	Hap-2	Hap-1	Hap-3	Hap-5	Hap-1	Hap-5	Hap-5	Hap-3	Hap-5	Hap-7	Hap-3	Hap-8	Hap-6	Hap-3	Hap-3	Hap-3	Hap-2	Hap-1	Hap-5	Hap-9	Hap-7	Hap-4	Hap-1	Hap-5	Hap-3	Hap-5	Hap-1	Hap-2	Hap-8	Hap-3	Hap-3	Hap-1	Hap-1	Hap-2	Hap-4	Hap-1	Hap-4	Hap-2	Hap-6	Hap-4	Hap-5	Hap-3
XH060	IRRI181	Philippines	Indica	42.5646	Hap-3	Hap-6	Hap-3	Hap-1	Hap-1	Hap-3	Hap-4	Hap-2	Hap-5	Hap-5	Hap-3	Hap-5	Hap-6	Hap-3	Hap-8	Hap-6	Hap-3	Hap-3	Hap-3	Hap-4	Hap-1	Hap-5	Hap-8	Hap-7	Hap-4	Hap-7	Hap-2	Hap-3	Hap-5	Hap-1	Hap-1	Hap-7	Hap-6	Hap-2	Hap-1	Hap-1	Hap-3	Hap-4	Hap-1	Hap-2	Hap-4	Hap-7	Hap-6	Hap-6	Hap-3
XH061	Jasmine 85	Vietnam	Indica	51.376	Hap-3	Hap-7	Hap-3	Hap-1	Hap-1	Hap-3	Hap-3	Hap-1	Hap-5	Hap-5	Hap-3	Hap-5	Hap-8	Hap-3	Hap-8	Hap-6	Hap-3	Hap-3	Hap-3	Hap-2	Hap-1	Hap-4	Hap-9	Hap-7	Hap-2	Hap-1	Hap-5	Hap-3	Hap-5	Hap-1	Hap-2	Hap-8	Hap-4	Hap-3	Hap-1	Hap-1	Hap-2	Hap-4	Hap-1	Hap-3	Hap-4	Hap-6	Hap-4	Hap-7	Hap-8
XH062	Manawthukha	Myanmar	Indica	32.103	Hap-3	Hap-7	Hap-3	Hap-1	Hap-1	Hap-3	Hap-3	Hap-1	Hap-5	Hap-5	Hap-3	Hap-5	Hap-7	Hap-3	Hap-8	Hap-6	Hap-3	Hap-3	Hap-3	Hap-1	Hap-1	Hap-1	Hap-9	Hap-7	Hap-4	Hap-1	Hap-5	Hap-3	Hap-5	Hap-1	Hap-2	Hap-8	Hap-3	Hap-3	Hap-1	Hap-1	Hap-2	Hap-4	Hap-1	Hap-3	Hap-2	Hap-6	Hap-4	Hap-7	Hap-3
XH063	Mekongga	Indonesia	Indica	16.4668	Hap-3	Hap-7	Hap-1	Hap-1	Hap-4	Hap-3	Hap-5	Hap-1	Hap-5	Hap-5	Hap-3	Hap-5	Hap-5	Hap-3	Hap-3	Hap-6	Hap-5	Hap-3	Hap-3	Hap-8	Hap-1	Hap-5	Hap-9	Hap-7	Hap-4	Hap-1	Hap-5	Hap-3	Hap-5	Hap-1	Hap-7	Hap-8	Hap-2	Hap-3	Hap-1	Hap-1	Hap-2	Hap-4	Hap-1	Hap-3	Hap-2	Hap-6	Hap-6	Hap-2	Hap-10
XH064	Milyang23	Korea	Indica	NaN	Hap-3	Hap-2	Hap-2	Hap-1	Hap-1	Hap-3	Hap-3	Hap-1	Hap-5	Hap-5	Hap-3	Hap-1	Hap-7	Hap-5	Hap-8	Hap-6	Hap-8	Hap-3	Hap-3	Hap-2	Hap-1	Hap-5	Hap-9	Hap-7	Hap-4	Hap-6	Hap-5	Hap-3	Hap-5	Hap-1	Hap-2	Hap-8	Hap-3	Hap-3	Hap-1	Hap-1	Hap-2	Hap-4	Hap-1	Hap-2	Hap-2	Hap-6	Hap-4	Hap-7	Hap-3
XH065	MTU110	India	Indica	58.2105	Hap-3	Hap-3	Hap-3	Hap-1	Hap-1	Hap-3	Hap-5	Hap-1	Hap-5	Hap-5	Hap-3	Hap-5	Hap-5	Hap-1	Hap-8	Hap-6	Hap-5	Hap-5	Hap-3	Hap-2	Hap-1	Hap-5	Hap-9	Hap-7	Hap-1	Hap-6	Hap-5	Hap-3	Hap-5	Hap-1	Hap-2	Hap-8	Hap-3	Hap-3	Hap-5	Hap-1	Hap-2	Hap-4	Hap-1	Hap-2	Hap-2	Hap-6	Hap-4	Hap-5	Hap-9
XH066	NSIC 2011 RC282	Philippines	Indica	30.6943	Hap-3	Hap-3	Hap-3	Hap-2	Hap-1	Hap-5	Hap-5	Hap-8	Hap-5	Hap-5	Hap-5	Hap-5	Hap-8	Hap-5	Hap-7	Hap-6	Hap-3	Hap-3	Hap-3	Hap-5	Hap-1	Hap-5	Hap-8	Hap-7	Hap-4	Hap-8	Hap-3	Hap-3	Hap-5	Hap-7	Hap-7	Hap-6	Hap-9	Hap-3	Hap-1	Hap-1	Hap-2	Hap-4	Hap-1	Hap-4	Hap-4	Hap-1	Hap-4	Hap-7	Hap-10
XH067	NSIC 2011 RC240	Philippines	Indica	40.5466	Hap-3	Hap-3	Hap-3	Hap-1	Hap-7	Hap-1	Hap-5	Hap-3	Hap-5	Hap-5	Hap-3	Hap-7	Hap-8	Hap-3	Hap-2	Hap-1	Hap-3	Hap-5	Hap-3	Hap-5	Hap-1	Hap-5	Hap-9	Hap-7	Hap-4	Hap-6	Hap-4	Hap-3	Hap-5	Hap-1	Hap-7	Hap-6	Hap-3	Hap-3	Hap-1	Hap-1	Hap-2	Hap-4	Hap-1	Hap-1	Hap-5	Hap-6	Hap-2	Hap-7	Hap-7
XH068	OM4900	Vietnam	Indica	11.2397	Hap-3	Hap-7	Hap-2	Hap-1	Hap-3	Hap-3	Hap-5	Hap-4	Hap-5	Hap-5	Hap-3	Hap-5	Hap-5	Hap-7	Hap-8	Hap-6	Hap-3	Hap-3	Hap-3	Hap-5	Hap-1	Hap-5	Hap-9	Hap-7	Hap-4	Hap-7	Hap-2	Hap-3	Hap-5	Hap-1	Hap-1	Hap-8	Hap-4	Hap-3	Hap-1	Hap-1	Hap-2	Hap-4	Hap-1	Hap-2	Hap-2	Hap-8	Hap-6	Hap-5	Hap-2
XH069	OM5629	Vietnam	Indica	30.3975	Hap-3	Hap-3	Hap-3	Hap-1	Hap-4	Hap-7	Hap-5	Hap-1	Hap-5	Hap-5	Hap-3	Hap-5	Hap-8	Hap-3	Hap-8	Hap-6	Hap-3	Hap-3	Hap-3	Hap-5	Hap-1	Hap-5	Hap-9	Hap-7	Hap-4	Hap-6	Hap-5	Hap-3	Hap-5	Hap-1	Hap-7	Hap-8	Hap-3	Hap-3	Hap-1	Hap-1	Hap-2	Hap-4	Hap-1	Hap-2	Hap-2	Hap-7	Hap-2	Hap-5	Hap-10
XH070	OM6161	Vietnam	Indica	19.287	Hap-3	Hap-7	Hap-1	Hap-1	Hap-1	Hap-3	Hap-5	Hap-1	Hap-5	Hap-5	Hap-3	Hap-5	Hap-5	Hap-7	Hap-8	Hap-6	Hap-3	Hap-3	Hap-3	Hap-5	Hap-1	Hap-5	Hap-9	Hap-7	Hap-4	Hap-8	Hap-1	Hap-3	Hap-5	Hap-1	Hap-1	Hap-7	Hap-3	Hap-3	Hap-1	Hap-1	Hap-2	Hap-4	Hap-1	Hap-3	Hap-2	Hap-8	Hap-4	Hap-5	Hap-8
XH071	OM6162	Vietnam	Indica	7.00287	Hap-3	Hap-7	Hap-1	Hap-1	Hap-1	Hap-3	Hap-5	Hap-8	Hap-5	Hap-5	Hap-3	Hap-5	Hap-8	Hap-7	Hap-8	Hap-6	Hap-3	Hap-3	Hap-3	Hap-5	Hap-1	Hap-5	Hap-9	Hap-7	Hap-4	Hap-1	Hap-5	Hap-3	Hap-5	Hap-1	Hap-7	Hap-8	Hap-4	Hap-3	Hap-1	Hap-1	Hap-2	Hap-4	Hap-1	Hap-1	Hap-2	Hap-6	Hap-4	Hap-7	Hap-5
XH072	NSIC Rc144 (TUBIGAN 8)	Philippines	Indica	5.90873	Hap-4	Hap-6	Hap-2	Hap-1	Hap-1	Hap-3	Hap-5	Hap-2	Hap-5	Hap-5	Hap-3	Hap-5	Hap-6	Hap-7	Hap-8	Hap-6	Hap-5	Hap-3	Hap-2	Hap-6	Hap-1	Hap-5	Hap-9	Hap-7	Hap-4	Hap-7	Hap-2	Hap-3	Hap-5	Hap-1	Hap-1	Hap-7	Hap-4	Hap-3	Hap-1	Hap-1	Hap-3	Hap-4	Hap-6	Hap-3	Hap-4	Hap-7	Hap-6	Hap-6	Hap-8
XH073	OM6600	Vietnam	Indica	6.4023	Hap-3	Hap-3	Hap-3	Hap-1	Hap-8	Hap-7	Hap-4	Hap-3	Hap-5	Hap-5	Hap-3	Hap-5	Hap-7	Hap-1	Hap-8	Hap-6	Hap-5	Hap-3	Hap-1	Hap-4	Hap-1	Hap-5	Hap-9	Hap-7	Hap-1	Hap-2	Hap-5	Hap-3	Hap-5	Hap-1	Hap-7	Hap-8	Hap-3	Hap-3	Hap-1	Hap-1	Hap-2	Hap-4	Hap-1	Hap-2	Hap-4	Hap-6	Hap-2	Hap-5	Hap-10
XH074	OM6677	Vietnam	Indica	19.7799	Hap-3	Hap-7	Hap-3	Hap-1	Hap-7	Hap-7	Hap-3	Hap-1	Hap-5	Hap-5	Hap-3	Hap-5	Hap-7	Hap-3	Hap-8	Hap-6	Hap-3	Hap-3	Hap-3	Hap-8	Hap-1	Hap-5	Hap-9	Hap-7	Hap-3	Hap-6	Hap-5	Hap-3	Hap-5	Hap-1	Hap-2	Hap-8	Hap-3	Hap-3	Hap-1	Hap-1	Hap-2	Hap-4	Hap-1	Hap-2	Hap-2	Hap-9	Hap-4	Hap-5	Hap-8
XH075	Sabitri	Nepal	Indica	35.1718	Hap-3	Hap-7	Hap-2	Hap-1	Hap-1	Hap-3	Hap-4	Hap-4	Hap-5	Hap-5	Hap-3	Hap-5	Hap-6	Hap-3	Hap-5	Hap-3	Hap-3	Hap-4	Hap-3	Hap-4	Hap-1	Hap-5	Hap-9	Hap-7	Hap-4	Hap-6	Hap-2	Hap-3	Hap-5	Hap-1	Hap-2	Hap-5	Hap-2	Hap-3	Hap-1	Hap-1	Hap-2	Hap-4	Hap-6	Hap-1	Hap-2	Hap-6	Hap-4	Hap-6	Hap-8
XH076	Saltolsinthwelatt	Myanmar	Indica	NaN	Hap-3	Hap-3	Hap-3	Hap-1	Hap-1	Hap-3	Hap-3	Hap-1	Hap-5	Hap-5	Hap-3	Hap-5	Hap-7	Hap-3	Hap-8	Hap-6	Hap-3	Hap-5	Hap-3	Hap-5	Hap-1	Hap-5	Hap-9	Hap-7	Hap-4	Hap-6	Hap-5	Hap-3	Hap-5	Hap-1	Hap-1	Hap-8	Hap-3	Hap-3	Hap-1	Hap-1	Hap-2	Hap-4	Hap-1	Hap-3	Hap-2	Hap-6	Hap-4	Hap-7	Hap-1
XH077	Sambamahsuri	India	Indica	17.2468	Hap-3	Hap-6	Hap-3	Hap-1	Hap-1	Hap-3	Hap-4	Hap-1	Hap-5	Hap-5	Hap-3	Hap-5	Hap-7	Hap-3	Hap-8	Hap-6	Hap-3	Hap-4	Hap-3	Hap-2	Hap-1	Hap-1	Hap-9	Hap-7	Hap-4	Hap-1	Hap-5	Hap-3	Hap-5	Hap-1	Hap-2	Hap-6	Hap-2	Hap-3	Hap-5	Hap-1	Hap-2	Hap-4	Hap-1	Hap-3	Hap-2	Hap-6	Hap-4	Hap-7	Hap-3
XH079	Swarna	India	Indica	4.52564	Hap-4	Hap-3	Hap-3	Hap-1	Hap-4	Hap-3	Hap-5	Hap-1	Hap-5	Hap-5	Hap-3	Hap-5	Hap-8	Hap-3	Hap-8	Hap-6	Hap-3	Hap-3	Hap-3	Hap-2	Hap-1	Hap-5	Hap-9	Hap-7	Hap-3	Hap-1	Hap-5	Hap-3	Hap-5	Hap-1	Hap-7	Hap-6	Hap-3	Hap-1	Hap-1	Hap-2	Hap-2	Hap-4	Hap-6	Hap-3	Hap-2	Hap-6	Hap-1	Hap-6	Hap-8
XH080	PSB RC74 (Aklan)	Philippines	Indica	19.3882	Hap-3	Hap-3	Hap-3	Hap-1	Hap-7	Hap-1	Hap-3	Hap-1	Hap-5	Hap-5	Hap-3	Hap-5	Hap-5	Hap-3	Hap-2	Hap-1	Hap-3	Hap-3	Hap-3	Hap-2	Hap-1	Hap-1	Hap-9	Hap-7	Hap-4	Hap-4	Hap-5	Hap-3	Hap-5	Hap-1	Hap-2	Hap-8	Hap-3	Hap-3	Hap-1	Hap-1	Hap-2	Hap-4	Hap-1	Hap-3	Hap-3	Hap-6	Hap-4	Hap-5	Hap-4
XH081	TDK 11	Laos	Indica	33.4063	Hap-3	Hap-2	Hap-3	Hap-1	Hap-8	Hap-1	Hap-4	Hap-6	Hap-5	Hap-5	Hap-3	Hap-1	Hap-7	Hap-3	Hap-2	Hap-4	Hap-8	Hap-3	Hap-3	Hap-5	Hap-1	Hap-5	Hap-8	Hap-7	Hap-4	Hap-6	Hap-5	Hap-3	Hap-5	Hap-1	Hap-7	Hap-8	Hap-3	Hap-3	Hap-1	Hap-1	Hap-2	Hap-4	Hap-8	Hap-1	Hap-3	Hap-6	Hap-4	Hap-4	Hap-10
XH082	TDK 8	Laos	Indica	33.1443	Hap-3	Hap-7	Hap-3	Hap-1	Hap-8	Hap-1	Hap-5	Hap-1	Hap-5	Hap-5	Hap-3	Hap-5	Hap-5	Hap-3	Hap-8	Hap-6	Hap-5	Hap-5	Hap-3	Hap-8	Hap-1	Hap-4	Hap-9	Hap-7	Hap-4	Hap-6	Hap-5	Hap-1	Hap-5	Hap-1	Hap-7	Hap-8	Hap-3	Hap-3	Hap-1	Hap-1	Hap-4	Hap-4	Hap-8	Hap-2	Hap-2	Hap-6	Hap-6	Hap-2	Hap-10
XH083	TDKL-Subl	Laos	Indica	58.0747	Hap-3	Hap-7	Hap-2	Hap-2	Hap-1	Hap-3	Hap-5	Hap-1	Hap-5	Hap-5	Hap-3	Hap-5	Hap-8	Hap-3	Hap-8	Hap-6	Hap-3	Hap-3	Hap-3	Hap-2	Hap-1	Hap-1	Hap-9	Hap-7	Hap-3	Hap-1	Hap-5	Hap-1	Hap-5	Hap-1	Hap-2	Hap-6	Hap-3	Hap-3	Hap-5	Hap-1	Hap-2	Hap-4	Hap-6	Hap-4	Hap-2	Hap-6	Hap-2	Hap-7	Hap-11
XH084	IR5564-44-2-3	NPT	Indica	47.678	Hap-3	Hap-5	Hap-2	Hap-1	Hap-3	Hap-3	Hap-5	Hap-1	Hap-5	Hap-5	Hap-3	Hap-5	Hap-7	Hap-2	Hap-8	Hap-5	Hap-3	Hap-3	Hap-3	Hap-5	Hap-1	Hap-4	Hap-9	Hap-7	Hap-4	Hap-6	Hap-5	Hap-2	Hap-5	Hap-1	Hap-1	Hap-5	Hap-9	Hap-3	Hap-2	Hap-1	Hap-2	Hap-4	Hap-1	Hap-3	Hap-2	Hap-6	Hap-5	Hap-6	Hap-11
XH085	IR72158-16-3-3	NPT	Indica	35.8734	Hap-3	Hap-5	Hap-3	Hap-1	Hap-1	Hap-6	Hap-5	Hap-6	Hap-5	Hap-5	Hap-3	Hap-5	Hap-7	Hap-1	Hap-8	Hap-6	Hap-3	Hap-3	Hap-3	Hap-5	Hap-1	Hap-5	Hap-9	Hap-7	Hap-2	Hap-1	Hap-5	Hap-3	Hap-5	Hap-1	Hap-2	Hap-8	Hap-9	Hap-3	Hap-1	Hap-1	Hap-2	Hap-4	Hap-1	Hap-2	Hap-3	Hap-6	Hap-4	Hap-5	Hap-10
XH086	IR73707-45-3-2-3	NPT	Indica	38.8269	Hap-3	Hap-7	Hap-3	Hap-4	Hap-7	Hap-7	Hap-5	Hap-3	Hap-5	Hap-5	Hap-3	Hap-1	Hap-7	Hap-1	Hap-8	Hap-6	Hap-3	Hap-3	Hap-3	Hap-2	Hap-1	Hap-5	Hap-9	Hap-7	Hap-4	Hap-1	Hap-5	Hap-3	Hap-5	Hap-1	Hap-7	Hap-8	Hap-3	Hap-3	Hap-1	Hap-1	Hap-2	Hap-4	Hap-1	Hap-3	Hap-3	Hap-11	Hap-6	Hap-5	Hap-10
XH087	BR11	Bangladesh	Indica	22.4184	Hap-3	Hap-7	Hap-3	Hap-1	Hap-1	Hap-3	Hap-5	Hap-8	Hap-5	Hap-5	Hap-3	Hap-5	Hap-5	Hap-3	Hap-8	Hap-6	Hap-3	Hap-3	Hap-3	Hap-2	Hap-1	Hap-1	Hap-9	Hap-7	Hap-4	Hap-6	Hap-5	Hap-3	Hap-5	Hap-1	Hap-7	Hap-8	Hap-3	Hap-3	Hap-1	Hap-1	Hap-2	Hap-4	Hap-1	Hap-2	Hap-2	Hap-6	Hap-2	Hap-5	Hap-7
XH088	Cisadane	Indonesia	Indica	73.018	Hap-3	Hap-7	Hap-3	Hap-1	Hap-8	Hap-3	Hap-5	Hap-1	Hap-5	Hap-5	Hap-3	Hap-1	Hap-7	Hap-3	Hap-8	Hap-6	Hap-3	Hap-3	Hap-3	Hap-8	Hap-1	Hap-5	Hap-8	Hap-7	Hap-1	Hap-1	Hap-5	Hap-3	Hap-5	Hap-1	Hap-1	Hap-6	Hap-3	Hap-3	Hap-1	Hap-1	Hap-2	Hap-4	Hap-1	Hap-2	Hap-3	Hap-1	Hap-4	Hap-5	Hap-10
XH089	Mahsuri	Malaysia	Indica	50.6194	Hap-3	Hap-7	Hap-3	Hap-4	Hap-1	Hap-3	Hap-3	Hap-1	Hap-5	Hap-5	Hap-3	Hap-5	Hap-7	Hap-3	Hap-8	Hap-6	Hap-5	Hap-3	Hap-3	Hap-5	Hap-1	Hap-5	Hap-9	Hap-7	Hap-1	Hap-1	Hap-5	Hap-3	Hap-5	Hap-6	Hap-7	Hap-8	Hap-3	Hap-3	Hap-1	Hap-1	Hap-2	Hap-4	Hap-6	Hap-3	Hap-2	Hap-6	Hap-6	Hap-5	Hap-10
XH090	PSB RC6 (CARRANGLAN)	Philippines	Indica	42.4348	Hap-3	Hap-7	Hap-3	Hap-1	Hap-8	Hap-3	Hap-5	Hap-1	Hap-5	Hap-5	Hap-3	Hap-1	Hap-7	Hap-3	Hap-8	Hap-6	Hap-5	Hap-3	Hap-3	Hap-8	Hap-1	Hap-5	Hap-8	Hap-7	Hap-1	Hap-1	Hap-5	Hap-3	Hap-5	Hap-1	Hap-1	Hap-6	Hap-3	Hap-3	Hap-1	Hap-1	Hap-2	Hap-4	Hap-8	Hap-1	Hap-3	Hap-6	Hap-4	Hap-5	Hap-7
XH091	NSIC 2012 Rc304 SR	Philippines	Indica	65.5939	Hap-3	Hap-3	Hap-3	Hap-1	Hap-1	Hap-3	Hap-3	Hap-1	Hap-5	Hap-5	Hap-3	Hap-5	Hap-7	Hap-3	Hap-8	Hap-6	Hap-3	Hap-3	Hap-3	Hap-4	Hap-1	Hap-5	Hap-9	Hap-7	Hap-1	Hap-1	Hap-5	Hap-3	Hap-5	Hap-1	Hap-4	Hap-8	Hap-3	Hap-3	Hap-4	Hap-1	Hap-2	Hap-4	Hap-6	Hap-3	Hap-3	Hap-3	Hap-4	Hap-7	Hap-6
XH092	PSB RC8 (TALAVERA)	Philippines	Indica	63.2893	Hap-3	Hap-7	Hap-3	Hap-1	Hap-4	Hap-7	Hap-5	Hap-8	Hap-5	Hap-5	Hap-3	Hap-5	Hap-7	Hap-3	Hap-8	Hap-6	Hap-5	Hap-3	Hap-3	Hap-5	Hap-1	Hap-5	Hap-9	Hap-7	Hap-4	Hap-6	Hap-5	Hap-3	Hap-5	Hap-1	Hap-7	Hap-8	Hap-3	Hap-3	Hap-1	Hap-1	Hap-2	Hap-4	Hap-2	Hap-1	Hap-5	Hap-1	Hap-2	Hap-2	Hap-11
XH093	NSIC RC120 (MATATAG 6)	Philippines	Indica	63.2604	Hap-4	Hap-5	Hap-1	Hap-3	Hap-5	Hap-7	Hap-5	Hap-1	Hap-8	Hap-9	Hap-3	Hap-5	Hap-8	Hap-8	Hap-9	Hap-3	Hap-3	Hap-1	Hap-5	Hap-5	Hap-2	Hap-4	Hap-9	Hap-7	Hap-4	Hap-6	Hap-5	Hap-3	Hap-1	Hap-1	Hap-7	Hap-6	Hap-3	Hap-1	Hap-3	Hap-2	Hap-1	Hap-4	Hap-5	Hap-5	Hap-3	Hap-6	Hap-1	Hap-7	Hap-11
XH094	NSIC RC128 (MABANGO 1)	Philippines	Indica	12.6568	Hap-3	Hap-3	Hap-3	Hap-1	Hap-7	Hap-1	Hap-5	Hap-8	Hap-5	Hap-5	Hap-5	Hap-1	Hap-8	Hap-3	Hap-8	Hap-6	Hap-3	Hap-3	Hap-3	Hap-5	Hap-1	Hap-5	Hap-9	Hap-7	Hap-2	Hap-6	Hap-5	Hap-3	Hap-5	Hap-1	Hap-7	Hap-6	Hap-3	Hap-3	Hap-1	Hap-1	Hap-2	Hap-4	Hap-1	Hap-3	Hap-2	Hap-6	Hap-2	Hap-5	Hap-3
XH095	NSIC RC130 (TUBIGAN 3)	Philippines	Indica	9.25277	Hap-3	Hap-3	Hap-3	Hap-1	Hap-7	Hap-1	Hap-5	Hap-1	Hap-5	Hap-5	Hap-3	Hap-5	Hap-7	Hap-3	Hap-2	Hap-1	Hap-5	Hap-5	Hap-3	Hap-8	Hap-1	Hap-5	Hap-9	Hap-7	Hap-4	Hap-6	Hap-5	Hap-1	Hap-5	Hap-1	Hap-7	Hap-8	Hap-2	Hap-3	Hap-1	Hap-1	Hap-2	Hap-4	Hap-6	Hap-1	Hap-5	Hap-6	Hap-6	Hap-7	Hap-11
XH096	NSIC RC134 (TUBIGAN 4)	Philippines	Indica	20.2254	Hap-3	Hap-7	Hap-3	Hap-1	Hap-2	Hap-3	Hap-3	Hap-1	Hap-5	Hap-5	Hap-3	Hap-5	Hap-7	Hap-1	Hap-8	Hap-6	Hap-5	Hap-3	Hap-7	Hap-2	Hap-1	Hap-5	Hap-9	Hap-7	Hap-3	Hap-1	Hap-5	Hap-3	Hap-5	Hap-1	Hap-4	Hap-8	Hap-3	Hap-3	Hap-1	Hap-1	Hap-2	Hap-4	Hap-1	Hap-3	Hap-2	Hap-6	Hap-4	Hap-7	Hap-3
XH097	NSIC RC138 (TUBIGAN 5)	Philippines	Indica	15.8352	Hap-3	Hap-5	Hap-2	Hap-1	Hap-6	Hap-3	Hap-4	Hap-5	Hap-5	Hap-6	Hap-3	Hap-5	Hap-7	Hap-4	Hap-5	Hap-6	Hap-3	Hap-3	Hap-3	Hap-6	Hap-1	Hap-5	Hap-9	Hap-7	Hap-4	Hap-6	Hap-5	Hap-3	Hap-3	Hap-1	Hap-7	Hap-4	Hap-9	Hap-3	Hap-4	Hap-1	Hap-2	Hap-4	Hap-1	Hap-2	Hap-2	Hap-6	Hap-3	Hap-7	Hap-11
XH098	NSIC RC142 (TUBIGAN 7)	Philippines	Indica	43.5348	Hap-3	Hap-7	Hap-1	Hap-2	Hap-1	Hap-1	Hap-3	Hap-1	Hap-5	Hap-5	Hap-3	Hap-5	Hap-7	Hap-1	Hap-8	Hap-6	Hap-3	Hap-5	Hap-7	Hap-5	Hap-1	Hap-5	Hap-9	Hap-7	Hap-4	Hap-1	Hap-5	Hap-3	Hap-5	Hap-1	Hap-2	Hap-8	Hap-3	Hap-3	Hap-1	Hap-1	Hap-2	Hap-4	Hap-1	Hap-4	Hap-3	Hap-8	Hap-6	Hap-7	Hap-8
XH099	NSIC RC146 (PJ7)	Philippines	Indica	23.1851	Hap-3	Hap-5	Hap-2	Hap-1	Hap-3	Hap-2	Hap-4	Hap-1	Hap-5	Hap-6	Hap-3	Hap-5	Hap-6	Hap-5	Hap-5	Hap-6	Hap-3	Hap-3	Hap-3	Hap-5	Hap-1	Hap-5	Hap-9	Hap-7	Hap-4	Hap-3	Hap-5	Hap-3	Hap-3	Hap-1	Hap-7	Hap-4	Hap-6	Hap-3	Hap-1	Hap-1	Hap-2	Hap-4	Hap-1	Hap-2	Hap-2	Hap-6	Hap-4	Hap-7	Hap-11
XH100	NSIC RC150 (TUBIGAN 9)	Philippines	Indica	36.3013	Hap-3	Hap-5	Hap-2	Hap-1	Hap-3	Hap-3	Hap-5	Hap-6	Hap-5	Hap-6	Hap-3	Hap-5	Hap-7	Hap-5	Hap-5	Hap-3	Hap-3	Hap-3	Hap-3	Hap-5	Hap-1	Hap-2	Hap-9	Hap-7	Hap-4	Hap-6	Hap-5	Hap-3	Hap-3	Hap-1	Hap-7	Hap-4	Hap-9	Hap-3	Hap-1	Hap-1	Hap-2	Hap-4	Hap-1	Hap-2	Hap-2	Hap-6	Hap-3	Hap-7	Hap-11
XH101	NSIC RC152 (TUBIGAN 10)	Philippines	Indica	39.3038	Hap-3	Hap-7	Hap-2	Hap-1	Hap-8	Hap-3	Hap-5	Hap-1	Hap-5	Hap-5	Hap-3	Hap-1	Hap-7	Hap-3	Hap-8	Hap-6	Hap-3	Hap-3	Hap-3	Hap-8	Hap-1	Hap-5	Hap-8	Hap-7	Hap-1	Hap-1	Hap-5	Hap-3	Hap-5	Hap-1	Hap-1	Hap-6	Hap-3	Hap-3	Hap-1	Hap-1	Hap-2	Hap-4	Hap-1	Hap-1	Hap-3	Hap-6	Hap-4	Hap-5	Hap-4
XH102	NSIC RC154 (TUBIGAN 11)	Philippines	Indica	18.9189	Hap-3	Hap-3	Hap-3	Hap-1	Hap-1	Hap-3	Hap-3	Hap-1	Hap-5	Hap-1	Hap-3	Hap-5	Hap-7	Hap-2	Hap-7	Hap-6	Hap-3	Hap-3	Hap-7	Hap-5	Hap-1	Hap-5	Hap-9	Hap-7	Hap-1	Hap-1	Hap-5	Hap-3	Hap-2	Hap-1	Hap-7	Hap-6	Hap-3	Hap-3	Hap-1	Hap-1	Hap-2	Hap-4	Hap-1	Hap-3	Hap-2	Hap-1	Hap-4	Hap-5	Hap-11
XH103	NSIC RC160 (TUBIGAN 14)	Philippines	Indica	34.8606	Hap-3	Hap-3	Hap-3	Hap-1	Hap-1	Hap-3	Hap-5	Hap-8	Hap-5	Hap-5	Hap-3	Hap-5	Hap-8	Hap-3	Hap-8	Hap-6	Hap-3	Hap-3	Hap-3	Hap-8	Hap-1	Hap-5	Hap-9	Hap-7	Hap-4	Hap-6	Hap-5	Hap-1	Hap-5	Hap-1	Hap-7	Hap-6	Hap-3	Hap-3	Hap-1	Hap-1	Hap-4	Hap-5	Hap-2	Hap-1	Hap-2	Hap-6	Hap-4	Hap-7	Hap-5
XH104	NSIC RC216 (TUBIGAN 17)	Philippines	Indica	23.6703	Hap-3	Hap-3	Hap-2	Hap-2	Hap-7	Hap-3	Hap-3	Hap-1	Hap-8	Hap-5	Hap-3	Hap-1	Hap-7	Hap-7	Hap-8	Hap-6	Hap-5	Hap-3	Hap-3	Hap-8	Hap-1	Hap-5	Hap-9	Hap-7	Hap-4	Hap-6	Hap-5	Hap-3	Hap-5	Hap-1	Hap-7	Hap-8	Hap-3	Hap-3	Hap-1	Hap-1	Hap-4	Hap-4	Hap-5	Hap-4	Hap-2	Hap-2	Hap-6	Hap-7	Hap-11
XH105	NSIC 2010 RC224 (TUBIGAN 19)	Philippines	Indica	21.2023	Hap-3	Hap-5	Hap-2	Hap-1	Hap-6	Hap-3	Hap-5	Hap-1	Hap-5	Hap-6	Hap-3	Hap-5	Hap-6	Hap-5	Hap-5	Hap-5	Hap-3	Hap-3	Hap-3	Hap-5	Hap-1	Hap-5	Hap-9	Hap-7	Hap-4	Hap-6	Hap-5	Hap-3	Hap-3	Hap-1	Hap-7	Hap-5	Hap-9	Hap-3	Hap-1	Hap-1	Hap-2	Hap-4	Hap-1	Hap-2	Hap-2	Hap-6	Hap-4	Hap-7	Hap-11
XH106	NSIC 2010 RC226 (TUBIGAN 20)	Philippines	Indica	25.2386	Hap-3	Hap-3	Hap-3	Hap-1	Hap-1	Hap-3	Hap-5	Hap-1	Hap-5	Hap-5	Hap-3	Hap-5	Hap-5	Hap-1	Hap-8	Hap-6	Hap-3	Hap-5	Hap-3	Hap-2	Hap-1	Hap-5	Hap-9	Hap-7	Hap-1	Hap-6	Hap-5	Hap-3	Hap-5	Hap-1	Hap-2	Hap-8	Hap-3	Hap-3	Hap-4	Hap-1	Hap-2	Hap-4	Hap-1	Hap-1	Hap-2	Hap-6	Hap-4	Hap-5	Hap-2
XH107	PSB RC32 (JARO)	Philippines	Indica	26.15	Hap-3	Hap-3	Hap-3	Hap-1	Hap-4	Hap-1	Hap-3	Hap-1	Hap-5	Hap-5	Hap-3	Hap-5	Hap-5	Hap-3	Hap-8	Hap-6	Hap-5	Hap-3	Hap-5	Hap-5	Hap-1	Hap-1	Hap-9	Hap-7	Hap-4	Hap-4	Hap-5	Hap-1	Hap-5	Hap-1	Hap-7	Hap-7	Hap-4	Hap-3	Hap-1	Hap-1	Hap-2	Hap-4	Hap-1	Hap-2	Hap-3	Hap-2	Hap-4	Hap-7	Hap-3
XH108	PSB RC58 (MAYAPA)	Philippines	Indica	26.7886	Hap-3	Hap-5	Hap-2	Hap-2	Hap-7	Hap-2	Hap-3	Hap-1	Hap-5	Hap-5	Hap-3	Hap-5	Hap-7	Hap-3	Hap-2	Hap-1	Hap-6	Hap-3	Hap-8	Hap-5	Hap-1	Hap-5	Hap-9	Hap-7	Hap-4	Hap-2	Hap-5	Hap-3	Hap-5	Hap-1	Hap-4	Hap-8	Hap-4	Hap-3	Hap-1	Hap-1	Hap-2	Hap-4	Hap-1	Hap-4	Hap-2	Hap-1	Hap-4	Hap-5	Hap-5
XH109	NSIC RC156 (TUBIGAN 12)	Philippines	Indica	26.7879	Hap-3	Hap-5	Hap-2	Hap-1	Hap-3	Hap-3	Hap-5	Hap-4	Hap-5	Hap-6	Hap-3	Hap-5	Hap-6	Hap-4	Hap-5	Hap-6	Hap-3	Hap-3	Hap-3	Hap-6	Hap-1	Hap-5	Hap-9	Hap-7	Hap-4	Hap-6	Hap-5	Hap-3	Hap-3	Hap-1	Hap-7	Hap-8	Hap-6	Hap-3	Hap-1	Hap-1	Hap-2	Hap-4	Hap-1	Hap-2	Hap-2	Hap-6	Hap-4	Hap-7	Hap-11
XH111	NSIC 2013 Rc308	Philippines	Indica	41.4361	Hap-3	Hap-5	Hap-2	Hap-1	Hap-4	Hap-2	Hap-5	Hap-1	Hap-5	Hap-5	Hap-3	Hap-5	Hap-6	Hap-5	Hap-5	Hap-3	Hap-3	Hap-3	Hap-3	Hap-5	Hap-1	Hap-5	Hap-9	Hap-7	Hap-5	Hap-6	Hap-5	Hap-3	Hap-3	Hap-1	Hap-7	Hap-4	Hap-9	Hap-3	Hap-1	Hap-1	Hap-2	Hap-4	Hap-1	Hap-2	Hap-2	Hap-6	Hap-4	Hap-7	Hap-11
XH112	NSIC 2012 RC298	Philippines	Indica	25.3903	Hap-3	Hap-5	Hap-2	Hap-1	Hap-3	Hap-3	Hap-4	Hap-1	Hap-5	Hap-6	Hap-3	Hap-5	Hap-6	Hap-5	Hap-5	Hap-3	Hap-3	Hap-3	Hap-3	Hap-5	Hap-1	Hap-4	Hap-9	Hap-7	Hap-4	Hap-6	Hap-5	Hap-3	Hap-5	Hap-1	Hap-7	Hap-4	Hap-9	Hap-3	Hap-1	Hap-1	Hap-2	Hap-4	Hap-1	Hap-2	Hap-2	Hap-6	Hap-4	Hap-7	Hap-11
XH113	NSIC 2012 RC300	Philippines	Indica	44.3032	Hap-3	Hap-5	Hap-2	Hap-1	Hap-3	Hap-3	Hap-5	Hap-4	Hap-5	Hap-6	Hap-4	Hap-1	Hap-7	Hap-5	Hap-3	Hap-6	Hap-3	Hap-3	Hap-3	Hap-6	Hap-1	Hap-5	Hap-9	Hap-6	Hap-4	Hap-3	Hap-5	Hap-3	Hap-5	Hap-1	Hap-4	Hap-4	Hap-9	Hap-4	Hap-1	Hap-1	Hap-2	Hap-4	Hap-1	Hap-3	Hap-2	Hap-6	Hap-4	Hap-6	Hap-11
XH114	NSIC 2014 RC354	Philippines	Indica	16.9716	Hap-3	Hap-7	Hap-3	Hap-1	Hap-1	Hap-7	Hap-3	Hap-8	Hap-5	Hap-5	Hap-3	Hap-5	Hap-7	Hap-3	Hap-8	Hap-6	Hap-5	Hap-3	Hap-3	Hap-5	Hap-1	Hap-1	Hap-9	Hap-7	Hap-4	Hap-6	Hap-5	Hap-3	Hap-5	Hap-1	Hap-7	Hap-6	Hap-3	Hap-3	Hap-1	Hap-1	Hap-2	Hap-4	Hap-1	Hap-2	Hap-2	Hap-6	Hap-2	Hap-5	Hap-10
[truncated: 20 more columns]

## Sheet: Table S4
Table S4 Distribution of haplotypes frequencies for the 65 selected Zinc responsive genes
Population	SEA and SC panels											SEA-Indica											SEA-Japonica											SEA											SC-Indica1
Haplotype	Hap-1	Hap-2	Hap-3	Hap-4	Hap-5	Hap-6	Hap-7	Hap-8	Hap-9	Hap-10	Hap-11	Hap-1	Hap-2	Hap-3	Hap-4	Hap-5	Hap-6	Hap-7	Hap-8	Hap-9	Hap-10	Hap-11	Hap-1	Hap-2	Hap-3	Hap-4	Hap-5	Hap-6	Hap-7	Hap-8	Hap-9	Hap-10	Hap-11	Hap-1	Hap-2	Hap-3	Hap-4	Hap-5	Hap-6	Hap-7	Hap-8	Hap-9	Hap-10	Hap-11	Hap-1	Hap-2	Hap-3	Hap-4	Hap-5
OsFRDL1	0.0700483	0.0669741	0.541502	0.321476	0	0	0	0	0	0	0	0.0981595	0.0184049	0.184049	0.699387	-	-	-	-	-	-	-	0.295455	0.181818	0.136364	0.386364	-	-	-	-	-	-	-	0.140097	0.0531401	0.173913	0.63285	-	-	-	-	-	-	-	-	0.1	0.9	-	-
OsIDEF1	0.158542	0.0803689	0.123628	0.113966	0.248134	0.0902503	0.0981555	0.0797101	0.00724638	0	0	0.171779	0.0245399	0.00613497	0.233129	0.343558	0.0245399	0.0184049	0.159509	0.0184049	-	-	0.522727	-	-	0.113636	0.159091	0.0454545	-	0.159091	-	-	-	0.246377	0.0193237	0.00483092	0.207729	0.304348	0.0289855	0.0144928	0.15942	0.0144928	-	-	0.1	0.15	0.55	0.05	0.1
OsIRT1	0.285024	0.146025	0.363636	0.00724638	0.0169082	0.0434783	0.0289855	0.108696	0	0	0	0.0184049	0.0184049	0.478528	0.0184049	0.0368098	0.0981595	0.0674847	0.263804	-	-	-	-	0.0227273	0.840909	-	0.0227273	0.0454545	0.0227273	0.0454545	-	-	-	0.0144928	0.0193237	0.555556	0.0144928	0.0338164	0.0869565	0.057971	0.217391	-	-	-	0.2	0.45	0.35	-	-
OsMTA1	0.950812	0.0122969	0.00966184	0.0272288	0	0	0	0	0	0	0	0.932515	0.0122699	0.0245399	0.0306748	-	-	-	-	-	-	-	0.977273	0.0227273	-	-	-	-	-	-	-	-	-	0.942029	0.0144928	0.0193237	0.0241546	-	-	-	-	-	-	-	0.95	-	-	0.05	-
OsNRAMP5	0.214537	0.227053	0.248573	0.227931	0.0197628	0.0125165	0.0445762	0.00505051	0	0	0	-	0.521472	0.0552147	0.355828	0.0245399	0.00613497	0.0368098	-	-	-	-	0.0227273	0.204545	0.0909091	0.636364	-	-	0.0454545	-	-	-	-	0.00483092	0.454106	0.0628019	0.415459	0.0193237	0.00483092	0.0386473	-	-	-	-	0.5	-	0.2	0.05	-
OsNRAMP6	0.031401	0.333333	0.564559	0.010101	0.0252525	0.0252525	0.010101	0	0	0	0	0.0552147	0.711656	0.233129	-	-	-	-	-	-	-	-	0.0909091	0.5	0.409091	-	-	-	-	-	-	-	-	0.0628019	0.666667	0.270531	-	-	-	-	-	-	-	-	-	-	0.85	0.05	0.1
OsDMAS1	0.00483092	0.0428195	0.0772947	0.00966184	0.790514	0.0458937	0.00483092	0.00241546	0.0217391	0	0	0.0122699	0.00613497	0.0920245	0.0122699	0.705521	0.0981595	0.0122699	0.00613497	0.0552147	-	-	-	-	0.386364	0.0454545	0.5	0.0681818	-	-	-	-	-	0.00966184	0.00483092	0.154589	0.0193237	0.661836	0.0917874	0.00966184	0.00483092	0.0434783	-	-	-	-	-	-	1
OsFER1	0.688186	0.0195433	0.0151515	0.017567	0.121212	0.020202	0	0.106061	0	0	0	0.95092	0.0245399	0.0184049	0.00613497	-	-	-	-	-	-	-	0.909091	0.0454545	0.0454545	-	-	-	-	-	-	-	-	0.942029	0.0289855	-	0.00483092	-	-	-	-	-	-	-	0.7	-	-	0.05	-
OsFER2	0.00724638	0.355512	0.191041	0.0845411	0.287659	0.00746596	0.0364515	0.05	0	0	0	0.0184049	0.754601	0.0245399	0.122699	0.0122699	-	0.0552147	0.0122699	-	-	-	-	0.454545	0.0909091	0.340909	-	0.0227273	0.0909091	-	-	-	-	0.0144928	0.690821	0.0386473	0.169082	0.00966184	0.00483092	0.0628019	0.00966184	-	-	-	-	0.05	0.05	-	0.75
OsFRO2	0.0474308	0.0298639	0.359684	0.123628	0.241326	0.0447958	0.0702679	0.0324989	0.0505051	0	0	0.0184049	0.0122699	0.687117	0.00613497	0.147239	0.0184049	0.0920245	0.0184049	-	-	-	0.0454545	0.0454545	0.363636	-	0.204545	0.0681818	0.272727	-	-	-	-	0.0241546	0.0193237	0.618357	0.00483092	0.15942	0.0289855	0.130435	0.0144928	-	-	-	0.35	0.1	0.1	-	0.1
OsHMA2	0.362319	0.0502855	0.166227	0.0375494	0.146025	0.147343	0.0419412	0.00966184	0.0386473	0	0	0.736196	0.0122699	0.0245399	0.00613497	0.0245399	0.0429448	0.0490798	0.0245399	0.0797546	-	-	0.681818	-	-	0.0454545	-	0.181818	0.0227273	-	0.0681818	-	-	0.724638	0.00966184	0.0193237	0.0144928	0.0193237	0.0724638	0.0434783	0.0193237	0.0772947	-	-	-	-	0.55	0.1	0.3
OsHMA3	0.0704875	0.148441	0.0632411	0.0652174	0.28722	0.0871761	0.0511638	0.227053	0	0	0	0.0122699	0.0184049	0.0736196	0.116564	0.0245399	0.184049	0.0797546	0.490798	-	-	-	-	0.0454545	0.227273	0.181818	0.0454545	0.0909091	0.0909091	0.318182	-	-	-	0.00966184	0.0241546	0.10628	0.130435	0.0289855	0.164251	0.0821256	0.454106	-	-	-	0.15	0.05	-	-	0.8
OsIDEF2	0.0386473	0.00483092	0.0678524	0.0906895	0.0849802	0.0777339	0.557093	0.078173	0	0	0	0.0552147	0.00613497	0.00613497	-	0.0306748	0.0184049	0.877301	0.00613497	-	-	-	0.159091	0.0227273	0.0454545	0.0454545	0.0681818	0.0454545	0.613636	-	-	-	-	0.0772947	0.00966184	0.0144928	0.00966184	0.0386473	0.0241546	0.821256	0.00483092	-	-	-	-	-	-	-	0.15
OsIRO2	0.0316206	0.0169082	0.0527009	0.152394	0.216952	0.363197	0.0272288	0.0948617	0.00483092	0.00483092	0.0193237	0.0552147	0.0245399	0.0122699	0.0552147	0.0122699	0.711656	0.0245399	0.0490798	0.00613497	0.0122699	0.0368098	0.0454545	0.0681818	0.0227273	0.136364	-	0.590909	0.0227273	0.0454545	0.0227273	-	0.0454545	0.0531401	0.0338164	0.0144928	0.0724638	0.00966184	0.68599	0.0241546	0.0483092	0.00966184	0.00966184	0.0386473	-	-	0.05	-	0.35
OsIRT2	0.313351	0.151076	0.0149319	0.0548968	0.100571	0.0349144	0.145147	0.12231	0.0338164	0.0289855	0	0.472393	0.0245399	0.0122699	0.0245399	0.0184049	0.0245399	0.190184	0.0797546	0.0797546	0.0736196	-	0.818182	-	-	0.0454545	0.0227273	-	0.0909091	-	0.0227273	-	-	0.545894	0.0193237	0.00966184	0.0289855	0.0193237	0.0193237	0.169082	0.0628019	0.0676329	0.057971	-	-	0.55	-	-	-
OsMTP1	0.184014	0.0472112	0.536671	0.00988142	0.0197628	0.175889	0.0217391	0.00483092	0	0	0	0.0920245	0.0245399	0.754601	0.0122699	0.0245399	0.0245399	0.0552147	0.0122699	-	-	-	0.25	0.0681818	0.590909	-	-	0.0909091	-	-	-	-	-	0.125604	0.0338164	0.719807	0.00966184	0.0193237	0.0386473	0.0434783	0.00966184	-	-	-	0.4	0.2	0.05	0.05	-
OsMTP3	0.0399649	0.0933245	0.259332	0.00483092	0.392402	0.176109	0.0171278	0.0169082	0	0	0	0.00613497	0.0920245	0.0245399	0.00613497	0.803681	0.0122699	0.0122699	0.0429448	-	-	-	0.0681818	0.204545	0.0681818	0.0227273	0.477273	0.0909091	0.0681818	-	-	-	-	0.0193237	0.115942	0.0338164	0.00966184	0.7343	0.0289855	0.0241546	0.0338164	-	-	-	0.15	0.2	0.6	-	-
OsNAAT1	0.0564339	0.0298639	0.565876	0.0217391	0.326087	0	0	0	0	0	0	0.0552147	-	0.251534	0.0490798	0.644172	-	-	-	-	-	-	0.136364	0.0909091	0.0681818	0.0227273	0.681818	-	-	-	-	-	-	0.0724638	0.0193237	0.21256	0.0434783	0.652174	-	-	-	-	-	-	0.05	0.15	0.8	-	-
OsNAAT4	0.210365	0.00724638	0.74462	0.0125165	0.020202	0	0.00505051	0	0	0	0	0.0736196	0.0184049	0.90184	0.00613497	-	-	-	-	-	-	-	0.0909091	-	0.909091	-	-	-	-	-	-	-	-	0.0772947	0.0144928	0.903382	0.00483092	-	-	-	-	-	-	-	-	-	0.75	0.05	0.2
OsNAS1	0.0630215	0.0476504	0.00966184	0.355731	0.425999	0.0652174	0.0252525	0.00505051	0	0	0	0.0797546	0.0122699	-	0.742331	0.0306748	0.128834	-	-	-	-	-	0.25	0.0227273	0.0909091	0.454545	0.0454545	0.136364	-	-	-	-	-	0.115942	0.0144928	0.0193237	0.681159	0.0338164	0.130435	-	-	-	-	-	-	0.25	-	0.05	0.7
OsNAS2	0.458937	0.0300834	0.370883	0.0169082	0.0652174	0.0144928	0.0434783	0	0	0	0	0.0122699	0.00613497	0.742331	0.0306748	0.128834	0.0122699	0.0674847	-	-	-	-	0.0909091	0.0227273	0.454545	0.0454545	0.136364	0.0909091	0.159091	-	-	-	-	0.0289855	0.00966184	0.681159	0.0338164	0.130435	0.0289855	0.0869565	-	-	-	-	0.9	0.1	-	-	-
OsNAS3	0.0924462	0.0270092	0.433904	0.0122969	0.419192	0	0.0151515	0	0	0	0	0.116564	0.0306748	0.846626	0.00613497	-	-	-	-	-	-	-	0.295455	0.0454545	0.613636	0.0454545	-	-	-	-	-	-	-	0.154589	0.0338164	0.797101	0.0144928	-	-	-	-	-	-	-	0.05	-	-	-	0.9
OsNRAMP1	0.045235	0.0193237	0.220466	0.034036	0.0351339	0.115283	0.0147123	0.0933245	0.422486	0	0	0.0122699	0.0429448	0.466258	0.0613497	-	0.0429448	0.0122699	0.00613497	0.355828	-	-	-	0.0227273	0.204545	0.0454545	0.0454545	0.0227273	0.0454545	-	0.613636	-	-	0.00966184	0.0386473	0.410628	0.057971	0.00966184	0.0386473	0.0193237	0.00483092	0.410628	-	-	0.05	-	0.05	0.05	-
OsNRAMP4	0.214976	0.0173474	0.211462	0.101449	0.0125165	0.0195433	0.398551	0.0241546	0	0	0	0.441718	0.0184049	0.128834	0.153374	0.00613497	0.0368098	0.159509	0.0552147	-	-	-	0.386364	-	0.181818	0.386364	-	-	0.0227273	0.0227273	-	-	-	0.429952	0.0144928	0.140097	0.202899	0.00483092	0.0289855	0.130435	0.0483092	-	-	-	-	-	-	-	0.05
OsNRAMP7	0.367589	0.0292051	0.00724638	0.489679	0.0120773	0.0724638	0.00483092	0.0169082	0	0	0	0.687117	0.0552147	0.0184049	0.0122699	0.0306748	0.147239	0.00613497	0.0429448	-	-	-	0.818182	0.0227273	-	-	-	0.136364	0.0227273	-	-	-	-	0.714976	0.0483092	0.0144928	0.00966184	0.0241546	0.144928	0.00966184	0.0338164	-	-	-	0.05	0.05	-	0.9	-
OsNRAMP8	0.0652174	0.0199824	0.00483092	0.0197628	0.0199824	0.507905	0.010101	0.079271	0.00966184	0.263285	0	0.0858896	0.00613497	0.00613497	0.0184049	0.0122699	0.196319	-	0.0552147	0.0245399	0.595092	-	0.295455	0.0227273	0.0227273	0.0227273	-	0.25	-	0.113636	-	0.272727	-	0.130435	0.00966184	0.00966184	0.0193237	0.00966184	0.207729	-	0.0676329	0.0193237	0.52657	-	-	-	-	-	-
OsOPT1	0.199166	0.140316	0.216074	0.0252525	0.414141	0.00505051	0	0	0	0	0	0.288344	0.288344	0.423313	-	-	-	-	-	-	-	-	0.568182	0.204545	0.227273	-	-	-	-	-	-	-	-	0.347826	0.270531	0.381643	-	-	-	-	-	-	-	-	0.2	-	0.2	0.05	0.55
OsOPT3	0.0979359	0.0272288	0.461572	0.0243742	0.00241546	0.362319	0.00966184	0.0144928	0	0	0	0.165644	0.0306748	0.0306748	0.0490798	0.00613497	0.674847	0.0245399	0.0184049	-	-	-	0.0227273	-	-	-	-	0.909091	-	0.0681818	-	-	-	0.135266	0.0241546	0.0241546	0.0386473	0.00483092	0.724638	0.0193237	0.0289855	-	-	-	0.2	0.05	0.75	-	-
OsOPT4	0.0724638	0.0248134	0.0401845	0.0120773	0.837945	0.0125165	0	0	0	0	0	0.0245399	0.0245399	0.0122699	0.0245399	0.907975	0.00613497	-	-	-	-	-	0.0681818	-	-	0.0227273	0.909091	-	-	-	-	-	-	0.0338164	0.0193237	0.00966184	0.0241546	0.908213	0.00483092	-	-	-	-	-	0.45	0.15	0.05	-	0.35
OsOPT5	0.138779	0.041502	0.131094	0.391304	0.120993	0.0823452	0.0173474	0.0270092	0.0496267	0	0	0.00613497	0.0736196	0.0122699	0.760736	0.00613497	0.0490798	0.0184049	0.0245399	0.0490798	-	-	-	0.0227273	-	0.863636	0.0227273	0.0227273	-	0.0681818	-	-	-	0.00483092	0.0628019	0.00966184	0.782609	0.00966184	0.0434783	0.0144928	0.0338164	0.0386473	-	-	0.05	-	0.85	-	-
OsOPT7	0.140316	0.0270092	0.0300834	0.00724638	0.317084	0.118138	0.360123	0	0	0	0	0.233129	0.0184049	0.0122699	0.0122699	0.662577	0.0245399	0.0368098	-	-	-	-	0.409091	0.0909091	-	0.0227273	0.386364	0.0227273	0.0681818	-	-	-	-	0.270531	0.0338164	0.00966184	0.0144928	0.603865	0.0241546	0.0434783	-	-	-	-	-	-	-	-	-
OsSAMS1	0.0173474	0.0922266	0.0983751	0.188845	0.363197	0.0373298	0	0.200264	0.00241546	0	0	0.0184049	0.184049	0.00613497	0.0306748	0.631902	0.0306748	-	0.0920245	0.00613497	-	-	-	0.0909091	-	-	0.886364	-	-	0.0227273	-	-	-	0.0144928	0.164251	0.00483092	0.0241546	0.68599	0.0241546	-	0.0772947	0.00483092	-	-	0.1	0.1	0.4	0.15	0.05
OsSAMS2	0.0289855	0.0144928	0.17545	0.0535793	0.114405	0.0621432	0.21256	0.0858586	0.252525	0	0	0.0490798	0.0245399	0.312883	0.0674847	0.177914	0.0552147	0.312883	-	-	-	-	0.0909091	0.0454545	0.159091	0.159091	0.227273	-	0.318182	-	-	-	-	0.057971	0.0289855	0.280193	0.0869565	0.188406	0.0434783	0.31401	-	-	-	-	-	-	0.1	-	-
OsVIT2	0.482213	0.156346	0.322793	0.0120773	0.02657	0	0	0	0	0	0	0.877301	0.0122699	0.0184049	0.0306748	0.0613497	-	-	-	-	-	-	0.954545	-	0.0227273	-	0.0227273	-	-	-	-	-	-	0.89372	0.00966184	0.0193237	0.0241546	0.0531401	-	-	-	-	-	-	0.05	0.05	0.9	-	-
OsYSL12	0.530962	0.0122969	0.193237	0.0219587	0.198068	0.00483092	0.0193237	0.0193237	0	0	0	0.104294	0.0184049	0.423313	0.0368098	0.337423	0.0122699	0.0490798	0.0184049	-	-	-	-	-	0.25	0.0227273	0.613636	-	-	0.113636	-	-	-	0.0821256	0.0144928	0.386473	0.0338164	0.396135	0.00966184	0.0386473	0.0386473	-	-	-	0.95	0.05	-	-	-
OsYSL14	0.714097	0.0122969	0.065437	0.0342556	0.00966184	0.02657	0.0386473	0.0990338	0	0	0	0.490798	0.0184049	0.134969	0.0490798	0.0122699	0.0552147	0.0613497	0.177914	-	-	-	0.386364	-	0.0681818	0.0454545	0.0454545	0.0454545	0.136364	0.272727	-	-	-	0.468599	0.0144928	0.120773	0.0483092	0.0193237	0.0531401	0.0772947	0.198068	-	-	-	1	-	-	-	-
OsYSL16	0.148221	0.176109	0.137242	0.0981555	0.0298639	0.344752	0.0555556	0.010101	0	0	0	0.226994	0.0122699	0.0797546	0.00613497	0.0245399	0.650307	-	-	-	-	-	0.363636	0.0909091	0.0454545	0.0454545	-	0.454545	-	-	-	-	-	0.256039	0.0289855	0.0724638	0.0144928	0.0193237	0.608696	-	-	-	-	-	0.2	0.25	-	0.3	0.15
OsYSL18	0.168204	0.251208	0.200044	0.365613	0.0149319	0	0	0	0	0	0	0.233129	0.374233	0.226994	0.153374	0.0122699	-	-	-	-	-	-	0.386364	0.454545	0.0909091	0.0681818	-	-	-	-	-	-	-	0.2657	0.391304	0.198068	0.135266	0.00966184	-	-	-	-	-	-	-	0.05	-	0.9	0.05
OsYSL2	0.327624	0.0351339	0.0169082	0.0854194	0.0851998	0.133289	0.0524813	0.0248134	0.23913	0	0	0.0920245	0.00613497	0.0122699	0.153374	0.153374	0.0245399	0.0184049	0.0245399	0.515337	-	-	0.318182	0.0227273	0.113636	0.0454545	0.0909091	0.0227273	0.0454545	-	0.340909	-	-	0.140097	0.00966184	0.0338164	0.130435	0.140097	0.0241546	0.0241546	0.0193237	0.478261	-	-	0.2	0.1	-	0.15	0.05
OsYSL4	0.18094	0.224638	0.178744	0.0219587	0.391304	0.00241546	0	0	0	0	0	0.147239	0.00613497	0.0245399	0.0368098	0.779141	0.00613497	-	-	-	-	-	0.159091	-	0.0227273	0.0227273	0.795455	-	-	-	-	-	-	0.149758	0.00483092	0.0241546	0.0338164	0.782609	0.00483092	-	-	-	-	-	0.3	0.45	0.25	-	-
OsYSL6	0.196531	0.286122	0.0428195	0.00988142	0.140975	0.0555556	0.178744	0.0821256	0.00724638	0	0	0.0184049	0.0613497	-	0.00613497	0.226994	0.0981595	0.398773	0.184049	0.00613497	-	-	0.0227273	0.136364	0.0227273	0.0227273	0.295455	0.159091	0.204545	0.0909091	0.0454545	-	-	0.0193237	0.0772947	0.00483092	0.00966184	0.241546	0.111111	0.357488	0.164251	0.0144928	-	-	0.05	0.55	0.35	0.05	-
OsYSL9	0.0226175	0.162934	0.0122969	0.0529205	0.0889328	0.28744	0.0711462	0.27668	0.00988142	0.0151515	0	-	0.251534	0.0184049	-	0.0981595	-	0.0797546	0.546012	0.00613497	-	-	0.0227273	0.363636	-	0.0227273	0.0454545	0.0909091	0.136364	0.295455	0.0227273	-	-	0.00483092	0.275362	0.0144928	0.00483092	0.0869565	0.0193237	0.0917874	0.492754	0.00966184	-	-	0.05	0.2	-	-	-
OsZIFL10	0.00724638	0.0195433	0.0724638	0.494071	0.02657	0.0322793	0.0193237	0.0410628	0.0169082	0.0676329	0.202899	0.0184049	0.0306748	0.159509	0.0368098	0.0613497	0.0306748	0.0429448	0.0920245	0.0368098	0.159509	0.331288	-	0.0227273	0.0909091	0.0454545	0.0227273	-	0.0227273	0.0454545	0.0227273	0.0454545	0.681818	0.0144928	0.0289855	0.144928	0.0386473	0.0531401	0.0241546	0.0386473	0.0821256	0.0338164	0.135266	0.405797	-	0.05	-	0.85	-
OsZIFL12	0.0371102	0.0393061	0.123628	0.0454545	0.142951	0.0645586	0.252306	0.057971	0.0144928	0.222222	0	0.0368098	0.0490798	0.00613497	-	0.0490798	0.0552147	0.245399	0.0858896	0.0122699	0.460123	-	0.0227273	0.0454545	-	-	0.0227273	0.0227273	0.181818	0.227273	0.0909091	0.386364	-	0.0338164	0.0483092	0.00483092	-	0.0434783	0.0483092	0.231884	0.115942	0.0289855	0.444444	-	0.05	0.1	0.05	0.05	0.2
OsZIFL2	0.0144928	0.0149319	0.522398	0.044137	0.00505051	0.010101	0.0555556	0.010101	0	0.0505051	0.272727	0.0245399	0.0122699	0.889571	0.0736196	-	-	-	-	-	-	-	0.0454545	-	0.954545	-	-	-	-	-	-	-	-	0.0289855	0.00966184	0.903382	0.057971	-	-	-	-	-	-	-	-	-	0.1	0.05	-
OsZIFL5	0.0876153	0.0777339	0.0173474	0.0750988	0.203557	0.0193237	0.211243	0.0707071	0.0606061	0.176768	0	0.0920245	0.0245399	0.0184049	0.0122699	0.411043	0.0490798	0.392638	-	-	-	-	0.340909	0.0227273	-	0.0909091	0.25	-	0.295455	-	-	-	-	0.144928	0.0241546	0.0144928	0.0289855	0.376812	0.0386473	0.371981	-	-	-	-	0.1	0.15	0.05	-	0.05
OsZIFL9	0.0250329	0.0959596	0.14339	0.428195	0.0144928	0	0.00505051	0.00505051	0.282828	0	0	-	0.0797546	0.0122699	0.871166	0.0368098	-	-	-	-	-	-	0.0454545	0.227273	0.0681818	0.659091	-	-	-	-	-	-	-	0.00966184	0.111111	0.0241546	0.826087	0.0289855	-	-	-	-	-	-	0.15	-	0.05	-	-
OsZIP1	0.118797	0.369565	0.113527	0.187967	0.0737813	0.136364	0	0	0	0	0	0.184049	0.533742	0.128834	0.0613497	0.0920245	-	-	-	-	-	-	0.340909	0.454545	0.0681818	0.0681818	0.0681818	-	-	-	-	-	-	0.217391	0.516908	0.115942	0.0628019	0.0869565	-	-	-	-	-	-	0.05	-	-	0.55	0.1
OsZIP10	0.0296443	0.108037	0.116162	0.0173474	0.413263	0.24989	0.0151515	0	0.00505051	0.0454545	0	0.0245399	0.0245399	0.110429	0.0184049	0.815951	0.00613497	-	-	-	-	-	0.0454545	0.0227273	0.113636	-	0.818182	-	-	-	-	-	-	0.0289855	0.0241546	0.111111	0.0144928	0.816425	0.00483092	-	-	-	-	-	0.05	-	-	0.05	-
OsZIP11	0.471454	0.00988142	0.0147123	0.0652174	0	0.0322793	0.00966184	0.02657	0.360123	0.010101	0	0.104294	-	0.0122699	0.00613497	-	0.0245399	0.0184049	0.0613497	0.773006	-	-	0.295455	0.0454545	0.0454545	0.0681818	-	0.0227273	0.0227273	0.0227273	0.477273	-	-	0.144928	0.00966184	0.0193237	0.0193237	-	0.0241546	0.0193237	0.0531401	0.710145	-	-	0.95	-	0.05	-	-
OsZIP3	0.49451	0.0122969	0.44686	0.0122969	0.0289855	0.00505051	0	0	0	0	0	0.0245399	0.0184049	0.865031	0.0184049	0.0736196	-	-	-	-	-	-	-	-	1	-	-	-	-	-	-	-	-	0.0193237	0.0144928	0.89372	0.0144928	0.057971	-	-	-	-	-	-	0.9	0.05	-	0.05	-
OsZIP4	0.0149319	0.0338164	0.00966184	0.413263	0.00746596	0.0410628	0.166667	0	0.313131	0	0	0.0122699	0.0797546	0.0245399	0.779141	0.00613497	0.0981595	-	-	-	-	-	-	0.0227273	-	0.954545	-	0.0227273	-	-	-	-	-	0.00966184	0.0676329	0.0193237	0.816425	0.00483092	0.0821256	-	-	-	-	-	0.05	-	-	-	0.05
OsZIP48	0.0682916	0.0873957	0.00746596	0.48419	0.0507246	0.00483092	0.297101	0	0	0	0	0.116564	0.190184	0.00613497	0.0368098	0.0736196	0.00613497	0.570552	-	-	-	-	0.0681818	0.0227273	-	-	0.204545	0.0227273	0.681818	-	-	-	-	0.10628	0.154589	0.00483092	0.0289855	0.101449	0.00966184	0.594203	-	-	-	-	0.1	0.05	0.05	0.8	-
OsZIP49	0.453228	0.0979359	0.0300834	0.0298639	0.0151515	0.136364	0.0606061	0.176768	0	0	0	0.822086	0.153374	0.0122699	0.0122699	-	-	-	-	-	-	-	0.886364	0.0681818	-	0.0454545	-	-	-	-	-	-	-	0.835749	0.135266	0.00966184	0.0193237	-	-	-	-	-	-	-	-	0.05	0.1	0.05	0.1
OsZIP5	0.656566	0.0366711	0.0122969	0.0324989	0.148661	0.0417216	0.0250329	0.0465525	0	0	0	0.736196	0.0613497	0.0184049	0.0184049	0.0184049	0.0613497	0.0122699	0.0736196	-	-	-	0.931818	0.0227273	-	-	-	0.0227273	-	0.0227273	-	-	-	0.777778	0.0531401	0.0144928	0.0144928	0.0144928	0.0531401	0.00966184	0.0628019	-	-	-	0.7	0.1	0.05	-	0.05
OsZIP50	0.0555556	0.00746596	0.413702	0.0507246	0.0827844	0.0197628	0.00483092	0.0173474	0.347826	0	0	0.116564	-	0.00613497	0.0736196	0.0245399	0.0184049	0.00613497	0.00613497	0.748466	-	-	0.0909091	0.0227273	0.0681818	0.204545	0.0227273	0.0227273	0.0227273	0.0454545	0.5	-	-	0.111111	0.00483092	0.0193237	0.101449	0.0241546	0.0193237	0.00966184	0.0144928	0.695652	-	-	-	-	1	-	-
OsZIP6	0.47365	0.166227	0.135924	0.224199	0	0	0	0	0	0	0	0.97546	0.0122699	-	0.0122699	-	-	-	-	-	-	-	0.795455	0.0454545	0.0909091	0.0681818	-	-	-	-	-	-	-	0.937198	0.0193237	0.0193237	0.0241546	-	-	-	-	-	-	-	0.05	-	0.6	0.35	-
OsZIP8	0.0790514	0.0524813	0.731884	0.0300834	0.0122969	0.0120773	0.0821256	0	0	0	0	0.0920245	0.0306748	0.638037	0.0122699	0.0184049	0.0245399	0.184049	-	-	-	-	0.0227273	-	0.863636	-	-	0.0227273	0.0909091	-	-	-	-	0.0772947	0.0241546	0.68599	0.00966184	0.0144928	0.0241546	0.164251	-	-	-	-	0.15	0.05	0.8	-	-
OsZIP9	0.0841019	0.0522617	0.031401	0.569829	0.0300834	0.0505051	0.0252525	0.156566	0	0	0	0.0920245	0.0368098	0.0736196	0.785276	0.0122699	-	-	-	-	-	-	0.0227273	0.0227273	0.0227273	0.931818	-	-	-	-	-	-	-	0.0772947	0.0338164	0.0628019	0.816425	0.00966184	-	-	-	-	-	-	0.05	0.1	-	-	0.1
OsVIT1	0.0443566	0.0472112	0.484409	0.39372	0	0.00505051	0.0252525	0	0	0	0	0.0552147	0.0368098	0.90184	0.00613497	-	-	-	-	-	-	-	0.0227273	0.0227273	0.931818	0.0227273	-	-	-	-	-	-	-	0.0483092	0.0338164	0.908213	0.00966184	-	-	-	-	-	-	-	0.2	-	-	0.6	-
OsYSL15	0.424901	0.0628019	0.057971	0.177646	0.0878349	0.0149319	0.0122969	0.151515	0.010101	0	0	0.687117	-	-	0.202454	0.0122699	0.00613497	0.00613497	0.0858896	-	-	-	0.454545	0.0681818	0.0227273	0.113636	0.0681818	0.0227273	0.0454545	0.204545	-	-	-	0.637681	0.0144928	0.00483092	0.183575	0.0241546	0.00966184	0.0144928	0.111111	-	-	-	0.1	-	-	0.3	0.05
OsYSL7	0.703996	0.0858586	0.141195	0.0351339	0.00724638	0.02657	0	0	0	0	0	0.631902	0.104294	0.184049	0.0122699	0.0184049	0.0490798	-	-	-	-	-	0.386364	0.136364	0.409091	-	-	0.0681818	-	-	-	-	-	0.57971	0.111111	0.231884	0.00966184	0.0144928	0.0531401	-	-	-	-	-	0.95	0.05	-	-	-
OsZIFL3	0.0555556	0.0636803	0.499122	0.0144928	0.0603865	0.0531401	0.0410628	0.21256	0	0	0	0.122699	0.0981595	0.0306748	0.0245399	0.0858896	0.110429	0.0736196	0.453988	-	-	-	0.0681818	0.0454545	0.0681818	0.0454545	0.25	0.0909091	0.113636	0.318182	-	-	-	0.111111	0.0869565	0.0386473	0.0289855	0.120773	0.10628	0.0821256	0.425121	-	-	-	-	-	1	-	-
OsZIFL7	0.28173	0.153931	0.0375494	0.0799297	0.0570927	0.0346948	0.0797101	0.229469	0.0458937	0	0	0.0429448	-	0.0122699	0.0920245	0.0490798	0.0184049	0.159509	0.509202	0.116564	-	-	0.0681818	0.0227273	0.0227273	0.363636	0.0227273	0.0681818	0.159091	0.272727	-	-	-	0.0483092	0.00483092	0.0144928	0.149758	0.0434783	0.0289855	0.15942	0.458937	0.0917874	-	-	0.9	0.1	-	-	-
OsZIP7A	0.0272288	0.229469	0.716733	0.00724638	0.0193237	0	0	0	0	0	0	0.0245399	0.0184049	0.932515	-	0.0245399	-	-	-	-	-	-	0.0227273	-	0.818182	0.0681818	0.0909091	-	-	-	-	-	-	0.0241546	0.0144928	0.908213	0.0144928	0.0386473	-	-	-	-	-	-	0.05	0.5	0.45	-	-
[truncated: 39 more columns]

## Sheet: Table S5
Table S5 List of multiparent advanced generation intercross (MAGIC) DC1 lines used in this study
Line	Grain Zn content (mg/kg)
L0664	44.213
L0668	34.4126
L0669	53.2433
L0670	36.3072
L0674	14.2526
L0675	36.0025
L0676	44.7114
L0677	49.5737
L0678	28.7294
L0682	32.5645
L0683	24.4487
L0685	32.4432
L0688	24.8914
L0689	38.9766
L0691	35.326
L0694	33.4265
L0695	90.2463
L0698	30.1529
L0700	18.69
L0703	24.0942
L0704	30.5953
L0707	32.2671
L0708	27.8234
L0709	33.2899
L0710	38.8145
L0712	36.5451
L0713	58.5488
L0715	36.7539
L0719	42.9361
L0720	30.2235
L0723	45.2393
L0724	34.1814
L0727	72.4545
L0728	57.8421
L0730	63.2857
L0732	26.5188
L0733	59.4805
L0734	39.7639
L0735	22.9313
L0736	32.3094
L0738	39.7623
L0739	39.7574
L0746	21.3566
L0747	65.2826
L0749	27.7039
L0752	18.4345
L0756	38.4826
L0761	20.6777
L0764	31.9791
L0766	30.2755
L0769	76.8726
L0770	43.6161
L0772	29.703
L0773	28.0917
L0774	29.343
L0776	23.6073
L0777	19.4643
L0778	25.8937
L0780	43.9921
L0781	51.6137
L0782	23.9573
L0784	46.0874
L0785	35.4056
L0786	20.7385
L0787	51.6137
L0788	52.2026
L0796	19.1081
L0798	32.0641
L0801	49.9494
L0802	31.8903
L0805	39.3477
L0806	49.365
L0807	75.3216
L0809	19.0807
L0810	32.9776
L0813	10.0915
L0816	36.1823
L0818	14.8207
L0819	21.4667
L0820	15.5591
L0822	44.6626
L0823	44.2114
L0828	48.0099
L0830	65.248
L0831	36.0687
L0832	41.7555
L0834	27.3199
L0835	30.2564
L0836	26.2525
L0838	94.0174
L0839	37.8105
L0844	42.4241
L0845	26.2531
L0847	14.0027
L0848	26.1572
L0851	21.8081
L0852	72.4935
L0854	63.2476
L0855	44.7217
L0858	34.8559
L0862	67.3649
L0864	64.3605
L0865	41.1601
L0869	21.5539
L0871	66.5715
L0872	22.681
L0877	11.0203
L0879	16.1328
L0881	24.315
L0883	22.1512
L0884	30.2672
L0885	13.2456
L0887	12.0464
L0888	24.1588
L0889	24.418
L0890	37.4045
L0893	59.2657
L0896	12.3117
L0897	17.8982
L0898	26.7597
L0899	35.013
L0900	33.6901
L0901	66.5892
L0903	37.5382
L0904	47.6479
L0905	16.3383
L0906	20.929
L0909	35.2394
L0912	18.6856
L0916	13.2734
L0918	12.7305
L0919	19.5986
L0922	43.2317
L0924	21.8549
L0926	25.3653
L0928	15.7726
L0930	34.3693
L0932	66.1791
L0935	33.2444
L0938	15.399
L0939	24.9296
L0940	47.2267
L0943	25.5463
L0944	15.2849
L0947	49.3705
L0949	38.6632
L0951	28.3942
L0952	41.6905
L0953	25.5914
L0955	42.5766
L0958	28.0381
L0959	18.67
L0960	40.3081
L0963	18.2556
L0964	20.0856
L0967	49.6874
L0968	12.7145
L0969	79.3117
L0970	25.5953
L0973	32.9029
L0975	12.7145
L0976	16.5038
L0977	28.4591
L0978	20.6828
L0981	20.4184
L0982	12.8092
L0983	37.379
L0984	35.9449
L0987	25.8763
L0989	50.4419
L0993	43.6333
L0994	17.3703
L0995	34.806
L0996	32.2328
L1000	27.8998
L1001	34.471
L1002	26.9234
L1004	42.3399
L1005	30.398
L1007	56.8492
L1008	17.4937
L1009	18.8932
L1010	31.6262
L1013	7.47002
L1016	38.0544
L1018	23.923
L1022	17.3713
L1023	29.4937
L1024	25.7473
L1025	41.8079
L1026	22.7697
L1027	12.4482
L1028	21.8766
L1029	24.2335
L1030	32.1639
L1031	35.6219
L1032	47.8924
L1033	20.7183
L1036	40.0646
L1037	10.8325
L1038	28.378
L1039	31.2026
L1040	32.3709
L1041	9.40431
L1042	40.9104
L1044	42.6185
L1045	32.8122
L1047	15.0284
L1050	37.2828
L1051	30.0892
L1052	47.5511
L1053	24.6355
L1054	62.5597
L1055	31.2673

## Sheet: Table S6
Table S6 Parental lines used to develop DC1 multiparent advanced generation intercross (MAGIC) DC1 populations
Designation	Country of origin	Agronomic traits	Resistance relevance
SAGC-08	China	Short grain and thickness stem	Fe, Al, salt, Cd drought tolerance
BP1976B-SAL9-Y3-Y1	IRRI-GSR	Long grain and good grain quality	Fe tolerance
HHZ 5-SAL 9-Y 3-Y 1	Indonesia	Long grain	Zn tolerance, blast disease resistance
PR33282-B-8-1-1-1-1-1	Phil Rice	Long grain and high yielding	Al tolerance, bacterial blight resistance

## Sheet: Table S7
Table S7 Information on SNPs and Indels from SEA, SC and DC1 panels
Gene name	LOC_ID	SEA and SC			DC1
		All	SNP	InDel	SNP
OsZIFL2	LOC_Os01g17214	52	50	2	18
OsSAMS2	LOC_Os01g22010	32	32	0	22
OsNRAMP6	LOC_Os01g31870	17	12	5	9
OsOPT1	LOC_Os01g43940	29	29	0	8
OsZIP49	LOC_Os01g58760	5	5	0	17
OsYSL18	LOC_Os01g61390	2	1	1	21
OsIRO2	LOC_Os01g72370	60	26	34	30
OsZIP1	LOC_Os01g74110	94	93	1	14
OsYSL7	LOC_Os02g02450	20	20	0	52
OsNRAMP4	LOC_Os02g03900	54	54	0	37
OsZIP8	LOC_Os02g10230	31	31	0	21
OsNAAT1	LOC_Os02g20360	62	62	0	7
OsYSL14	LOC_Os02g42220	74	74	0	23
OsYSL2	LOC_Os02g43370	96	93	3	27
OsYSL15	LOC_Os02g43410	63	60	3	12
OsMTP3	LOC_Os02g53490	85	85	0	36
OsFRDL1	LOC_Os03g11734	28	24	4	22
OsDMAS1	LOC_Os03g13390	87	87	0	30
OsNAS2	LOC_Os03g19420	43	40	3	18
OsNAS1	LOC_Os03g19427	29	29	0	2
OsNRAMP8	LOC_Os03g41070	41	41	0	40
OsIRT2	LOC_Os03g46454	43	42	1	30
OsIRT1	LOC_Os03g46470	55	50	5	12
OsOPT7	LOC_Os03g54000	139	134	5	72
OsYSL6	LOC_Os04g32050	73	68	5	28
OsVIT1	LOC_Os04g38940	39	39	0	23
OsYSL12	LOC_Os04g44320	50	49	1	37
OsYSL9	LOC_Os04g45860	32	32	0	41
OsYSL16	LOC_Os04g45900	30	30	0	12
OsFRO2	LOC_Os04g48930	47	47	0	62
OsZIP3	LOC_Os04g52310	95	87	8	48
OsMTP1	LOC_Os05g03780	89	89	0	36
OsSAMS1	LOC_Os05g04510	69	66	3	20
OsZIP6	LOC_Os05g07210	66	66	0	17
OsZIP7a	LOC_Os05g10940	58	57	1	35
OsYSL4	LOC_Os05g16290	51	51	0	42
OsZIP11	LOC_Os05g25194	92	90	2	28
OsIDEF2	LOC_Os05g35170	57	57	0	18
OsZIP9	LOC_Os05g39540	49	47	2	17
OsZIP5	LOC_Os05g39560	71	70	1	6
OsZIP50	LOC_Os05g41540	22	22	0	35
OsOPT3	LOC_Os06g03560	47	47	0	36
OsOPT4	LOC_Os06g03700	87	86	1	24
OsNAAT4	LOC_Os06g23684	137	135	2	25
OsZIP10	LOC_Os06g37010	102	102	0	12
OsHMA2	LOC_Os06g48720	88	73	15	21
OsZIP48	LOC_Os06g50310	76	76	0	5
OsZIFL3	LOC_Os07g08300	44	35	9	32
OsHMA3	LOC_Os07g12900	86	86	0	35
OsNRAMP5	LOC_Os07g15370	84	76	8	41
OsNRAMP1	LOC_Os07g15460	99	96	3	28
OsNAS3	LOC_Os07g48980	63	62	1	67
OsIDEF1	LOC_Os08g01090	26	26	0	34
OsZIP4	LOC_Os08g10630	121	119	2	38
OsOPT5	LOC_Os08g23130	68	68	0	18
OsVIT2	LOC_Os09g23300	71	71	0	20
OsFER1	LOC_Os11g01530	25	23	2	28
OsZIFL5	LOC_Os11g04030	30	25	5	8
OsZIFL7	LOC_Os11g04104	23	16	7	11
OsMT1a	LOC_Os11g47809	56	55	1	38
OsFER2	LOC_Os12g01530	37	34	3	37
OsZIFL9	LOC_Os12g03830	12	12	0	18
OsZIFL10	LOC_Os12g03860	26	25	1	2
OsZIFL12	LOC_Os12g03899	15	14	1	2
OsNRAMP7	LOC_Os12g39180	29	27	2	26
		3683	3530	153	1691
