# Supplementary material for: Validation of Genes Affecting Rice Grain Zinc Content Through Candidate Gene-Based Association Analysis
Source: Front Genet. 2021 Aug 9;12:701658. doi: 10.3389/fgene.2021.701658 (PMC8381382; doi:10.3389/fgene.2021.701658)
Supplement: Supplementary file 3 [file Data_Sheet_1.ZIP]

Archive with 6 entries (5 files):
- GENO/DC1_GENO.txt
- GENO/SC_INDEL.txt
- GENO/SC_SNP.txt
- GENO/SEA_GENO.txt
- GENO/SEA_GENO1.txt
- GENO/
