# Supplementary material for: Validation of Genes Affecting Rice Grain Zinc Content Through Candidate Gene-Based Association Analysis
Source: Front Genet. 2021 Aug 9;12:701658. doi: 10.3389/fgene.2021.701658 (PMC8381382; doi:10.3389/fgene.2021.701658)
Supplement: Supplementary file 3 [file Data_Sheet_1.ZIP › GENO/SC_INDEL.txt]

rs#	alleles	chrom	pos	strand	assembly#	center	protLSID	assayLSID	panel	QCcode	XZ100_L7_H571	XZ101_L1_H572	XZ102_L1_H573	XZ102_L7_H573	XZ10_L7_H580	XZ11_L5_H581	XZ12_L4_H582	XZ13_L6_H583	XZ14_L5_H584	XZ15_L5_H585	XZ16_L5_H586	XZ17_L7_H574	XZ18_L5_H587	XZ19_L4_H588	XZ20_L1_H589	XZ21_L3_H590	XZ22_L1_H591	XZ23_L1_H592	XZ24_L1_H593	XZ25_L1_H594	XZ26_L2_H595	XZ27_L2_H596	XZ28_L2_H501	XZ29_L2_H502	XZ2_L2_H572	XZ30_L6_H503	XZ31_L2_H504	XZ32_L5_H505	XZ33_L3_H506	XZ34_L3_H507	XZ35_L6_H508	XZ36_L3_H509	XZ37_L3_H510	XZ38_L1_H575	XZ39_L6_H511	XZ3_L2_H573	XZ40_L3_H512	XZ41_L7_H576	XZ42_L4_H514
chr01:9890581	NA	1	9890581	NA	NA	NA	NA	NA	NA	NA	CCA	CACA	CACA	CACA	CACA	CACA	CACA	CACA	CACA	CACA	CCA	CACA	CACA	CACA	CACA	CACA	CACA	CACA	CACA	CACA	CACA	CACA	CACA	CACA	CACA	CCA	CCA	CACA	CACA	CACA	CACA	CACA	CACA	CACA	CACA	CACA	CACA	CCA	CACA
chr01:9892386	NA	1	9892386	NA	NA	NA	NA	NA	NA	NA	TGTG	TGTG	TGTG	TGTG	TGTG	TGTG	TGTG	TGTG	TGTG	TGTG	TT	TGTG	TGTG	TGTG	TTG	TT	TGTG	TT	TT	TGTG	TGTG	TGTG	TGTG	TGTG	TGTG	TGTG	TGTG	TGTG	TGTG	TGTG	TGTG	TGTG	TT	TGTG	TGTG	TGTG	TT	TT	TT
chr01:9895150	NA	1	9895150	NA	NA	NA	NA	NA	NA	NA	CC	CC	CC	CC	CC	CC	CC	CC	CC	00	CATCTGATCCTAGGTTCTTGTATTTTGGAACGGAGGGAGCATCCCTTCTTTTCACATGTCATTTTCCCCAATCAATTTTTGTTTTACTCCCTTCGTCTCAAAATACATCTGATCCTAGGTTCTTGTATTTTGGAACGGAGGGAGCATCCCTTCTTTTCACATGTCATTTTCCCCAATCAATTTTTGTTTTACTCCCTTCGTCTCAAAATA	CC	CC	CC	00	CC	CATCTGATCCTAGGTTCTTGTATTTTGGAACGGAGGGAGCATCCCTTCTTTTCACATGTCATTTTCCCCAATCAATTTTTGTTTTACTCCCTTCGTCTCAAAATACATCTGATCCTAGGTTCTTGTATTTTGGAACGGAGGGAGCATCCCTTCTTTTCACATGTCATTTTCCCCAATCAATTTTTGTTTTACTCCCTTCGTCTCAAAATA	CC	CC	CC	CC	CC	CC	CC	CC	CC	CC	00	CC	CC	CATCTGATCCTAGGTTCTTGTATTTTGGAACGGAGGGAGCATCCCTTCTTTTCACATGTCATTTTCCCCAATCAATTTTTGTTTTACTCCCTTCGTCTCAAAATAC	CC	CC	CATCTGATCCTAGGTTCTTGTATTTTGGAACGGAGGGAGCATCCCTTCTTTTCACATGTCATTTTCCCCAATCAATTTTTGTTTTACTCCCTTCGTCTCAAAATAC	00	CC	CC	00	CC
chr01:12364140	NA	1	12364140	NA	NA	NA	NA	NA	NA	NA	AA	AA	ATCTATCT	ATCTATCT	AA	ATCTATCT	ATCTATCT	ATCTATCT	ATCTATCT	ATCTATCT	ATCTATCT	AA	ATCTATCT	ATCTATCT	ATCTATCT	ATCTATCT	ATCTATCT	ATCTATCT	ATCTATCT	ATCTATCT	ATCTATCT	ATCTATCT	ATCTATCT	ATCTATCT	ATCTATCT	ATCTATCT	ATCTATCT	ATCTATCT	ATCTATCT	ATCTATCT	ATCTATCT	ATCTATCT	ATCTATCT	ATCTATCT	ATCTATCT	ATCTATCT	ATCTATCT	ATCTATCT	ATCTATCT
chr01:12364232	NA	1	12364232	NA	NA	NA	NA	NA	NA	NA	GG	GG	GTAGAGTAGA	GTAGAGTAGA	GG	GTAGAGTAGA	GTAGAGTAGA	GTAGAGTAGA	GTAGAGTAGA	GTAGAGTAGA	GTAGAGTAGA	GG	GTAGAGTAGA	GTAGAGTAGA	GTAGAGTAGA	GTAGAGTAGA	GTAGAGTAGA	GTAGAGTAGA	GTAGAGTAGA	GTAGAGTAGA	GTAGAGTAGA	GTAGAGTAGA	GTAGAGTAGA	GTAGAGTAGA	GTAGAGTAGA	GTAGAGTAGA	GTAGAGTAGA	GTAGAGTAGA	GTAGAGTAGA	GTAGAGTAGA	GTAGAGTAGA	GTAGAGTAGA	GTAGAGTAGA	GTAGAGTAGA	GTAGAGTAGA	GTAGAGTAGA	GTAGAGTAGA	GTAGAGTAGA	GTAGAGTAGA
chr01:17457475	NA	1	17457475	NA	NA	NA	NA	NA	NA	NA	AA	AA	AA	AA	AA	ATAT	ATAT	ATAT	AA	ATAT	AA	ATAT	ATAT	AA	ATAT	AA	ATAT	ATAT	ATAT	ATAT	AA	AA	ATAT	ATAT	ATAT	AA	AA	AA	AA	AA	ATAT	ATAT	AA	AA	AA	ATAT	ATAT	AA	AA
chr01:17459288	NA	1	17459288	NA	NA	NA	NA	NA	NA	NA	TCCATCCA	TCCATCCA	TCCATCCA	TCCATCCA	TCCATCCA	TCCATCCA	TCCATCCA	TCCATCCA	TT	TCCATCCA	TT	TCCATCCA	TCCATCCA	TCCATCCA	TCCATCCA	TCCATCCA	TCCATCCA	TCCATCCA	TCCATCCA	TCCATCCA	TT	TCCATCCA	TCCATCCA	TCCATCCA	TCCATCCA	TT	TT	TT	TT	TT	TCCATCCA	TCCATCCA	TT	TCCATCCA	TCCATCCA	TCCATCCA	TCCATCCA	TT	TT
chr01:17459786	NA	1	17459786	NA	NA	NA	NA	NA	NA	NA	AA	AA	AA	AA	AA	ATAT	ATAT	ATAT	AA	ATAT	AA	ATAT	ATAT	AA	ATAT	ATAT	ATAT	ATAT	ATAT	ATAT	AA	AA	ATAT	ATAT	ATA	AA	AA	AA	AA	AA	ATAT	ATAT	AA	AA	AA	ATAT	ATAT	AA	AA
chr01:35502057	NA	1	35502057	NA	NA	NA	NA	NA	NA	NA	TTCTTC	TTCTTC	TTCTTC	TTCTTC	TT	TT	TTCTTC	TT	TT	TT	TTCTTC	TT	TT	TT	TT	TT	TT	TT	TT	TTCTTC	TT	TT	TT	TT	TTCTTC	TTCTTC	TTCTTC	TTCTTC	TT	TT	TT	TTCTTC	TTCTTC	TT	TT	TT	TT	TTCTTC	TT
chr01:41971652	NA	1	41971652	NA	NA	NA	NA	NA	NA	NA	GG	GG	GCGTAGCTGCGTAGCT	GCGTAGCTGCGTAGCT	GCGTAGCTGCGTAGCT	GG	GG	GCGTAGCTGCGTAGCT	GG	GG	00	GCGTAGCTGCGTAGCT	00	GCGTAGCTGCGTAGCT	GCGTAGCTGCGTAGCT	00	GG	GCGTAGCTGCGTAGCT	GCGTAGCTGCGTAGCT	GCGTAGCTGCGTAGCT	GG	GCGTAGCTGCGTAGCT	GCGTAGCTGCGTAGCT	GG	GG	GG	GCGTAGCTGCGTAGCT	GCGTAGCTGCGTAGCT	GCGTAGCTGCGTAGCT	GCGTAGCTGCGTAGCT	GCGTAGCTGCGTAGCT	00	GG	GCGTAGCTGCGTAGCT	GCGTAGCTGCGTAGCT	GCGTAGCTGCGTAGCT	GCGTAGCTGCGTAGCT	GG	GCGTAGCTG
chr01:41971699	NA	1	41971699	NA	NA	NA	NA	NA	NA	NA	TT	TT	TACTAC	TACTAC	TACTAC	TT	TT	TACTAC	TT	TT	TT	TACTAC	TT	TACTAC	TACTAC	TT	TT	TACTAC	TACTAC	TACTAC	TT	TACTAC	TACTAC	TT	TT	TT	TACTAC	TACTAC	TACTAC	TACTAC	TACTAC	TT	TT	TACTAC	TACTAC	TACTAC	TACTAC	TT	TACT
chr01:41971809	NA	1	41971809	NA	NA	NA	NA	NA	NA	NA	CC	CC	CGCAGTAGCAGTAGTAGAAATTTGCACACGAAGAAAGAACGCAGTAGCAGTAGTAGAAATTTGCACACGAAGAAAGAA	CGCAGTAGCAGTAGTAGAAATTTGCACACGAAGAAAGAACGCAGTAGCAGTAGTAGAAATTTGCACACGAAGAAAGAA	CGCAGTAGCAGTAGTAGAAATTTGCACACGAAGAAAGAACGCAGTAGCAGTAGTAGAAATTTGCACACGAAGAAAGAA	CC	CC	CGCAGTAGCAGTAGTAGAAATTTGCACACGAAGAAAGAACGCAGTAGCAGTAGTAGAAATTTGCACACGAAGAAAGAA	CC	CC	CC	CGCAGTAGCAGTAGTAGAAATTTGCACACGAAGAAAGAACGCAGTAGCAGTAGTAGAAATTTGCACACGAAGAAAGAA	CC	CGCAGTAGCAGTAGTAGAAATTTGCACACGAAGAAAGAAC	CGCAGTAGCAGTAGTAGAAATTTGCACACGAAGAAAGAACGCAGTAGCAGTAGTAGAAATTTGCACACGAAGAAAGAA	CC	CC	CGCAGTAGCAGTAGTAGAAATTTGCACACGAAGAAAGAACGCAGTAGCAGTAGTAGAAATTTGCACACGAAGAAAGAA	CGCAGTAGCAGTAGTAGAAATTTGCACACGAAGAAAGAACGCAGTAGCAGTAGTAGAAATTTGCACACGAAGAAAGAA	CGCAGTAGCAGTAGTAGAAATTTGCACACGAAGAAAGAACGCAGTAGCAGTAGTAGAAATTTGCACACGAAGAAAGAA	CC	CGCAGTAGCAGTAGTAGAAATTTGCACACGAAGAAAGAACGCAGTAGCAGTAGTAGAAATTTGCACACGAAGAAAGAA	CGCAGTAGCAGTAGTAGAAATTTGCACACGAAGAAAGAACGCAGTAGCAGTAGTAGAAATTTGCACACGAAGAAAGAA	CC	CC	CC	CGCAGTAGCAGTAGTAGAAATTTGCACACGAAGAAAGAACGCAGTAGCAGTAGTAGAAATTTGCACACGAAGAAAGAA	CGCAGTAGCAGTAGTAGAAATTTGCACACGAAGAAAGAACGCAGTAGCAGTAGTAGAAATTTGCACACGAAGAAAGAA	CGCAGTAGCAGTAGTAGAAATTTGCACACGAAGAAAGAACGCAGTAGCAGTAGTAGAAATTTGCACACGAAGAAAGAA	CGCAGTAGCAGTAGTAGAAATTTGCACACGAAGAAAGAAC	CGCAGTAGCAGTAGTAGAAATTTGCACACGAAGAAAGAACGCAGTAGCAGTAGTAGAAATTTGCACACGAAGAAAGAA	CC	CC	CGCAGTAGCAGTAGTAGAAATTTGCACACGAAGAAAGAACGCAGTAGCAGTAGTAGAAATTTGCACACGAAGAAAGAA	CGCAGTAGCAGTAGTAGAAATTTGCACACGAAGAAAGAACGCAGTAGCAGTAGTAGAAATTTGCACACGAAGAAAGAA	CGCAGTAGCAGTAGTAGAAATTTGCACACGAAGAAAGAACGCAGTAGCAGTAGTAGAAATTTGCACACGAAGAAAGAA	CGCAGTAGCAGTAGTAGAAATTTGCACACGAAGAAAGAACGCAGTAGCAGTAGTAGAAATTTGCACACGAAGAAAGAA	CC	CGCAGTAGCAGTAGTAGAAATTTGCACACGAAGAAAGAAC
chr01:41972022	NA	1	41972022	NA	NA	NA	NA	NA	NA	NA	CC	CC	CTCTCTCT	CTCTCTCT	CTCTCTCT	CC	CC	CTCTCTCT	CC	CC	CC	00	CC	CTCTCTCT	CTCTCTCT	CC	CC	CTCTCTCT	CTCTCTCT	CTCTCTCT	CC	CTCTCTCT	CTCTCTCT	CC	CC	CC	CTCTCTCT	CTCTCTCT	CTCTCTCT	CTCTC	CTCTCTCT	CC	CC	CTCTCTCT	CTCTCTCT	CTCTCTCT	CTCTCTCT	CC	CTCTC
chr01:41972030	NA	1	41972030	NA	NA	NA	NA	NA	NA	NA	CC	CC	CTCCTCTCTCCTCT	CTCCTCTCTCCTCT	CTCCTCTCTCCTCT	CC	CC	CTCCTCTCTCCTCT	CC	CC	CC	00	CC	CTCCTCTCTCCTCT	CTCCTCTCTCCTCT	CC	CC	CTCCTCTCTCCTCT	CTCCTCTCTCCTCT	CTCCTCTCTCCTCT	CC	CTCCTCTCTCCTCT	CTCCTCTCTCCTCT	CC	CC	CC	CTCCTCTCTCCTCT	CTCCTCTCTCCTCT	CTCCTCTCTCCTCT	CTCCTCTC	CTCCTCTCTCCTCT	CC	CC	CTCCTCTCTCCTCT	CTCCTCTCTCCTCT	CTCCTCTCTCCTCT	CTCCTCTCTCCTCT	CC	CTCCTCTC
chr01:41972043	NA	1	41972043	NA	NA	NA	NA	NA	NA	NA	TGTG	TGTG	TT	TT	TT	TGTG	TGTG	TT	TGTG	TGTG	TGTG	00	TGTG	TT	TT	TGTG	TGTG	TT	TT	TT	TGTG	TT	TT	TGTG	TGTG	TGTG	TT	TT	TT	TTG	TT	TGTG	TGTG	TT	TT	TT	TT	TGTG	TTG
chr01:41972045	NA	1	41972045	NA	NA	NA	NA	NA	NA	NA	CAAGCAAG	CAAGCAAG	CC	CC	CC	CAAGCAAG	CAAGCAAG	CC	CAAGCAAG	CAAGCAAG	CAAGCAAG	00	CAAGCAAG	CC	CC	CAAGCAAG	CAAGCAAG	CC	CC	CC	CAAGCAAG	CC	CC	CAAGCAAG	CAAGCAAG	CAAGCAAG	CC	CC	CC	CCAAG	CC	CAAGCAAG	CAAGCAAG	CC	CC	CC	CC	CAAGCAAG	CCAAG
chr01:41972052	NA	1	41972052	NA	NA	NA	NA	NA	NA	NA	GAGCGAGC	GAGCGAGC	GG	GG	GG	GAGCGAGC	GAGCGAGC	GG	GAGCGAGC	GAGCGAGC	GAGCGAGC	00	GAGCGAGC	GG	GG	GAGCGAGC	GAGCGAGC	GG	GG	GG	GAGCGAGC	GG	GG	GAGCGAGC	GAGCGAGC	GAGCGAGC	GG	GG	GG	GGAGC	GG	GAGCGAGC	GAGCGAGC	GG	GG	GG	GG	GAGCGAGC	GGAGC
chr01:41972056	NA	1	41972056	NA	NA	NA	NA	NA	NA	NA	TT	TT	TTAATTAA	TTAATTAA	TTAATTAA	TT	TT	TTAATTAA	TT	TT	TT	00	TT	TTAATTAA	TTAATTAA	TT	TT	TTAATTAA	TTAATTAA	TTAATTAA	TT	TTAATTAA	TTAATTAA	TT	TT	TT	TTAATTAA	TTAATTAA	TTAATTAA	TTAAT	TTAATTAA	TT	TT	TTAATTAA	TTAATTAA	TTAATTAA	TTAATTAA	TT	TTAAT
chr01:41972414	NA	1	41972414	NA	NA	NA	NA	NA	NA	NA	AA	AA	AGACAGAC	AGACAGAC	AGACAGAC	AA	AA	AGACAGAC	AA	AA	AA	AGACAGAC	AA	AGACAGAC	AGACAGAC	AA	AA	AGACAGAC	AGACAGAC	AGACAGAC	AA	AGACAGAC	AGACAGAC	AA	AA	AA	AGACAGAC	AGACAGAC	AGACAGAC	AGACA	AGACAGAC	AA	AA	AGACAGAC	AGACAGAC	AGACAGAC	AGACAGAC	AA	AGACA
chr01:41972562	NA	1	41972562	NA	NA	NA	NA	NA	NA	NA	GG	GG	GTCCGTCC	GTCCGTCC	GTCCGTCC	GG	GG	GTCCGTCC	GG	GG	GG	GTCCGTCC	GG	GTCCG	GTCCGTCC	GG	GG	GTCCGTCC	GTCCGTCC	GTCCGTCC	GG	GTCCGTCC	GTCCGTCC	GG	GG	GG	GTCCGTCC	GTCCGTCC	GTCCGTCC	GTCCG	GTCCGTCC	GG	GG	GTCCGTCC	GTCCGTCC	GTCCGTCC	GTCCGTCC	GG	GTCCGTCC
chr01:41972572	NA	1	41972572	NA	NA	NA	NA	NA	NA	NA	GCGAGCGA	GCGAGCGA	GG	GG	GG	GCGAGCGA	GCGAGCGA	GG	GCGAGCGA	GCGAGCGA	GCGAGCGA	GG	GCGAGCGA	GGCGA	GG	GCGAGCGA	GCGAGCGA	GG	GG	GG	GCGAGCGA	GG	GG	GCGAGCGA	GCGAGCGA	GCGAGCGA	GG	GG	GG	GGCGA	GG	GCGAGCGA	GCGAGCGA	GG	GG	GG	GG	GCGAGCGA	GG
chr01:41972702	NA	1	41972702	NA	NA	NA	NA	NA	NA	NA	AA	AA	AGATAGAT	AGATAGAT	AGATAGAT	AA	AA	AGATAGAT	AA	AA	AA	AA	AA	AGATA	AGATAGAT	AA	AA	AGATAGAT	AGATAGAT	AGATAGAT	AA	AGATAGAT	AGATAGAT	AA	AA	AA	AGATAGAT	AGATAGAT	AGATAGAT	AGATA	AGATAGAT	AA	AA	AGATAGAT	AGATAGAT	AGATAGAT	AGATAGAT	AA	AGATA
chr01:41972743	NA	1	41972743	NA	NA	NA	NA	NA	NA	NA	TGTG	TGTG	TT	TT	TT	TGTG	TGTG	TT	TGTG	TGTG	TGTG	00	TGTG	TTG	TT	TGTG	TGTG	TT	TT	TT	TGTG	TT	TT	TGTG	TGTG	TGTG	TT	TT	TT	TTG	TT	TGTG	TGTG	TT	TT	TT	TT	TGTG	TTG
chr01:41972745	NA	1	41972745	NA	NA	NA	NA	NA	NA	NA	AA	AA	AA	AA	AA	AGCGGATAGCGGAT	AA	AA	AGCGGATAGCGGAT	AA	AGCGGATAGCGGAT	AA	AGCGGATAGCGGAT	AGCGGATA	AA	AGCGGATAGCGGAT	AA	AA	AA	AA	AGCGGATAGCGGAT	AA	AA	AGCGGATAGCGGAT	AA	AGCGGATAGCGGAT	AA	AA	AA	AGCGGATA	AA	AGCGGATAGCGGAT	AGCGGATAGCGGAT	AA	AA	AA	AA	AGCGGATAGCGGAT	AA
chr01:41972921	NA	1	41972921	NA	NA	NA	NA	NA	NA	NA	GATATGATAT	GATATGATAT	GG	00	GG	GATATGATAT	GATATGATAT	GG	GATATGATAT	GATATGATAT	GATATGATAT	GG	GATATGATAT	GGATAT	GG	GATATGATAT	GATATGATAT	GG	GG	GG	GATATGATAT	GG	GG	GATATGATAT	GATATGATAT	GATATGATAT	GG	GG	GG	GGATAT	GG	GATATGATAT	GATATGATAT	GG	GG	GG	GG	GATATGATAT	GGATAT
chr01:41973154	NA	1	41973154	NA	NA	NA	NA	NA	NA	NA	ATGAGATGAG	ATGAGATGAG	AA	00	AA	ATGAGATGAG	ATGAGATGAG	AA	ATGAGATGAG	ATGAGATGAG	ATGAGATGAG	AA	ATGAGATGAG	AA	AA	ATGAGATGAG	ATGAGATGAG	AA	AA	AA	ATGAGATGAG	AA	AA	ATGAGATGAG	ATGAGATGAG	ATGAGATGAG	AA	AA	AA	AATGAG	AA	ATGAGATGAG	ATGAGATGAG	AA	AA	AA	AA	ATGAGATGAG	AATGAG
chr01:41973301	NA	1	41973301	NA	NA	NA	NA	NA	NA	NA	CC	CC	CACA	00	CACA	CC	CC	CACA	CC	CC	CC	CACA	CC	CACA	CACA	CC	CC	CACA	CACA	CACA	CC	CACA	CACA	CC	CC	CC	CACA	CACA	CACA	CAC	CACA	CC	CC	CACA	CACA	CACA	CACA	CC	CAC
chr01:41973477	NA	1	41973477	NA	NA	NA	NA	NA	NA	NA	TT	TT	TT	TT	TT	TT	TT	TT	TT	TT	TT	00	TT	TGTG	TT	TT	TT	TT	TGTG	TGTG	TT	TT	TT	TT	TT	TT	TT	TT	TT	TGT	TT	TT	TT	TT	TT	TT	TT	TT	TGTG
chr01:41973751	NA	1	41973751	NA	NA	NA	NA	NA	NA	NA	AA	AA	ACCA	ACCACC	ACCACC	AA	AA	ACCACC	AA	AA	AA	ACCACC	AA	ACCACC	ACCACC	AA	AA	ACCACC	AA	ACCACC	AA	ACCACC	ACCACC	AA	AA	AA	ACCACC	ACCACC	ACCACC	ACCA	ACCACC	AA	AA	ACCACC	00	AA	00	AA	ACCA
chr01:41973755	NA	1	41973755	NA	NA	NA	NA	NA	NA	NA	TGCTGC	TGCTGC	TTGC	TT	TT	TGCTGC	TGCTGC	TT	TGCTGC	TGCTGC	TGCTGC	TT	TGCTGC	TT	TT	TGCTGC	TGCTGC	TT	TGCTGC	TT	TGCTGC	TT	TT	TGCTGC	TGCTGC	TGCTGC	TT	TT	TT	TTGC	TT	TGCTGC	TGCTGC	TT	00	TGCTGC	TT	TGCTGC	TTGC
chr01:41973799	NA	1	41973799	NA	NA	NA	NA	NA	NA	NA	TTGTTG	TTGTTG	TT	TT	TT	TTGTTG	TTGTTG	TT	TTGTTG	TTGTTG	TTGTTG	TT	TTGTTG	TT	TT	TTGTTG	TTGTTG	TT	TT	TT	TTGTTG	TT	TT	TTGTTG	TTGTTG	TTGTTG	TT	TT	TT	TTTG	TT	TTGTTG	TTGTTG	TT	TT	TT	TT	TTGTTG	TTTG
chr01:41973857	NA	1	41973857	NA	NA	NA	NA	NA	NA	NA	CC	CC	CTTTACCAGCTTTACCAG	CTTTACCAGCTTTACCAG	CTTTACCAGCTTTACCAG	CC	CC	CTTTACCAGCTTTACCAG	CC	CC	CC	CTTTACCAGCTTTACCAG	CC	CTTTACCAGCTTTACCAG	CTTTACCAGCTTTACCAG	CC	CC	CTTTACCAGCTTTACCAG	CTTTACCAGCTTTACCAG	CTTTACCAGCTTTACCAG	CC	CTTTACCAGCTTTACCAG	CTTTACCAGCTTTACCAG	CC	CC	CC	CTTTACCAGCTTTACCAG	CTTTACCAGCTTTACCAG	CTTTACCAGCTTTACCAG	CTTTACCAGC	CTTTACCAGCTTTACCAG	CC	CC	CTTTACCAGCTTTACCAG	CTTTACCAGCTTTACCAG	CTTTACCAGCTTTACCAG	CTTTACCAGCTTTACCAG	CC	CTTTACCAGC
chr01:41973897	NA	1	41973897	NA	NA	NA	NA	NA	NA	NA	CACA	CACA	CC	CC	CC	CACA	CACA	CC	CACA	CACA	CACA	00	CACA	CC	CC	CACA	CACA	CC	CCA	CC	CACA	CC	CC	CACA	CACA	CACA	CC	CC	CC	CCA	CC	CACA	CACA	CC	CC	CC	CC	CACA	CCA
chr01:41973971	NA	1	41973971	NA	NA	NA	NA	NA	NA	NA	CATTCATT	CATTCATT	CC	CC	CC	CATTCATT	CATTCATT	CC	CATTCATT	CATTCATT	CATTCATT	CC	CATTCATT	CC	CC	CATTCATT	CATTCATT	CC	CC	CC	CATTCATT	CC	CC	CATTCATT	CATTCATT	CATTCATT	CC	CC	CC	CCATT	CC	CATTCATT	CATTCATT	CC	CC	CC	CC	CATTCATT	CCATT
chr01:41973999	NA	1	41973999	NA	NA	NA	NA	NA	NA	NA	GCGC	GCGC	GG	GG	GG	GCGC	GCGC	GG	GCGC	GCGC	GCGC	GG	GCGC	GG	GG	GCGC	GCGC	GG	GG	GG	GCGC	GG	GG	GCGC	GCGC	GCGC	GG	GG	GG	GGC	GG	GCGC	GCGC	GG	GG	GG	GG	GCGC	GGC
chr01:41974014	NA	1	41974014	NA	NA	NA	NA	NA	NA	NA	GAGA	GAGA	GG	GG	GG	GAGA	GAGA	GG	GAGA	GAGA	GAGA	GG	GAGA	GG	GG	GAGA	GAGA	GG	GG	GG	GAGA	GG	GG	GAGA	GAGA	GAGA	GG	GG	GG	GGA	GG	GAGA	GAGA	GG	GG	GG	GG	GAGA	GGA
chr01:41974018	NA	1	41974018	NA	NA	NA	NA	NA	NA	NA	TTTAATTTAA	TTTAATTTAA	TT	TT	TT	TTTAATTTAA	TTTAATTTAA	TT	TTTAATTTAA	TTTAATTTAA	TTTAATTTAA	TT	TTTAATTTAA	TT	TT	TTTAATTTAA	TTTAATTTAA	TT	TT	TT	TTTAATTTAA	TT	TT	TTTAATTTAA	TTTAATTTAA	TTTAATTTAA	TT	TT	TT	TTTTAA	TT	TTTAATTTAA	TTTAATTTAA	TT	TT	TT	TT	TTTAATTTAA	TTTTAA
chr01:41974054	NA	1	41974054	NA	NA	NA	NA	NA	NA	NA	GG	GG	GATAAGATAA	GATAAGATAA	GATAAGATAA	GG	GG	GATAAGATAA	GG	GG	GG	GATAAGATAA	GG	GATAAGATAA	GATAAGATAA	GG	GG	GATAAGATAA	GATAAGATAA	GATAAGATAA	GG	GATAAGATAA	GATAAGATAA	GG	GG	GG	GATAAGATAA	GATAAGATAA	GATAAGATAA	GATAAG	GATAAGATAA	GG	GG	GATAAGATAA	GATAAGATAA	GATAAGATAA	GATAAGATAA	GG	GATAAG
chr01:41974058	NA	1	41974058	NA	NA	NA	NA	NA	NA	NA	CC	CC	CTTCTT	CTTCTT	CTTCTT	CC	CC	CTTCTT	CC	CC	CC	CTTCTT	CC	CTTCTT	CTTCTT	CC	CC	CTTCTT	CTTCTT	CTTCTT	CC	CTTCTT	CTTCTT	CC	CC	CC	CTTCTT	CTTCTT	CTTCTT	CTTC	CTTCTT	CC	CC	CTTCTT	CTTCTT	CTTCTT	CTTCTT	CC	CTTC
chr01:41974078	NA	1	41974078	NA	NA	NA	NA	NA	NA	NA	CC	CC	CATCCGCATCCG	CATCCGCATCCG	CATCCGCATCCG	CC	CC	CATCCGCATCCG	CC	CC	CC	CATCCGCATCCG	CC	CATCCGCATCCG	CATCCGCATCCG	CC	CC	CATCCGCATCCG	CATCCGCATCCG	CATCCGCATCCG	CC	CATCCGCATCCG	CATCCGCATCCG	CC	CC	CC	CATCCGCATCCG	CATCCGCATCCG	CATCCGCATCCG	CATCCGC	CATCCGCATCCG	CC	CC	CATCCGCATCCG	CATCCGCATCCG	CATCCGCATCCG	CATCCGCATCCG	CC	CATCCGC
chr01:41974106	NA	1	41974106	NA	NA	NA	NA	NA	NA	NA	CC	CC	CGCG	CGCG	CGCG	CC	CC	CGCG	CC	CC	CC	CGCG	CC	CGC	CGCG	CC	CC	CGCG	CGCG	CGCG	CC	CGCG	CGCG	CC	CC	CC	CGCG	CGCG	CGCG	CGC	CGCG	CC	CC	CGCG	CGCG	CGCG	CGCG	CC	CGCG
chr01:41974158	NA	1	41974158	NA	NA	NA	NA	NA	NA	NA	TGTG	TGTG	TT	TT	TT	TGTG	TGTG	TT	TGTG	TGTG	TGTG	TT	TGTG	TT	TT	TGTG	TGTG	TT	TT	TT	TGTG	TT	TT	TGTG	TGTG	TGTG	TT	TT	TT	TTG	TT	TGTG	TGTG	TT	TT	TT	TT	TGTG	TT
chr01:41974307	NA	1	41974307	NA	NA	NA	NA	NA	NA	NA	GTGT	GTGT	GG	GG	GG	GTGT	GTGT	GG	GTGT	GTGT	GTGT	00	GTGT	GG	GG	GTGT	GTGT	GG	GG	GG	GTGT	GG	GG	GTGT	GTGT	GTGT	GG	GG	GG	GGT	GG	GTGT	GTGT	GG	GG	GG	GG	GTGT	GG
chr01:41974366	NA	1	41974366	NA	NA	NA	NA	NA	NA	NA	TT	TT	TAGTAG	TAGTAG	TAGTAG	TT	TT	TAGTAG	TT	TT	TT	TAGTAG	TT	TAGT	TAGTAG	TT	TT	TAGTAG	TAGTAG	TAGTAG	TT	TAGTAG	TAGTAG	TT	TT	TT	TAGTAG	TAGTAG	TAGT	TAGT	TAGTAG	TT	TT	TAGTAG	TAGTAG	TAGTAG	TAGTAG	TT	TAGTAG
chr01:41974384	NA	1	41974384	NA	NA	NA	NA	NA	NA	NA	AGAG	AGAG	AA	AA	AA	AGAG	AGAG	AA	AGAG	AGAG	AGAG	AA	AGAG	AAG	AA	AGAG	AGAG	AA	AA	AA	AGAG	AA	AA	AGAG	AGAG	AGAG	AA	AA	AAG	AAG	AA	AGAG	AGAG	AA	AA	AA	AA	AGAG	AAG
chr01:41974472	NA	1	41974472	NA	NA	NA	NA	NA	NA	NA	AAACTTTTATATATGTAAACTTTTATATATGT	AAACTTTTATATATGTAAACTTTTATATATGT	AA	AA	AA	AAACTTTTATATATGTAAACTTTTATATATGT	AAACTTTTATATATGTAAACTTTTATATATGT	AA	AAACTTTTATATATGTAAACTTTTATATATGT	AAACTTTTATATATGTAAACTTTTATATATGT	AAACTTTTATATATGTAAACTTTTATATATGT	AA	AAACTTTTATATATGTAAACTTTTATATATGT	AAAACTTTTATATATGT	AA	AAACTTTTATATATGTAAACTTTTATATATGT	AAACTTTTATATATGTAAACTTTTATATATGT	AA	AA	AA	AAACTTTTATATATGTAAACTTTTATATATGT	AA	AA	AAACTTTTATATATGTAAACTTTTATATATGT	AAACTTTTATATATGTAAACTTTTATATATGT	AAACTTTTATATATGTAAACTTTTATATATGT	AA	AA	AAAACTTTTATATATGT	AAAACTTTTATATATGT	AA	AAACTTTTATATATGTAAACTTTTATATATGT	AAACTTTTATATATGTAAACTTTTATATATGT	AA	AA	AA	AA	AAACTTTTATATATGTAAACTTTTATATATGT	AAAACTTTTATATATGT
chr01:41974527	NA	1	41974527	NA	NA	NA	NA	NA	NA	NA	TT	TT	TCGATCGA	00	TCGATCGA	TT	TT	TCGATCGA	TT	TT	TT	TCGATCGA	TT	TCGAT	TCGATCGA	TT	TT	TCGATCGA	TCGAT	TCGATCGA	TT	TCGATCGA	TCGATCGA	TT	TT	TT	TCGATCGA	TCGATCGA	TCGATCGA	TCGAT	TCGATCGA	TT	TT	TCGATCGA	TCGATCGA	TCGATCGA	TCGATCGA	TT	TCGAT
chr01:41974530	NA	1	41974530	NA	NA	NA	NA	NA	NA	NA	ATGATG	ATGATG	AA	00	AA	ATGATG	ATGATG	AA	ATGATG	ATGATG	ATGATG	AA	ATGATG	AATG	AA	ATGATG	ATGATG	AA	AATG	AA	ATGATG	AA	AA	ATGATG	ATGATG	ATGATG	AA	AA	AA	AATG	AA	ATGATG	ATGATG	AA	AA	AA	AA	ATGATG	AATG
chr01:41974538	NA	1	41974538	NA	NA	NA	NA	NA	NA	NA	AA	AA	ACAC	00	ACAC	AA	AA	ACAC	AA	AA	AA	ACAC	AA	ACA	ACAC	AA	AA	ACAC	ACA	ACAC	AA	ACAC	ACAC	AA	AA	AA	ACAC	ACAC	ACAC	ACA	ACAC	AA	AA	ACAC	ACAC	ACAC	ACAC	AA	ACA
chr01:41974625	NA	1	41974625	NA	NA	NA	NA	NA	NA	NA	TATA	TATA	TT	TT	TT	TATA	TATA	TT	TATA	TATA	TATA	TT	TATA	TTA	TT	TATA	TATA	TT	TT	TT	TATA	TT	TT	TATA	TATA	TATA	TT	TT	TT	TTA	TT	TATA	TATA	TT	TT	TT	TT	TATA	TTA
chr01:41974667	NA	1	41974667	NA	NA	NA	NA	NA	NA	NA	TTCTTC	TTCTTC	TT	TT	TT	TTCTTC	TTCTTC	TT	TTCTTC	TTCTTC	TTCTTC	TT	TTCTTC	TTTC	TT	TTCTTC	TTCTTC	TT	TT	TT	TTCTTC	TT	TT	TTCTTC	TTCTTC	TTCTTC	TT	TT	TT	TTTC	TT	TTCTTC	TTCTTC	TT	TT	TT	TT	TTCTTC	TTTC
chr01:41975457	NA	1	41975457	NA	NA	NA	NA	NA	NA	NA	AA	AA	ATATAGATCCATGCACATTTCTATAGGGTTATATAGATCCATGCACATTTCTATAGGGTT	ATATAGATCCATGCACATTTCTATAGGGTTATATAGATCCATGCACATTTCTATAGGGTT	ATATAGATCCATGCACATTTCTATAGGGTTATATAGATCCATGCACATTTCTATAGGGTT	AA	AA	ATATAGATCCATGCACATTTCTATAGGGTTATATAGATCCATGCACATTTCTATAGGGTT	AA	AA	AA	00	AA	ATATAGATCCATGCACATTTCTATAGGGTTATATAGATCCATGCACATTTCTATAGGGTT	ATATAGATCCATGCACATTTCTATAGGGTTATATAGATCCATGCACATTTCTATAGGGTT	AA	AA	ATATAGATCCATGCACATTTCTATAGGGTTATATAGATCCATGCACATTTCTATAGGGTT	ATATAGATCCATGCACATTTCTATAGGGTTATATAGATCCATGCACATTTCTATAGGGTT	ATATAGATCCATGCACATTTCTATAGGGTTATATAGATCCATGCACATTTCTATAGGGTT	AA	ATATAGATCCATGCACATTTCTATAGGGTTATATAGATCCATGCACATTTCTATAGGGTT	ATATAGATCCATGCACATTTCTATAGGGTTATATAGATCCATGCACATTTCTATAGGGTT	AA	AA	AA	ATATAGATCCATGCACATTTCTATAGGGTTATATAGATCCATGCACATTTCTATAGGGTT	ATATAGATCCATGCACATTTCTATAGGGTTATATAGATCCATGCACATTTCTATAGGGTT	ATATAGATCCATGCACATTTCTATAGGGTTATATAGATCCATGCACATTTCTATAGGGTT	ATATAGATCCATGCACATTTCTATAGGGTTA	ATATAGATCCATGCACATTTCTATAGGGTTATATAGATCCATGCACATTTCTATAGGGTT	AA	AA	ATATAGATCCATGCACATTTCTATAGGGTTATATAGATCCATGCACATTTCTATAGGGTT	ATATAGATCCATGCACATTTCTATAGGGTTATATAGATCCATGCACATTTCTATAGGGTT	ATATAGATCCATGCACATTTCTATAGGGTTATATAGATCCATGCACATTTCTATAGGGTT	ATATAGATCCATGCACATTTCTATAGGGTTATATAGATCCATGCACATTTCTATAGGGTT	AA	ATATAGATCCATGCACATTTCTATAGGGTTATATAGATCCATGCACATTTCTATAGGGTT
chr01:41975478	NA	1	41975478	NA	NA	NA	NA	NA	NA	NA	ATAATATAAT	ATAATATAAT	AA	AA	AA	ATAATATAAT	ATAATATAAT	AA	ATAATATAAT	ATAATATAAT	ATAATATAAT	00	ATAATATAAT	AA	AA	ATAATATAAT	ATAATATAAT	AA	AA	AATAAT	ATAATATAAT	AA	AA	ATAATATAAT	ATAATATAAT	ATAATATAAT	AA	AA	AA	AATAAT	AA	ATAATATAAT	ATAATATAAT	AA	AA	AA	AA	ATAATATAAT	AA
chr01:41975579	NA	1	41975579	NA	NA	NA	NA	NA	NA	NA	CACA	CACA	CC	CC	CC	CACA	CACA	CC	CACA	CACA	CACA	CACA	CACA	CC	CC	CACA	CACA	CC	CC	CC	CACA	CC	CC	CACA	CACA	CACA	CC	CC	CC	CCA	CC	CACA	CACA	CC	CC	CC	CC	CACA	CCA
chr01:41975581	NA	1	41975581	NA	NA	NA	NA	NA	NA	NA	CC	CC	CATGCACATGCA	CATGCACATGCA	CATGCACATGCA	CC	CC	CATGCACATGCA	CC	CC	CC	00	CC	CATGCACATGCA	CATGCACATGCA	CC	CC	CATGCACATGCA	CATGCACATGCA	CATGCACATGCA	CC	CATGCACATGCA	CATGCACATGCA	CC	CC	CC	CATGCACATGCA	CATGCACATGCA	CATGCACATGCA	CATGCAC	CATGCACATGCA	CC	CC	CATGCACATGCA	CATGCACATGCA	CATGCACATGCA	CATGCACATGCA	CC	CATGCAC
chr01:41975595	NA	1	41975595	NA	NA	NA	NA	NA	NA	NA	CC	CC	CATTCATT	CATTCATT	CATTCATT	CC	CC	CATTCATT	CC	CC	CC	CC	CC	CATTCATT	CATTCATT	CC	CC	CATTCATT	CATTCATT	CATTCATT	CC	CATTCATT	CATTCATT	CC	CC	CC	CATTCATT	CATTCATT	CATTCATT	CATTC	CATTCATT	CC	CC	CATTCATT	CATTCATT	CATTCATT	CATTCATT	CC	CATTC
chr01:41975705	NA	1	41975705	NA	NA	NA	NA	NA	NA	NA	CTACTA	CTACTA	CC	CC	CC	CTACTA	CTACTA	CC	CTACTA	CTACTA	CTACTA	00	CTACTA	CC	CC	CTACTA	CTACTA	CC	CC	CC	CTACTA	CC	CC	CTACTA	CTACTA	CTACTA	CC	CC	CC	CCTA	CC	CTACTA	CTACTA	CC	CC	CC	CC	CTACTA	CC
chr01:41975814	NA	1	41975814	NA	NA	NA	NA	NA	NA	NA	CATATCATAT	CATATCATAT	CC	CC	CC	CATATCATAT	CATATCATAT	CC	CATATCATAT	CATATCATAT	CATATCATAT	CC	CATATCATAT	CCATAT	CC	CATATCATAT	CATATCATAT	CC	CC	CC	CATATCATAT	CC	CC	CATATCATAT	CATATCATAT	CATATCATAT	CC	CC	CC	CCATAT	CC	CATATCATAT	CATATCATAT	CC	CC	CC	CC	CATATCATAT	CCATAT
chr01:41975838	NA	1	41975838	NA	NA	NA	NA	NA	NA	NA	GTAAGTAA	GTAAGTAA	GG	GG	GG	GTAAGTAA	GTAAGTAA	GG	GTAAGTAA	GTAAGTAA	GTAAGTAA	GG	GTAAGTAA	GG	GG	GTAAGTAA	GTAAGTAA	GG	GG	GG	GTAAGTAA	GG	GG	GTAAGTAA	GTAAGTAA	GTAAGTAA	GG	GG	GG	GGTAA	GG	GTAAGTAA	GTAAGTAA	GG	GG	GG	GG	GTAAGTAA	GG
chr01:41976054	NA	1	41976054	NA	NA	NA	NA	NA	NA	NA	ATTTAACAAGTATATATTTAACAAGTATAT	ATTTAACAAGTATATATTTAACAAGTATAT	AA	AA	AA	ATTTAACAAGTATATATTTAACAAGTATAT	ATTTAACAAGTATATATTTAACAAGTATAT	AA	ATTTAACAAGTATATATTTAACAAGTATAT	ATTTAACAAGTATATATTTAACAAGTATAT	ATTTAACAAGTATATATTTAACAAGTATAT	AA	ATTTAACAAGTATATATTTAACAAGTATAT	AA	AA	ATTTAACAAGTATATATTTAACAAGTATAT	ATTTAACAAGTATATATTTAACAAGTATAT	AA	AA	AA	ATTTAACAAGTATATATTTAACAAGTATAT	AA	AA	ATTTAACAAGTATATATTTAACAAGTATAT	ATTTAACAAGTATATATTTAACAAGTATAT	ATTTAACAAGTATATATTTAACAAGTATAT	AA	AA	AA	AATTTAACAAGTATAT	AA	ATTTAACAAGTATATATTTAACAAGTATAT	ATTTAACAAGTATATATTTAACAAGTATAT	AA	AA	AA	AA	ATTTAACAAGTATATATTTAACAAGTATAT	AA
chr01:41976139	NA	1	41976139	NA	NA	NA	NA	NA	NA	NA	CC	CC	CAACTCAACT	CAACTCAACT	CAACTCAACT	CC	CC	CAACTCAACT	CC	CC	CC	CAACTCAACT	CC	CAACTCAACT	CAACTCAACT	CC	CC	CAACTCAACT	CAACTCAACT	CAACTCAACT	CC	CAACTCAACT	CAACTCAACT	CC	CC	CC	CAACTCAACT	CAACTCAACT	CAACTCAACT	CAACTC	CAACTCAACT	CC	CC	CAACTCAACT	CAACTCAACT	CAACTCAACT	CAACTCAACT	CC	CAACTCAACT
chr01:41976192	NA	1	41976192	NA	NA	NA	NA	NA	NA	NA	TTATTA	TTATTA	TT	TT	TT	TTATTA	TTATTA	TT	TTATTA	TTATTA	TTATTA	TT	TTATTA	TT	TT	TTATTA	TTATTA	TT	TT	TT	TTATTA	TT	TT	TTATTA	TTATTA	TTATTA	TT	TT	TT	TTTA	TT	TTATTA	TTATTA	TT	TT	TT	TT	TTATTA	TT
chr01:41976298	NA	1	41976298	NA	NA	NA	NA	NA	NA	NA	ATTAAAGGGGATTAAAGGGG	ATTAAAGGGGATTAAAGGGG	AA	AA	AA	ATTAAAGGGGATTAAAGGGG	ATTAAAGGGGATTAAAGGGG	AA	ATTAAAGGGGATTAAAGGGG	ATTAAAGGGGATTAAAGGGG	ATTAAAGGGGATTAAAGGGG	AA	ATTAAAGGGGATTAAAGGGG	AATTAAAGGGG	AA	ATTAAAGGGGATTAAAGGGG	ATTAAAGGGGATTAAAGGGG	AA	AA	AA	ATTAAAGGGGATTAAAGGGG	AA	AA	ATTAAAGGGGATTAAAGGGG	ATTAAAGGGGATTAAAGGGG	ATTAAAGGGGATTAAAGGGG	AA	AA	AA	AATTAAAGGGG	AA	ATTAAAGGGGATTAAAGGGG	ATTAAAGGGGATTAAAGGGG	AA	AA	AA	AA	ATTAAAGGGGATTAAAGGGG	AA
chr01:41976357	NA	1	41976357	NA	NA	NA	NA	NA	NA	NA	CC	CC	CGCG	CGCG	CGCG	CC	CC	CGCG	CC	CC	CC	00	CC	CGC	CGCG	CC	CC	CGCG	CGCG	CGCG	CC	CGCG	CGC	CC	CC	CC	CGCG	CGCG	CGCG	CGC	CGCG	CC	CC	CGCG	CGCG	CGCG	CGCG	CC	CGCG
chr01:41976404	NA	1	41976404	NA	NA	NA	NA	NA	NA	NA	ATTGTAATATTGTAAT	ATTGTAATATTGTAAT	AA	AA	AA	ATTGTAATATTGTAAT	ATTGTAATATTGTAAT	AA	ATTGTAATATTGTAAT	ATTGTAATATTGTAAT	ATTGTAATATTGTAAT	AA	ATTGTAATATTGTAAT	AATTGTAAT	AA	ATTGTAATATTGTAAT	ATTGTAATATTGTAAT	AA	AA	AA	ATTGTAATATTGTAAT	AA	AATTGTAAT	ATTGTAATATTGTAAT	ATTGTAATATTGTAAT	ATTGTAATATTGTAAT	AA	AA	AA	AATTGTAAT	AA	ATTGTAATATTGTAAT	ATTGTAATATTGTAAT	AA	AA	AA	AA	ATTGTAATATTGTAAT	AA
chr01:41976481	NA	1	41976481	NA	NA	NA	NA	NA	NA	NA	TT	TT	TATA	TATA	TATA	TT	TT	TATA	TT	TT	TT	TATA	TT	TATA	TATA	TT	TT	TATA	TATA	TATA	TT	TATA	TATA	TT	TT	TT	TATA	TATA	TATA	TAT	TATA	TT	TT	TATA	TATA	TATA	TATA	TT	TATA
chr01:41976614	NA	1	41976614	NA	NA	NA	NA	NA	NA	NA	TT	TT	TATA	TATA	TATA	TT	TT	TATA	TT	TT	TT	TATA	TT	TAT	TATA	TT	TT	TATA	TATA	TATA	TT	TATA	TATA	TT	TT	TT	TATA	TATA	TATA	TAT	TATA	TT	TT	TATA	TATA	TATA	TATA	TT	TATA
chr01:41976699	NA	1	41976699	NA	NA	NA	NA	NA	NA	NA	TT	TT	TGTG	TGTG	TGTG	TT	TT	TGTG	TT	TT	TT	TGTG	TT	TGTG	TGTG	TT	TT	TGTG	TGTG	TGTG	TT	TGTG	TGTG	TT	TT	TT	TGTG	TGTG	TGTG	TGT	TGTG	TT	TT	TGTG	TGTG	TGTG	TGTG	TT	TGTG
chr01:41976948	NA	1	41976948	NA	NA	NA	NA	NA	NA	NA	TT	TT	TATA	TATA	TATA	TT	TT	TATA	TT	TT	TT	TATA	TT	TATA	TATA	TT	TT	TATA	TATA	TATA	TT	TATA	TATA	TT	TT	TT	TATA	TATA	TATA	TAT	TATA	TT	TT	TATA	TATA	TATA	TATA	TT	TATA
chr01:41977093	NA	1	41977093	NA	NA	NA	NA	NA	NA	NA	AATAAT	AATAAT	AA	AA	AA	AATAAT	AATAAT	AA	AATAAT	AATAAT	AATAAT	AA	AATAAT	AA	AA	AATAAT	AATAAT	AA	AA	AA	AATAAT	AA	AA	AATAAT	AATAAT	AATAAT	AA	AA	AA	AAAT	AA	AATAAT	AATAAT	AA	AA	AA	AA	AATAAT	AAAT
chr01:41977119	NA	1	41977119	NA	NA	NA	NA	NA	NA	NA	AGCAGC	AGCAGC	AA	AA	AA	AGCAGC	AGCAGC	AA	AGCAGC	AGCAGC	AGCAGC	AA	AGCAGC	AA	AA	AGCAGC	AGCAGC	AA	AA	AA	AGCAGC	AA	AA	AGCAGC	AGCAGC	AGCAGC	AA	AA	AA	AAGC	AA	AGCAGC	AGCAGC	AA	AA	AA	AA	AGCAGC	AA
chr01:41977124	NA	1	41977124	NA	NA	NA	NA	NA	NA	NA	TGTGTATATGTGTATA	TGTGTATATGTGTATA	TT	TT	TT	TGTGTATATGTGTATA	TGTGTATATGTGTATA	TT	TGTGTATATGTGTATA	TGTGTATATGTGTATA	TGTGTATATGTGTATA	TT	TGTGTATATGTGTATA	TT	TT	TGTGTATATGTGTATA	TGTGTATATGTGTATA	TT	TT	TT	TGTGTATATGTGTATA	TT	TT	TGTGTATATGTGTATA	TGTGTATATGTGTATA	TGTGTATATGTGTATA	TT	TT	TT	TTGTGTATA	TT	TGTGTATATGTGTATA	TGTGTATATGTGTATA	TT	TT	TT	TT	TGTGTATATGTGTATA	TT
chr01:41977529	NA	1	41977529	NA	NA	NA	NA	NA	NA	NA	CATCAT	CATCAT	CC	CC	CC	CATCAT	CATCAT	CC	CATCAT	CATCAT	CATCAT	CC	CATCAT	CC	CC	CATCAT	CATCAT	CC	CC	CC	CATCAT	CC	CC	CATCAT	CATCAT	CATCAT	CC	CC	CC	CCAT	CC	CATCAT	CATCAT	CC	CC	CC	CC	CATCAT	CC
chr01:41977547	NA	1	41977547	NA	NA	NA	NA	NA	NA	NA	GG	GG	GGTGGT	GGTGGT	GGTGGT	GG	GG	GGTGGT	GG	GG	GG	GGTGGT	GG	GGTGGT	GGTGGT	GG	GG	GGTGGT	GGTGGT	GGTGGT	GG	GGTGGT	GGTGGT	GG	GG	GG	GGTGGT	GGTGGT	GGTGGT	GGTG	GGTGGT	GG	GG	GGTGGT	GGTGGT	GGTGGT	GGTGGT	GG	GGTGGT
chr01:41977774	NA	1	41977774	NA	NA	NA	NA	NA	NA	NA	AA	AA	AGGTAGGT	AGGTAGGT	AGGTAGGT	AA	AA	AGGTAGGT	AA	AA	AA	00	AA	AGGTAGGT	AGGTAGGT	AA	AA	AGGTAGGT	AGGTAGGT	AGGTAGGT	AA	AGGTAGGT	AGGTAGGT	AA	AA	AA	AGGTAGGT	AGGTAGGT	AGGTAGGT	AGGTA	AGGTAGGT	AA	AA	AGGTAGGT	AGGTAGGT	AGGTAGGT	AGGTAGGT	AA	AGGTA
chr01:41977903	NA	1	41977903	NA	NA	NA	NA	NA	NA	NA	TAGTAG	TAGTAG	TAGTAG	TAGTAG	TAGTAG	TT	TAGTAG	TAGTAG	TT	TAGTAG	TT	TAGTAG	TT	TAGTAG	TAGTAG	TT	TAGTAG	TAGTAG	TAGTAG	TAGTAG	TT	TAGTAG	TAGTAG	TT	TAGTAG	TT	TAGTAG	TAGTAG	TAGTAG	TTAG	TAGTAG	TT	TT	TAGTAG	TAGTAG	TAGTAG	TAGTAG	TT	TAGTAG
chr01:41977907	NA	1	41977907	NA	NA	NA	NA	NA	NA	NA	GAGA	GAGA	GG	GG	GG	GAGA	GAGA	GG	GAGA	GAGA	GAGA	GG	GAGA	GG	GG	GAGA	GAGA	GG	GG	GG	GAGA	GG	GG	GAGA	GAGA	GAGA	GG	GG	GG	GGA	GG	GAGA	GAGA	GG	GG	GG	GG	GAGA	GGA
chr01:41978198	NA	1	41978198	NA	NA	NA	NA	NA	NA	NA	GG	GG	GTATATAGTATATA	GTATATAGTATATA	GTATATAGTATATA	GG	GG	GTATATAGTATATA	GG	GG	GG	GTATATAGTATATA	GG	GTATATAGTATATA	GTATATAGTATATA	GG	GG	GTATATAGTATATA	GTATATAGTATATA	GTATATAGTATATA	GG	GTATATAGTATATA	GTATATAGTATATA	GG	GG	GG	GTATATAGTATATA	GTATATAGTATATA	GTATATAGTATATA	GTATATAG	GTATATAGTATATA	GG	GG	GTATATAGTATATA	GTATATAGTATATA	GTATATAGTATATA	GTATATAGTATATA	GG	GTATATAGTATATA
chr01:41978229	NA	1	41978229	NA	NA	NA	NA	NA	NA	NA	CATCAT	CATCAT	CC	CC	CC	CATCAT	CATCAT	CC	CATCAT	CATCAT	CATCAT	CC	CATCAT	CCAT	CC	CATCAT	CATCAT	CC	CC	CC	CATCAT	CC	CC	CATCAT	CATCAT	CATCAT	CC	CC	CC	CCAT	CC	CATCAT	CATCAT	CC	CC	CC	CC	CATCAT	CC
chr01:41978265	NA	1	41978265	NA	NA	NA	NA	NA	NA	NA	AA	AA	AGAG	AGAG	AGAG	AA	AA	AGAG	AA	AA	AA	AGAG	AA	AGA	AGAG	AA	AA	AGAG	AGAG	AGAG	AA	AGAG	AGAG	AA	AA	AA	AGAG	AGAG	AGAG	AGA	AGAG	AA	AA	AGAG	AGAG	AGAG	AGAG	AA	AGAG
chr01:41978341	NA	1	41978341	NA	NA	NA	NA	NA	NA	NA	AA	AA	AGAG	AGAG	AGAG	AA	AA	AGAG	AA	AA	AA	AGAG	AA	AGA	AGAG	AA	AA	AGAG	AGAG	AGAG	AA	AGAG	AGAG	AA	AA	AA	AGAG	AGAG	AGAG	AGA	AGAG	AA	AA	AGAG	AGAG	AGAG	AGAG	AA	AGAG
chr01:42905716	NA	1	42905716	NA	NA	NA	NA	NA	NA	NA	CC	CCAAA	CAAACAAA	CAAACAAA	CAAACAAA	CAAACAAA	CAAACAAA	CAAACAAA	CAAACAAA	CC	CAAACAAA	CAAACAAA	CAAACAAA	CAAACAAA	CAAACAAA	CAAACAAA	CAAACAAA	CAAACAAA	CAAACAAA	CAAACAAA	CAAACAAA	CAAACAAA	CAAACAAA	CAAACAAA	CC	CC	CAAACAAA	CAAACAAA	CAAACAAA	CAAACAAA	CAAACAAA	CAAACAAA	CAAACAAA	CAAACAAA	CAAACAAA	CAAACAAA	CAAACAAA	CAAACAAA	CCAAA
chr02:866193	NA	2	866193	NA	NA	NA	NA	NA	NA	NA	ACAC	ACAC	ACAC	ACAC	ACAC	ACAC	ACAC	ACAC	ACAC	ACAC	ACAC	ACAC	ACAC	ACAC	ACAC	AA	ACAC	ACAC	ACAC	ACAC	AA	ACAC	ACAC	AA	ACAC	ACAC	AA	AA	ACAC	ACAC	ACAC	ACAC	ACAC	ACAC	ACAC	ACAC	ACAC	ACAC	ACAC
chr02:866914	NA	2	866914	NA	NA	NA	NA	NA	NA	NA	AA	AA	ACAC	ACAC	AA	AA	AA	AA	AA	ACAC	AA	AA	AA	AA	AA	ACAC	ACAC	AA	AA	ACAC	ACAC	AA	AA	ACAC	AA	AA	ACAC	ACAC	AA	AA	AA	AA	AA	AA	AA	AA	AA	AA	ACA
chr02:866916	NA	2	866916	NA	NA	NA	NA	NA	NA	NA	TTAAAACAAGTTAAAACAAG	TTAAAACAAGTTAAAACAAG	TTAAAACAAGTTAAAACAAG	TTAAAACAAGTTAAAACAAG	TTAAAACAAGTTAAAACAAG	TTAAAACAAGTTAAAACAAG	TTAAAACAAGTTAAAACAAG	TTAAAACAAGTTAAAACAAG	TTAAAACAAGTTAAAACAAG	TTAAAACAAGTTAAAACAAG	TTAAAACAAGTTAAAACAAG	TTAAAACAAGTTAAAACAAG	TTAAAACAAGTTAAAACAAG	TTAAAACAAGTTAAAACAAG	TTAAAACAAGTTAAAACAAG	TTAAAACAAGTTAAAACAAG	TTAAAACAAGTTAAAACAAG	TTAAAACAAGTTAAAACAAG	TTAAAACAAGTTAAAACAAG	TTAAAACAAGTTAAAACAAG	TTAAAACAAGTTAAAACAAG	TTAAAACAAGTTAAAACAAG	TTAAAACAAGTTAAAACAAG	TT	TTAAAACAAGTTAAAACAAG	TTAAAACAAGTTAAAACAAG	TTAAAACAAGTTAAAACAAG	TTAAAACAAGTTAAAACAAG	TTAAAACAAGTTAAAACAAG	TTAAAACAAGTTAAAACAAG	TTAAAACAAGTTAAAACAAG	TTAAAACAAGTTAAAACAAG	TTAAAACAAGTTAAAACAAG	TTAAAACAAGTTAAAACAAG	TTAAAACAAGTTAAAACAAG	TTAAAACAAGTTAAAACAAG	TTAAAACAAGTTAAAACAAG	TTAAAACAAGTTAAAACAAG	TTTAAAACAAG
chr02:866949	NA	2	866949	NA	NA	NA	NA	NA	NA	NA	AA	AA	AA	AA	AA	AA	AA	AA	AA	AA	AA	AA	AA	AA	AA	ATGATG	ATGA	AA	AA	AA	ATGATG	AA	AA	AA	AA	AA	ATGATG	ATGATG	AA	AA	AA	AA	AA	AA	AA	AA	AA	AA	AA
chr02:866954	NA	2	866954	NA	NA	NA	NA	NA	NA	NA	CC	CC	CC	CC	CC	CC	CC	CC	CC	CC	CC	CC	CC	CC	CC	CAGGATACGATAAACAGGATACGATAAA	CAGGATACGATAAAC	CC	CC	CC	CAGGATACGATAAACAGGATACGATAAA	CC	CC	CC	CC	CC	CAGGATACGATAAACAGGATACGATAAA	CAGGATACGATAAACAGGATACGATAAA	CC	CC	CC	CC	CC	CC	CC	CC	CC	CC	CC
chr02:866970	NA	2	866970	NA	NA	NA	NA	NA	NA	NA	TATA	TATA	TATA	TATA	TATA	TATA	TATA	TATA	TATA	TATA	TATA	TATA	TATA	TATA	TATA	TT	TTA	TATA	TATA	TATA	TT	TATA	TATA	TATA	TATA	TATA	TT	TT	TATA	TATA	TATA	TATA	TATA	TATA	TATA	TATA	TATA	TATA	TATA
chr02:867264	NA	2	867264	NA	NA	NA	NA	NA	NA	NA	AA	AA	AAACAAAAATAAACAAAAAT	AAACAAAAATAAACAAAAAT	AA	AA	AA	AA	AA	AAACAAAAATAAACAAAAAT	AA	AA	AA	AA	AA	AAACAAAAATAAACAAAAAT	AAACAAAAATAAACAAAAAT	AA	AA	AAACAAAAATAAACAAAAAT	AAACAAAAATAAACAAAAAT	AA	AA	AAACAAAAATAAACAAAAAT	AA	AA	AAACAAAAATAAACAAAAAT	AAACAAAAATAAACAAAAAT	AA	AA	AA	AA	AA	AA	AA	AA	AA	AA	AA
chr02:867344	NA	2	867344	NA	NA	NA	NA	NA	NA	NA	CC	CC	CTCT	CTCT	CC	CC	CC	CC	CC	CTCT	CC	CC	CC	CC	CC	CTCT	CTCT	CC	CC	CTCT	CTCT	CC	CC	CTCT	CC	CC	CTCT	CTCT	CC	CC	CC	CC	CC	CC	CC	CC	CC	CC	CC
chr02:1658587	NA	2	1658587	NA	NA	NA	NA	NA	NA	NA	CC	CC	CTCT	CTCT	CC	CC	CC	CC	CC	CC	CC	CC	CC	CC	CC	CC	CC	CC	CC	CC	CC	CC	CC	CTCT	CC	CC	CC	CC	CC	CC	CC	CC	CC	CC	CC	CC	CC	CC	CC
chr02:1658671	NA	2	1658671	NA	NA	NA	NA	NA	NA	NA	TT	TT	TTATATCATTTATCGATTATATCATTTATCGA	TTATATCATTTATCGATTATATCATTTATCGA	TT	TT	TT	TT	TT	TT	TT	TT	TT	TT	TT	TT	TT	TT	TT	TT	TT	TT	TT	TTATATCATTTATCGATTATATCATTTATCGA	TT	TT	TT	TT	TT	TT	TT	TT	TT	TT	TT	TT	TT	TT	TT
chr02:5359917	NA	2	5359917	NA	NA	NA	NA	NA	NA	NA	GTTGTT	GG	GTTGTT	GTTGTT	GG	GG	GG	GG	GG	GG	GG	GG	GTTGTT	GG	GG	GTTGTT	GTTGTT	GG	GG	GG	GG	GG	GG	GG	GG	GG	GG	GTTGTT	GG	GG	GG	GG	GG	GG	GG	GG	GG	GG	GG
chr02:5361062	NA	2	5361062	NA	NA	NA	NA	NA	NA	NA	CTTCTT	CTTC	CTTCTT	CTTCTT	CC	CC	CC	CC	CC	CC	CC	CC	CTTCTT	CC	CC	CTTCTT	CTTCTT	CC	CC	CC	CC	CC	CC	CC	CC	CC	CC	CTTCTT	CC	CC	CC	CC	CC	CC	CC	CC	CC	CC	CC
chr02:25399956	NA	2	25399956	NA	NA	NA	NA	NA	NA	NA	GAGCACCACCACGAGCACCACCAC	GAGCACCACCACGAGCACCACCAC	GAGCACCACCACGAGCACCACCAC	GAGCACCACCACGAGCACCACCAC	GAGCACCACCACGAGCACCACCAC	GAGCACCACCACGAGCACCACCAC	GG	GG	GAGCACCACCACGAGCACCACCAC	GAGCACCACCACGAGCACCACCAC	GG	00	GAGCACCACCACGAGCACCACCAC	GAGCACCACCACGAGCACCACCAC	GAGCACCACCACGAGCACCACCAC	GAGCACCACCACGAGCACCACCAC	GAGCACCACCACGAGCACCACCAC	GAGCACCACCACGAGCACCACCAC	GAGCACCACCACGAGCACCACCAC	GAGCACCACCACGAGCACCACCAC	GAGCACCACCACGAGCACCACCAC	GAGCACCACCACGAGCACCACCAC	GAGCACCACCACGAGCACCACCAC	GAGCACCACCACGAGCACCACCAC	00	GAGCACCACCACGAGCACCACCAC	00	GAGCACCACCACGAGCACCACCAC	GAGCACCACCACGAGCACCACCAC	GAGCACCACCACGAGCACCACCAC	GAGCACCACCACGAGCACCACCAC	GAGCACCACCACGAGCACCACCAC	GAGCACCACCACGAGCACCACCAC	GAGCACCACCACGAGCACCACCAC	GAGCACCACCACGAGCACCACCAC	00	GAGCACCACCACGAGCACCACCAC	GG	GAGCACCACCACGAGCACCACCAC
chr02:25399964	NA	2	25399964	NA	NA	NA	NA	NA	NA	NA	GG	GG	GG	GG	GG	GG	GGGGAGGGGA	GGGGAGGGGA	GG	GG	GGGGAGGGGA	00	GG	GG	GG	GG	GG	GG	GG	GG	GG	GG	GG	GG	00	GG	00	GG	GG	GG	GG	GG	GG	GG	GG	00	GG	GGGGAGGGGA	GG
chr02:25400502	NA	2	25400502	NA	NA	NA	NA	NA	NA	NA	AAGCGAGAAGCGAG	AAGCGAGAAGCGAG	AAGCGAGAAGCGAG	AAGCGAGAAGCGAG	AAGCGAGAAGCGAG	AAGCGAGAAGCGAG	AA	AA	AAGCGAGAAGCGAG	AAGCGAGAAGCGAG	AA	AAGCGAGAAGCGAG	AAGCGAGAAGCGAG	AAGCGAGAAGCGAG	AAGCGAGAAGCGAG	AAGCGAGAAGCGAG	AAGCGAGAAGCGAG	AAGCGAGAAGCGAG	AAGCGAGAAGCGAG	AAGCGAGAAGCGAG	AAGCGAGAAGCGAG	AAGCGAGAAGCGAG	AAGCGAGAAGCGAG	AAGCGAGAAGCGAG	AAGCGAGAAGCGAG	AAGCGAGAAGCGAG	AA	AAGCGAGAAGCGAG	AAGCGAGAAGCGAG	AAGCGAGAAGCGAG	AAGCGAGAAGCGAG	AAGCGAGAAGCGAG	AAGCGAGAAGCGAG	AAGCGAGAAGCGAG	AAGCGAGAAGCGAG	AA	AAGCGAGAAGCGAG	AA	AAGCGAGAAGCGAG
chr02:25400537	NA	2	25400537	NA	NA	NA	NA	NA	NA	NA	TT	TT	TT	TT	TT	TT	TTATTA	TTATTA	TT	TT	TTATTA	TT	TT	TT	TT	TT	TT	TT	TT	TT	TT	TT	TT	TT	TT	TT	TTATTA	TT	TT	TT	TT	TT	TT	TT	TT	TTATTA	TT	TTATTA	TT
chr02:25400540	NA	2	25400540	NA	NA	NA	NA	NA	NA	NA	CC	CC	CC	CC	CC	CC	CACA	CACA	CC	CC	CACA	CC	CC	CC	CC	CC	CC	CC	CC	CC	CC	CC	CC	CC	CC	CC	CACA	CC	CC	CC	CC	CC	CC	CC	CC	CACA	CC	CACA	CC
chr02:25400544	NA	2	25400544	NA	NA	NA	NA	NA	NA	NA	GGCGGC	GGCGGC	GGCGGC	GGCGGC	GGCGGC	GGCGGC	GG	GG	GGCGGC	GGCGGC	GG	GGCGGC	GGCGGC	GGCGGC	GGCGGC	GGCGGC	GGCGGC	GGCGGC	GGCGGC	GGCGGC	GGCGGC	GGCGGC	GGCGGC	GGCGGC	GGCGGC	GGCGGC	GG	GGCGGC	GGCGGC	GGCGGC	GGCGGC	GGCGGC	GGCGGC	GGCGGC	GGCGGC	GG	GGCGGC	GG	GGCGGC
chr02:25400547	NA	2	25400547	NA	NA	NA	NA	NA	NA	NA	AA	AA	AA	AA	AA	AA	ACAC	ACAC	AA	AA	ACAC	AA	AA	AA	AA	AA	AA	AA	AA	AA	AA	AA	AA	AA	AA	AA	ACAC	AA	AA	AA	AA	AA	AA	AA	AA	ACAC	AA	ACAC	AA
chr02:25400820	NA	2	25400820	NA	NA	NA	NA	NA	NA	NA	CTCT	CTCT	CC	CC	CTCT	CTCT	CC	CC	CTCT	CTCT	CC	CTCT	CC	CTCT	CTCT	CC	CC	CTCT	CC	CC	CCT	CC	CTCT	CTCT	CTCT	CC	CC	CC	CTCT	CCT	CTCT	CC	CTCT	CTCT	CTCT	CC	CTCT	CC	CTCT
chr02:25401494	NA	2	25401494	NA	NA	NA	NA	NA	NA	NA	AATAGAATAG	AATAGAATAG	AATAGAATAG	AATAGAATAG	AATAGAATAG	AATAGAATAG	AA	AA	AATAGAATAG	AATAGAATAG	AA	AATAGAATAG	AATAGAATAG	AATAGAATAG	AATAGAATAG	AATAGAATAG	AATAGAATAG	AATAGAATAG	AATAGAATAG	AATAGAATAG	AATAGAATAG	AATAGAATAG	AATAGAATAG	AATAGAATAG	AATAGAATAG	AATAGAATAG	AA	AATAGAATAG	AATAGAATAG	AATAGAATAG	AATAGAATAG	AATAGAATAG	AATAGAATAG	AATAGAATAG	AATAGAATAG	AA	AATAGAATAG	AA	AATAGAATAG
chr02:25401495	NA	2	25401495	NA	NA	NA	NA	NA	NA	NA	TT	TT	TT	TT	TT	TT	TCTC	TCTC	TT	TT	TCTC	TT	TT	TT	TT	TT	TT	TT	TT	TT	TT	TT	TT	TT	TT	TT	TCTC	TT	TT	TT	TT	TT	TT	TT	TT	TCTC	TT	TCTC	TT
chr02:25401498	NA	2	25401498	NA	NA	NA	NA	NA	NA	NA	ATAT	ATAT	ATAT	ATAT	ATAT	ATAT	AA	AA	ATAT	ATAT	AA	ATAT	ATAT	ATAT	ATAT	ATAT	ATAT	ATAT	ATAT	ATAT	ATAT	ATAT	ATAT	ATAT	ATAT	ATAT	AA	ATAT	ATAT	ATAT	ATAT	ATAT	ATAT	ATAT	ATAT	AA	ATAT	AA	ATAT
chr02:25401692	NA	2	25401692	NA	NA	NA	NA	NA	NA	NA	TT	TT	TT	TT	TT	TT	TATTCCAATATTCCAA	TATTCCAATATTCCAA	TT	TT	TATTCCAATATTCCAA	TT	TT	TT	TT	TT	TT	TT	TT	TT	TT	TT	TT	TT	TT	TT	TATTCCAATATTCCAA	TT	TT	TT	TT	TT	TT	TT	TT	TATTCCAATATTCCAA	TT	TATTCCAATATTCCAA	TT
chr02:25402752	NA	2	25402752	NA	NA	NA	NA	NA	NA	NA	GAGA	GAGA	GAGA	GAGA	GAGA	GAGA	GG	GG	GAGA	GAGA	GG	GAGA	GAGA	GAGA	GAGA	GAGA	GAGA	GAGA	GAGA	GAGA	GAGA	GAGA	GAGA	GAGA	GAGA	GAGA	GG	GAGA	GAGA	GAGA	GAGA	GAGA	GAGA	GAGA	GAGA	GG	GAGA	GG	GAGA
chr02:26170805	NA	2	26170805	NA	NA	NA	NA	NA	NA	NA	AA	AA	AA	AA	AA	AA	AA	AA	AA	AA	AA	AA	AA	AA	AA	AA	AA	AA	AA	AA	AA	AA	AA	AA	AA	AA	AA	AA	AA	AA	AA	AA	AA	AA	AA	AA	AA	AA	AA
chr02:26171265	NA	2	26171265	NA	NA	NA	NA	NA	NA	NA	CATCAT	CATCAT	CATCAT	CATCAT	CATCAT	CATCAT	CATCAT	CATCAT	CATCAT	CATCAT	CATCAT	CATCAT	CATCAT	CATCAT	CATCAT	CATCAT	CATCAT	CATCAT	CATCAT	CATCAT	CATCAT	CATCAT	CATCAT	CATCAT	CATCAT	CATCAT	CATCAT	CATCAT	CATCAT	CATCAT	CATCAT	CATCAT	CATCAT	CATCAT	CATCAT	CATCAT	CATCAT	CATCAT	CATCAT
chr02:26171531	NA	2	26171531	NA	NA	NA	NA	NA	NA	NA	GAACGAAC	GAACGAAC	GAACGAAC	GAACGAAC	GAACGAAC	GAACGAAC	GAACGAAC	GAACGAAC	GAACGAAC	GAACGAAC	GAACGAAC	00	GAACGAAC	GAACGAAC	GAACGAAC	GAACGAAC	GAACGAAC	GAACGAAC	GAACGAAC	GAACGAAC	GAACGAAC	GAACGAAC	GAACGAAC	GAACGAAC	GAACGAAC	GAACGAAC	GAACGAAC	GAACGAAC	GAACGAAC	GAACGAAC	GAACGAAC	GAACGAAC	GAACGAAC	GAACGAAC	GAACGAAC	GAACGAAC	GAACGAAC	GAACGAAC	GAACGAAC
chr02:26201334	NA	2	26201334	NA	NA	NA	NA	NA	NA	NA	AA	AGTA	AA	AA	AA	AA	AA	AA	AA	AA	AA	AA	AGTAGT	AA	AA	AGTAGT	AA	AA	AA	AA	AGTA	AGTAGT	AA	AA	AA	AGTAGT	AA	AA	AA	AA	AA	AGTAGT	AA	AA	AA	AA	AA	AA	AA
chr02:26202423	NA	2	26202423	NA	NA	NA	NA	NA	NA	NA	GG	GG	GG	GG	GG	GG	GG	GG	GG	GG	GG	GG	GTGT	GG	GG	GTGT	GG	GG	GG	GG	GTG	GTGT	GG	GTGT	GG	GTGT	GG	GG	GG	GG	GG	GTGT	GG	GG	GG	GG	GG	GG	GG
chr02:26203051	NA	2	26203051	NA	NA	NA	NA	NA	NA	NA	AA	AA	AA	AA	AA	AA	ATAT	AA	ATAT	ATAT	ATAT	ATAT	AA	AA	ATAT	AA	ATA	AA	ATAT	ATAT	ATA	AA	AA	AA	ATAT	AA	AA	ATAT	AA	AA	AA	AA	ATAT	ATAT	ATAT	AA	ATAT	ATAT	ATAT
chr03:6138821	NA	3	6138821	NA	NA	NA	NA	NA	NA	NA	GG	GAG	GG	GG	GG	GAGA	GG	GG	GG	GG	GG	GG	GG	GG	GG	GG	GG	GG	GG	GG	GG	GG	GG	GG	GG	GG	GAGA	GG	GG	GG	GG	GG	GAGA	GG	GG	GG	GAGA	GG	GG
chr03:6140764	NA	3	6140764	NA	NA	NA	NA	NA	NA	NA	ATAT	ATA	AA	AA	AA	ATAT	AA	AA	AA	AA	AA	ATAT	AA	AA	AA	AA	AA	AA	AA	AA	AA	AA	AA	AA	AA	AA	ATAT	AA	AA	AA	AA	AA	ATAT	AA	AA	AA	ATAT	AA	AA
chr03:6140949	NA	3	6140949	NA	NA	NA	NA	NA	NA	NA	TT	TTA	TATA	TATA	TATA	TT	TATA	TATA	TATA	TATA	TATA	TT	TATA	TATA	TATA	TATA	TATA	TATA	TATA	TATA	TATA	TATA	TATA	TATA	TATA	TATA	TT	TATA	TATA	TATA	TATA	TATA	TT	TATA	TATA	TATA	TT	TATA	TATA
chr03:6141612	NA	3	6141612	NA	NA	NA	NA	NA	NA	NA	AA	AACGG	ACGGACGG	ACGGACGG	ACGGACGG	AA	ACGGACGG	ACGGACGG	ACGGACGG	ACGGACGG	ACGGACGG	AA	ACGGACGG	ACGGACGG	ACGGACGG	ACGGACGG	ACGGACGG	ACGGACGG	ACGGACGG	ACGGACGG	ACGGACGG	ACGGACGG	ACGGACGG	ACGGACGG	ACGGACGG	ACGGACGG	AA	ACGGACGG	ACGGACGG	ACGGACGG	ACGGACGG	ACGGACGG	AA	ACGGACGG	ACGGACGG	ACGGACGG	AA	ACGGACGG	ACGGACGG
chr03:6141619	NA	3	6141619	NA	NA	NA	NA	NA	NA	NA	CAGCAG	CAGC	CC	CC	CC	CAGCAG	CC	CC	CC	CC	CC	CAGCAG	CC	CC	CC	CC	CC	CC	CC	CC	CC	CC	CC	CC	CC	CC	CAGCAG	CC	CC	CC	CC	CC	CAGCAG	CC	CC	CC	CAGCAG	CC	CC
chr03:6142698	NA	3	6142698	NA	NA	NA	NA	NA	NA	NA	ACGACG	ACGA	AA	AA	AA	ACGACG	AA	AA	AA	AA	AA	ACGACG	AA	AA	AA	AA	AA	AA	AA	AA	AA	AA	AA	AA	AA	AA	ACGACG	AA	AA	AA	AA	AA	ACGACG	AA	AA	AA	ACGACG	AA	AA
chr03:7229821	NA	3	7229821	NA	NA	NA	NA	NA	NA	NA	GAGA	GAGA	GAGA	GAGA	GAGA	GAGA	GAGA	GAGA	GAGA	GAGA	GAGA	GAGA	GAGA	GAGA	GG	GAGA	GAGA	GAGA	GAGA	GAGA	GAGA	GAGA	GAGA	GAGA	GAGA	GAGA	GAGA	GAGA	GAGA	GAGA	GAGA	GAGA	GAGA	GAGA	GAGA	GAGA	GAGA	GAGA	GAGA
chr03:7229834	NA	3	7229834	NA	NA	NA	NA	NA	NA	NA	AA	AGCAGC	AA	AA	AGCAGC	AGCAGC	AGCAGC	AGCAGC	AGCAGC	AGCAGC	AGCAGC	AGCAGC	AGCAGC	AGCAGC	AGCAGC	AGCAGC	AGCAGC	AGCAGC	AGCAGC	AGCAGC	AGCAGC	AGCAGC	AGCAGC	AGCAGC	AGCAGC	AGCAGC	AGCAGC	AGCAGC	AGCAGC	AGCAGC	AGCAGC	AGCAGC	AGCAGC	AGCAGC	AGCAGC	AGCAGC	AGCAGC	AGCAGC	AGCAGC
chr03:7229929	NA	3	7229929	NA	NA	NA	NA	NA	NA	NA	ATTATAGTTACAGATTATAGTTACAG	ATTATAGTTACAGATTATAGTTACAG	ATTATAGTTACAGATTATAGTTACAG	ATTATAGTTACAGATTATAGTTACAG	ATTATAGTTACAGATTATAGTTACAG	AA	ATTATAGTTACAGATTATAGTTACAG	ATTATAGTTACAGATTATAGTTACAG	AA	AA	ATTATAGTTACAGATTATAGTTACAG	ATTATAGTTACAGATTATAGTTACAG	ATTATAGTTACAGATTATAGTTACAG	ATTATAGTTACAGATTATAGTTACAG	ATTATAGTTACAGATTATAGTTACAG	ATTATAGTTACAGATTATAGTTACAG	AA	ATTATAGTTACAGATTATAGTTACAG	ATTATAGTTACAGATTATAGTTACAG	AA	ATTATAGTTACAGATTATAGTTACAG	ATTATAGTTACAGATTATAGTTACAG	ATTATAGTTACAGATTATAGTTACAG	AA	ATTATAGTTACAGATTATAGTTACAG	ATTATAGTTACAGATTATAGTTACAG	ATTATAGTTACAGATTATAGTTACAG	ATTATAGTTACAGATTATAGTTACAG	ATTATAGTTACAGATTATAGTTACAG	AATTATAGTTACAG	ATTATAGTTACAGATTATAGTTACAG	ATTATAGTTACAGATTATAGTTACAG	ATTATAGTTACAGATTATAGTTACAG	ATTATAGTTACAGATTATAGTTACAG	ATTATAGTTACAGATTATAGTTACAG	ATTATAGTTACAGATTATAGTTACAG	AA	ATTATAGTTACAGATTATAGTTACAG	AATTATAGTTACAG
chr03:7229946	NA	3	7229946	NA	NA	NA	NA	NA	NA	NA	ATTACATGCATATTACATGCAT	ATTACATGCATATTACATGCAT	ATTACATGCATATTACATGCAT	ATTACATGCATATTACATGCAT	ATTACATGCATATTACATGCAT	AA	ATTACATGCATATTACATGCAT	ATTACATGCATATTACATGCAT	AA	AA	ATTACATGCATATTACATGCAT	ATTACATGCATATTACATGCAT	ATTACATGCATATTACATGCAT	ATTACATGCATATTACATGCAT	ATTACATGCATATTACATGCAT	ATTACATGCATATTACATGCAT	AA	ATTACATGCATATTACATGCAT	ATTACATGCATATTACATGCAT	AA	ATTACATGCATATTACATGCAT	ATTACATGCATATTACATGCAT	ATTACATGCATATTACATGCAT	AA	ATTACATGCATATTACATGCAT	ATTACATGCATATTACATGCAT	ATTACATGCATATTACATGCAT	ATTACATGCATATTACATGCAT	ATTACATGCATATTACATGCAT	AATTACATGCAT	ATTACATGCATATTACATGCAT	ATTACATGCATATTACATGCAT	ATTACATGCATATTACATGCAT	ATTACATGCATATTACATGCAT	ATTACATGCATATTACATGCAT	ATTACATGCATATTACATGCAT	AA	ATTACATGCATATTACATGCAT	AATTACATGCAT
chr03:7229988	NA	3	7229988	NA	NA	NA	NA	NA	NA	NA	TT	TATA	TT	TT	TATA	TATA	TATA	TATA	TATA	TATA	TATA	TATA	TATA	TATA	TATA	TATA	TATA	TATA	TATA	TATA	TATA	TATA	TATA	TATA	TATA	TATA	TATA	TATA	TATA	TATA	TATA	TATA	TATA	TATA	TATA	TATA	TATA	TATA	TATA
chr03:7229991	NA	3	7229991	NA	NA	NA	NA	NA	NA	NA	TT	TTACATCTGTCAAATTTTTGGTTACATCTGTCAAATTTTTGG	TT	TT	TTACATCTGTCAAATTTTTGGTTACATCTGTCAAATTTTTGG	TTACATCTGTCAAATTTTTGGTTACATCTGTCAAATTTTTGG	TTACATCTGTCAAATTTTTGGTTACATCTGTCAAATTTTTGG	TTACATCTGTCAAATTTTTGGTTACATCTGTCAAATTTTTGG	TTACATCTGTCAAATTTTTGGTTACATCTGTCAAATTTTTGG	TTACATCTGTCAAATTTTTGGTTACATCTGTCAAATTTTTGG	TTACATCTGTCAAATTTTTGGTTACATCTGTCAAATTTTTGG	TTACATCTGTCAAATTTTTGGTTACATCTGTCAAATTTTTGG	TTACATCTGTCAAATTTTTGGTTACATCTGTCAAATTTTTGG	TTACATCTGTCAAATTTTTGGTTACATCTGTCAAATTTTTGG	TTACATCTGTCAAATTTTTGGTTACATCTGTCAAATTTTTGG	TTACATCTGTCAAATTTTTGGTTACATCTGTCAAATTTTTGG	TTACATCTGTCAAATTTTTGGTTACATCTGTCAAATTTTTGG	TTACATCTGTCAAATTTTTGGTTACATCTGTCAAATTTTTGG	TTACATCTGTCAAATTTTTGGTTACATCTGTCAAATTTTTGG	TTACATCTGTCAAATTTTTGGTTACATCTGTCAAATTTTTGG	TTACATCTGTCAAATTTTTGGTTACATCTGTCAAATTTTTGG	TTACATCTGTCAAATTTTTGGTTACATCTGTCAAATTTTTGG	TTACATCTGTCAAATTTTTGGTTACATCTGTCAAATTTTTGG	TTACATCTGTCAAATTTTTGGTTACATCTGTCAAATTTTTGG	TTACATCTGTCAAATTTTTGGTTACATCTGTCAAATTTTTGG	TTACATCTGTCAAATTTTTGGTTACATCTGTCAAATTTTTGG	TTACATCTGTCAAATTTTTGGTTACATCTGTCAAATTTTTGG	TTACATCTGTCAAATTTTTGGTTACATCTGTCAAATTTTTGG	TTACATCTGTCAAATTTTTGGTTACATCTGTCAAATTTTTGG	TTACATCTGTCAAATTTTTGGTTACATCTGTCAAATTTTTGG	TTACATCTGTCAAATTTTTGGTTACATCTGTCAAATTTTTGG	TTACATCTGTCAAATTTTTGGTTACATCTGTCAAATTTTTGG	TTACATCTGTCAAATTTTTGGTTACATCTGTCAAATTTTTGG	TTACATCTGTCAAATTTTTGGTTACATCTGTCAAATTTTTGG	TTACATCTGTCAAATTTTTGGTTACATCTGTCAAATTTTTGG	TTACATCTGTCAAATTTTTGGTTACATCTGTCAAATTTTTGG	TTACATCTGTCAAATTTTTGGTTACATCTGTCAAATTTTTGG	TTACATCTGTCAAATTTTTGGTTACATCTGTCAAATTTTTGG	TTACATCTGTCAAATTTTTGGTTACATCTGTCAAATTTTTGG
chr03:7230271	NA	3	7230271	NA	NA	NA	NA	NA	NA	NA	TGTG	TT	TGTG	TGTG	TT	TT	TT	TT	TT	TT	TT	TT	TT	TT	TT	TT	TT	TT	TGT	TT	TT	TT	TT	TT	TT	TT	TT	TT	TT	TT	TT	TT	TT	TT	TT	TT	TT	TT	TT
chr03:7231553	NA	3	7231553	NA	NA	NA	NA	NA	NA	NA	CC	CC	CC	CC	CC	CC	CC	CC	CC	CC	CC	CC	CC	CC	CGACGA	CC	CC	CC	CC	CC	CC	CC	CC	CC	CC	CC	CC	CC	CC	CC	CC	CC	CC	CC	CC	CC	CC	CC	CC
chr03:7231564	NA	3	7231564	NA	NA	NA	NA	NA	NA	NA	GG	GATGAT	GG	GG	GATGAT	GATGAT	GATGAT	GATGAT	GATGAT	GATGAT	GATGAT	GATGAT	GATGAT	GATGAT	GG	GATGAT	GATGAT	GATGAT	GATGAT	GATGAT	GATGAT	GATGAT	GATGAT	GATGAT	GATGAT	GATGAT	GATGAT	GATGAT	GATGAT	GATGAT	GATGAT	GATGAT	GATGAT	GATGAT	GATGAT	GATGAT	GATGAT	GATGAT	GATGAT
chr03:26277118	NA	3	26277118	NA	NA	NA	NA	NA	NA	NA	AA	ACGGCAGTGGCGGA	AA	AA	AA	ACGGCAGTGGCGGACGGCAGTGGCGG	ACGGCAGTGGCGGACGGCAGTGGCGG	AA	AA	AA	ACGGCAGTGGCGGACGGCAGTGGCGG	ACGGCAGTGGCGGACGGCAGTGGCGG	AA	AA	ACGGCAGTGGCGGACGGCAGTGGCGG	ACGGCAGTGGCGGACGGCAGTGGCGG	AA	AA	AA	ACGGCAGTGGCGGACGGCAGTGGCGG	ACGGCAGTGGCGGACGGCAGTGGCGG	AA	AA	ACGGCAGTGGCGGACGGCAGTGGCGG	AA	ACGGCAGTGGCGGACGGCAGTGGCGG	ACGGCAGTGGCGGACGGCAGTGGCGG	AA	AA	AA	AA	ACGGCAGTGGCGGACGGCAGTGGCGG	AA	AA	AA	AA	AA	ACGGCAGTGGCGGACGGCAGTGGCGG	AA
chr03:26288048	NA	3	26288048	NA	NA	NA	NA	NA	NA	NA	CC	CCCTTCAACACAATATAGGC	CC	CC	CC	CCCTTCAACACAATATAGGCCCTTCAACACAATATAGG	CCCTTCAACACAATATAGGCCCTTCAACACAATATAGG	CC	CC	CC	CCCTTCAACACAATATAGGCCCTTCAACACAATATAGG	CCCTTCAACACAATATAGGCCCTTCAACACAATATAGG	CC	CC	CCCTTCAACACAATATAGGCCCTTCAACACAATATAGG	CCCTTCAACACAATATAGGCCCTTCAACACAATATAGG	CC	CC	CC	CCCTTCAACACAATATAGGCCCTTCAACACAATATAGG	CCCTTCAACACAATATAGGCCCTTCAACACAATATAGG	CC	CC	CCCTTCAACACAATATAGGCCCTTCAACACAATATAGG	CC	CCCTTCAACACAATATAGGCCCTTCAACACAATATAGG	CCCTTCAACACAATATAGGCCCTTCAACACAATATAGG	CC	CC	CC	CC	CCCTTCAACACAATATAGGCCCTTCAACACAATATAGG	CC	CC	CC	CC	CC	CCCTTCAACACAATATAGGCCCTTCAACACAATATAGG	CC
chr03:26288691	NA	3	26288691	NA	NA	NA	NA	NA	NA	NA	CTTAACTTAA	CCTTAA	CTTAACTTAA	CTTAACTTAA	CTTAACTTAA	CC	CC	CTTAACTTAA	CTTAACTTAA	CTTAACTTAA	CC	CC	CTTAACTTAA	CTTAACTTAA	CC	CC	CTTAACTTAA	CTTAACTTAA	CTTAACTTAA	CCTTAA	CC	CTTAACTTAA	CTTAACTTAA	CC	CTTAACTTAA	CC	CC	CTTAACTTAA	CTTAACTTAA	CTTAACTTAA	CTTAACTTAA	CC	CTTAACTTAA	CTTAACTTAA	CTTAACTTAA	CTTAACTTAA	CTTAACTTAA	CC	CTTAACTTAA
chr03:26289260	NA	3	26289260	NA	NA	NA	NA	NA	NA	NA	TT	TAT	TT	TT	TT	TATA	TATA	TT	TT	TT	TATA	TATA	TT	TT	TATA	TATA	TT	TT	TT	TATA	TAT	TT	TT	TATA	TT	TATA	TATA	TT	TT	TT	TT	TATA	TT	TT	TT	TT	TT	TATA	TT
chr03:26289589	NA	3	26289589	NA	NA	NA	NA	NA	NA	NA	ATAT	AAT	ATAT	ATAT	ATAT	AA	AAT	ATAT	ATAT	ATAT	AA	AA	ATAT	ATAT	AA	AA	ATAT	ATAT	ATAT	AA	AAT	ATAT	ATAT	AAT	ATAT	AAT	AA	ATAT	ATAT	ATAT	ATAT	AAT	ATAT	ATAT	ATAT	ATAT	ATAT	AA	ATAT
chr03:26290614	NA	3	26290614	NA	NA	NA	NA	NA	NA	NA	GAGA	GGA	GAGA	GAGA	GAGA	GG	GG	GAGA	GAGA	GAGA	GG	GG	GAGA	GAGA	GG	GG	GAGA	GAGA	GAGA	GG	GG	GAGA	GAGA	GG	GAGA	GG	GG	GAGA	GAGA	GAGA	GAGA	GG	GAGA	GAGA	GAGA	GAGA	GAGA	GG	GAGA
chr03:26291215	NA	3	26291215	NA	NA	NA	NA	NA	NA	NA	GCGC	GGC	GCGC	GCGC	GCGC	GG	GG	GCGC	GCGC	GCGC	GG	00	GCGC	GCGC	GG	GG	GCGC	GCGC	GCGC	GG	GG	GCGC	GCGC	GG	GCGC	GG	GG	GCGC	GCGC	GCGC	GCGC	GG	GCGC	GCGC	GCGC	GCGC	GCGC	GG	GCGC
chr03:30959761	NA	3	30959761	NA	NA	NA	NA	NA	NA	NA	ATTCGTGATGCTAATATTAAGTTTCTGACGGCATCATGTTCTTGCCTGTTCCATTGCTGATTTTTAATTTTTCAATTGTCTTTCTTCAATAATGAATAACGCATACTGCTTCATTCGTGATGCTAATATTAAGTTTCTGACGGCATCATGTTCTTGCCTGTTCCATTGCTGATTTTTAATTTTTCAATTGTCTTTCTTCAATAATGAATAACGCATACTGCTTC	ATTCGTGATGCTAATATTAAGTTTCTGACGGCATCATGTTCTTGCCTGTTCCATTGCTGATTTTTAATTTTTCAATTGTCTTTCTTCAATAATGAATAACGCATACTGCTTCATTCGTGATGCTAATATTAAGTTTCTGACGGCATCATGTTCTTGCCTGTTCCATTGCTGATTTTTAATTTTTCAATTGTCTTTCTTCAATAATGAATAACGCATACTGCTTC	ATTCGTGATGCTAATATTAAGTTTCTGACGGCATCATGTTCTTGCCTGTTCCATTGCTGATTTTTAATTTTTCAATTGTCTTTCTTCAATAATGAATAACGCATACTGCTTCATTCGTGATGCTAATATTAAGTTTCTGACGGCATCATGTTCTTGCCTGTTCCATTGCTGATTTTTAATTTTTCAATTGTCTTTCTTCAATAATGAATAACGCATACTGCTTC	ATTCGTGATGCTAATATTAAGTTTCTGACGGCATCATGTTCTTGCCTGTTCCATTGCTGATTTTTAATTTTTCAATTGTCTTTCTTCAATAATGAATAACGCATACTGCTTCATTCGTGATGCTAATATTAAGTTTCTGACGGCATCATGTTCTTGCCTGTTCCATTGCTGATTTTTAATTTTTCAATTGTCTTTCTTCAATAATGAATAACGCATACTGCTTC	ATTCGTGATGCTAATATTAAGTTTCTGACGGCATCATGTTCTTGCCTGTTCCATTGCTGATTTTTAATTTTTCAATTGTCTTTCTTCAATAATGAATAACGCATACTGCTTCATTCGTGATGCTAATATTAAGTTTCTGACGGCATCATGTTCTTGCCTGTTCCATTGCTGATTTTTAATTTTTCAATTGTCTTTCTTCAATAATGAATAACGCATACTGCTTC	ATTCGTGATGCTAATATTAAGTTTCTGACGGCATCATGTTCTTGCCTGTTCCATTGCTGATTTTTAATTTTTCAATTGTCTTTCTTCAATAATGAATAACGCATACTGCTTCATTCGTGATGCTAATATTAAGTTTCTGACGGCATCATGTTCTTGCCTGTTCCATTGCTGATTTTTAATTTTTCAATTGTCTTTCTTCAATAATGAATAACGCATACTGCTTC	ATTCGTGATGCTAATATTAAGTTTCTGACGGCATCATGTTCTTGCCTGTTCCATTGCTGATTTTTAATTTTTCAATTGTCTTTCTTCAATAATGAATAACGCATACTGCTTCATTCGTGATGCTAATATTAAGTTTCTGACGGCATCATGTTCTTGCCTGTTCCATTGCTGATTTTTAATTTTTCAATTGTCTTTCTTCAATAATGAATAACGCATACTGCTTC	ATTCGTGATGCTAATATTAAGTTTCTGACGGCATCATGTTCTTGCCTGTTCCATTGCTGATTTTTAATTTTTCAATTGTCTTTCTTCAATAATGAATAACGCATACTGCTTCATTCGTGATGCTAATATTAAGTTTCTGACGGCATCATGTTCTTGCCTGTTCCATTGCTGATTTTTAATTTTTCAATTGTCTTTCTTCAATAATGAATAACGCATACTGCTTC	ATTCGTGATGCTAATATTAAGTTTCTGACGGCATCATGTTCTTGCCTGTTCCATTGCTGATTTTTAATTTTTCAATTGTCTTTCTTCAATAATGAATAACGCATACTGCTTCATTCGTGATGCTAATATTAAGTTTCTGACGGCATCATGTTCTTGCCTGTTCCATTGCTGATTTTTAATTTTTCAATTGTCTTTCTTCAATAATGAATAACGCATACTGCTTC	ATTCGTGATGCTAATATTAAGTTTCTGACGGCATCATGTTCTTGCCTGTTCCATTGCTGATTTTTAATTTTTCAATTGTCTTTCTTCAATAATGAATAACGCATACTGCTTCATTCGTGATGCTAATATTAAGTTTCTGACGGCATCATGTTCTTGCCTGTTCCATTGCTGATTTTTAATTTTTCAATTGTCTTTCTTCAATAATGAATAACGCATACTGCTTC	AA	ATTCGTGATGCTAATATTAAGTTTCTGACGGCATCATGTTCTTGCCTGTTCCATTGCTGATTTTTAATTTTTCAATTGTCTTTCTTCAATAATGAATAACGCATACTGCTTCATTCGTGATGCTAATATTAAGTTTCTGACGGCATCATGTTCTTGCCTGTTCCATTGCTGATTTTTAATTTTTCAATTGTCTTTCTTCAATAATGAATAACGCATACTGCTTC	ATTCGTGATGCTAATATTAAGTTTCTGACGGCATCATGTTCTTGCCTGTTCCATTGCTGATTTTTAATTTTTCAATTGTCTTTCTTCAATAATGAATAACGCATACTGCTTCATTCGTGATGCTAATATTAAGTTTCTGACGGCATCATGTTCTTGCCTGTTCCATTGCTGATTTTTAATTTTTCAATTGTCTTTCTTCAATAATGAATAACGCATACTGCTTC	ATTCGTGATGCTAATATTAAGTTTCTGACGGCATCATGTTCTTGCCTGTTCCATTGCTGATTTTTAATTTTTCAATTGTCTTTCTTCAATAATGAATAACGCATACTGCTTCATTCGTGATGCTAATATTAAGTTTCTGACGGCATCATGTTCTTGCCTGTTCCATTGCTGATTTTTAATTTTTCAATTGTCTTTCTTCAATAATGAATAACGCATACTGCTTC	ATTCGTGATGCTAATATTAAGTTTCTGACGGCATCATGTTCTTGCCTGTTCCATTGCTGATTTTTAATTTTTCAATTGTCTTTCTTCAATAATGAATAACGCATACTGCTTCATTCGTGATGCTAATATTAAGTTTCTGACGGCATCATGTTCTTGCCTGTTCCATTGCTGATTTTTAATTTTTCAATTGTCTTTCTTCAATAATGAATAACGCATACTGCTTC	ATTCGTGATGCTAATATTAAGTTTCTGACGGCATCATGTTCTTGCCTGTTCCATTGCTGATTTTTAATTTTTCAATTGTCTTTCTTCAATAATGAATAACGCATACTGCTTCATTCGTGATGCTAATATTAAGTTTCTGACGGCATCATGTTCTTGCCTGTTCCATTGCTGATTTTTAATTTTTCAATTGTCTTTCTTCAATAATGAATAACGCATACTGCTTC	ATTCGTGATGCTAATATTAAGTTTCTGACGGCATCATGTTCTTGCCTGTTCCATTGCTGATTTTTAATTTTTCAATTGTCTTTCTTCAATAATGAATAACGCATACTGCTTCATTCGTGATGCTAATATTAAGTTTCTGACGGCATCATGTTCTTGCCTGTTCCATTGCTGATTTTTAATTTTTCAATTGTCTTTCTTCAATAATGAATAACGCATACTGCTTC	ATTCGTGATGCTAATATTAAGTTTCTGACGGCATCATGTTCTTGCCTGTTCCATTGCTGATTTTTAATTTTTCAATTGTCTTTCTTCAATAATGAATAACGCATACTGCTTCATTCGTGATGCTAATATTAAGTTTCTGACGGCATCATGTTCTTGCCTGTTCCATTGCTGATTTTTAATTTTTCAATTGTCTTTCTTCAATAATGAATAACGCATACTGCTTC	ATTCGTGATGCTAATATTAAGTTTCTGACGGCATCATGTTCTTGCCTGTTCCATTGCTGATTTTTAATTTTTCAATTGTCTTTCTTCAATAATGAATAACGCATACTGCTTCATTCGTGATGCTAATATTAAGTTTCTGACGGCATCATGTTCTTGCCTGTTCCATTGCTGATTTTTAATTTTTCAATTGTCTTTCTTCAATAATGAATAACGCATACTGCTTC	ATTCGTGATGCTAATATTAAGTTTCTGACGGCATCATGTTCTTGCCTGTTCCATTGCTGATTTTTAATTTTTCAATTGTCTTTCTTCAATAATGAATAACGCATACTGCTTCATTCGTGATGCTAATATTAAGTTTCTGACGGCATCATGTTCTTGCCTGTTCCATTGCTGATTTTTAATTTTTCAATTGTCTTTCTTCAATAATGAATAACGCATACTGCTTC	ATTCGTGATGCTAATATTAAGTTTCTGACGGCATCATGTTCTTGCCTGTTCCATTGCTGATTTTTAATTTTTCAATTGTCTTTCTTCAATAATGAATAACGCATACTGCTTCATTCGTGATGCTAATATTAAGTTTCTGACGGCATCATGTTCTTGCCTGTTCCATTGCTGATTTTTAATTTTTCAATTGTCTTTCTTCAATAATGAATAACGCATACTGCTTC	AA	ATTCGTGATGCTAATATTAAGTTTCTGACGGCATCATGTTCTTGCCTGTTCCATTGCTGATTTTTAATTTTTCAATTGTCTTTCTTCAATAATGAATAACGCATACTGCTTCATTCGTGATGCTAATATTAAGTTTCTGACGGCATCATGTTCTTGCCTGTTCCATTGCTGATTTTTAATTTTTCAATTGTCTTTCTTCAATAATGAATAACGCATACTGCTTC	ATTCGTGATGCTAATATTAAGTTTCTGACGGCATCATGTTCTTGCCTGTTCCATTGCTGATTTTTAATTTTTCAATTGTCTTTCTTCAATAATGAATAACGCATACTGCTTCATTCGTGATGCTAATATTAAGTTTCTGACGGCATCATGTTCTTGCCTGTTCCATTGCTGATTTTTAATTTTTCAATTGTCTTTCTTCAATAATGAATAACGCATACTGCTTC	ATTCGTGATGCTAATATTAAGTTTCTGACGGCATCATGTTCTTGCCTGTTCCATTGCTGATTTTTAATTTTTCAATTGTCTTTCTTCAATAATGAATAACGCATACTGCTTCATTCGTGATGCTAATATTAAGTTTCTGACGGCATCATGTTCTTGCCTGTTCCATTGCTGATTTTTAATTTTTCAATTGTCTTTCTTCAATAATGAATAACGCATACTGCTTC	AA	ATTCGTGATGCTAATATTAAGTTTCTGACGGCATCATGTTCTTGCCTGTTCCATTGCTGATTTTTAATTTTTCAATTGTCTTTCTTCAATAATGAATAACGCATACTGCTTCATTCGTGATGCTAATATTAAGTTTCTGACGGCATCATGTTCTTGCCTGTTCCATTGCTGATTTTTAATTTTTCAATTGTCTTTCTTCAATAATGAATAACGCATACTGCTTC	AA	ATTCGTGATGCTAATATTAAGTTTCTGACGGCATCATGTTCTTGCCTGTTCCATTGCTGATTTTTAATTTTTCAATTGTCTTTCTTCAATAATGAATAACGCATACTGCTTCATTCGTGATGCTAATATTAAGTTTCTGACGGCATCATGTTCTTGCCTGTTCCATTGCTGATTTTTAATTTTTCAATTGTCTTTCTTCAATAATGAATAACGCATACTGCTTC	ATTCGTGATGCTAATATTAAGTTTCTGACGGCATCATGTTCTTGCCTGTTCCATTGCTGATTTTTAATTTTTCAATTGTCTTTCTTCAATAATGAATAACGCATACTGCTTCATTCGTGATGCTAATATTAAGTTTCTGACGGCATCATGTTCTTGCCTGTTCCATTGCTGATTTTTAATTTTTCAATTGTCTTTCTTCAATAATGAATAACGCATACTGCTTC	AA	ATTCGTGATGCTAATATTAAGTTTCTGACGGCATCATGTTCTTGCCTGTTCCATTGCTGATTTTTAATTTTTCAATTGTCTTTCTTCAATAATGAATAACGCATACTGCTTCATTCGTGATGCTAATATTAAGTTTCTGACGGCATCATGTTCTTGCCTGTTCCATTGCTGATTTTTAATTTTTCAATTGTCTTTCTTCAATAATGAATAACGCATACTGCTTC	ATTCGTGATGCTAATATTAAGTTTCTGACGGCATCATGTTCTTGCCTGTTCCATTGCTGATTTTTAATTTTTCAATTGTCTTTCTTCAATAATGAATAACGCATACTGCTTCATTCGTGATGCTAATATTAAGTTTCTGACGGCATCATGTTCTTGCCTGTTCCATTGCTGATTTTTAATTTTTCAATTGTCTTTCTTCAATAATGAATAACGCATACTGCTTC	AA	AA	ATTCGTGATGCTAATATTAAGTTTCTGACGGCATCATGTTCTTGCCTGTTCCATTGCTGATTTTTAATTTTTCAATTGTCTTTCTTCAATAATGAATAACGCATACTGCTTCATTCGTGATGCTAATATTAAGTTTCTGACGGCATCATGTTCTTGCCTGTTCCATTGCTGATTTTTAATTTTTCAATTGTCTTTCTTCAATAATGAATAACGCATACTGCTTC	AA	AA	AA
chr03:30962007	NA	3	30962007	NA	NA	NA	NA	NA	NA	NA	ATAT	ATAT	ATAT	ATAT	ATAT	ATAT	ATAT	ATAT	ATAT	ATAT	AA	ATAT	ATAT	ATAT	ATAT	ATAT	ATAT	ATAT	ATAT	ATAT	ATAT	AA	ATAT	ATAT	ATAT	AA	ATAT	AA	ATAT	ATAT	AA	ATAT	ATAT	AA	AA	ATAT	AA	AA	AAT
chr03:30962044	NA	3	30962044	NA	NA	NA	NA	NA	NA	NA	CATTCATT	CCATT	CC	CC	CATTCATT	CC	CATTCATT	CATTCATT	CATTCATT	CATTCATT	CATTCATT	CATTCATT	CATTCATT	CATTCATT	CATTCATT	CATTCATT	CATTCATT	CATTCATT	CATTCATT	CC	CATTCATT	CATTCATT	CATTCATT	CATTCATT	CATTCATT	CATTCATT	CATTCATT	CATTCATT	CATTCATT	CATTCATT	CATTCATT	CATTCATT	CATTCATT	CATTCATT	CATTCATT	CATTCATT	CATTCATT	CATTCATT	CATTCATT
chr03:30962711	NA	3	30962711	NA	NA	NA	NA	NA	NA	NA	GAGA	GGA	GG	GG	GAGA	GG	GAGA	GAGA	GAGA	GAGA	GG	GAGA	GAGA	GAGA	GAGA	GAGA	GAGA	GAGA	GAGA	GG	GAGA	GG	GAGA	GAGA	GAGA	GG	GAGA	GG	GAGA	GAGA	GG	GAGA	GAGA	GG	GG	GAGA	GG	GG	GG
chr03:30962837	NA	3	30962837	NA	NA	NA	NA	NA	NA	NA	ATGATG	AATG	AA	AA	ATGATG	AA	ATGATG	ATGATG	ATGATG	ATGATG	ATGATG	ATGATG	ATGATG	ATGATG	ATGATG	ATGATG	ATGATG	ATGATG	ATGATG	AATG	ATGATG	ATGATG	ATGATG	ATGATG	ATGATG	ATGATG	ATGATG	ATGATG	ATGATG	ATGATG	ATGATG	ATGATG	ATGATG	ATGATG	ATGATG	ATGATG	ATGATG	ATGATG	ATGATG
chr03:30963495	NA	3	30963495	NA	NA	NA	NA	NA	NA	NA	TCGCTCGC	TCGCTCGC	TCGCTCGC	00	TCGCTCGC	TCGCTCGC	TCGCTCGC	TCGCTCGC	TCGCTCGC	TCGCTCGC	TT	TCGCTCGC	TCGCTCGC	TCGCTCGC	TCGCTCGC	TCGCTCGC	TCGCTCGC	TCGCTCGC	TCGCTCGC	TCGCTCGC	TTCGC	TT	TCGCTCGC	TT	TCGCTCGC	TT	TCGCTCGC	TT	TCGCTCGC	TCGCTCGC	TT	TCGCTCGC	TCGCTCGC	TT	TT	TCGCTCGC	TT	TT	TT
chr04:19220933	NA	4	19220933	NA	NA	NA	NA	NA	NA	NA	AGAGAGAG	AAGAG	AA	AA	AGAGAGAG	AGAGAGAG	AA	AGAGAGAG	AA	AA	AGAGAGAG	00	AA	AGAGAGAG	AGAGAGAG	AGAGAGAG	AA	AGAGAGAG	AGAGAGAG	AGAGAGAG	AA	AA	AA	AGAGAGAG	AGAGAGAG	AA	AA	AA	AA	AAGAG	AGAGAGAG	AA	AGAGAGAG	AGAGAGAG	AGAGAGAG	AGAGAGAG	AGAGAGAG	AGAGAGAG	AGAGAGAG
chr04:19221545	NA	4	19221545	NA	NA	NA	NA	NA	NA	NA	AA	ATTAGTAGTACTA	ATTAGTAGTACTATTAGTAGTACT	ATTAGTAGTACTATTAGTAGTACT	ATTAGTAGTACTA	AA	ATTAGTAGTACTATTAGTAGTACT	AA	ATTAGTAGTACTATTAGTAGTACT	ATTAGTAGTACTATTAGTAGTACT	ATTAGTAGTACTA	00	ATTAGTAGTACTATTAGTAGTACT	AA	AA	AA	ATTAGTAGTACTATTAGTAGTACT	AA	ATTAGTAGTACTA	AA	ATTAGTAGTACTATTAGTAGTACT	ATTAGTAGTACTATTAGTAGTACT	ATTAGTAGTACTATTAGTAGTACT	ATTAGTAGTACTA	ATTAGTAGTACTA	ATTAGTAGTACTATTAGTAGTACT	ATTAGTAGTACTATTAGTAGTACT	ATTAGTAGTACTATTAGTAGTACT	ATTAGTAGTACTATTAGTAGTACT	ATTAGTAGTACTA	AA	ATTAGTAGTACTATTAGTAGTACT	ATTAGTAGTACTA	AA	AA	ATTAGTAGTACTA	AA	AA	ATTAGTAGTACTA
chr04:19222949	NA	4	19222949	NA	NA	NA	NA	NA	NA	NA	CC	CTTAC	CTTACTTA	CTTACTTA	CC	CC	CTTACTTA	CC	CTTACTTA	CTTACTTA	CC	00	CTTACTTA	CTTAC	CC	CC	CTTACTTA	CC	CC	CC	CTTACTTA	CTTACTTA	CTTACTTA	CC	CC	CTTACTTA	CTTACTTA	CTTACTTA	CTTACTTA	CTTAC	CC	CTTACTTA	CC	CC	CC	CC	CC	CC	CC
chr04:19223883	NA	4	19223883	NA	NA	NA	NA	NA	NA	NA	GAGA	GGA	GG	GG	GAGA	GAGA	GG	GAGA	GG	GG	GAGA	00	GG	GAGA	GAGA	GAGA	GG	GAGA	GAGA	GAGA	GG	GG	GG	GAGA	GAGA	GG	GG	GG	GG	GGA	GAGA	GG	GAGA	GAGA	GAGA	GAGA	GAGA	GAGA	GAGA
chr04:19225299	NA	4	19225299	NA	NA	NA	NA	NA	NA	NA	TTCTTC	TTTC	TT	TT	TTCTTC	TTCTTC	TT	TTCTTC	TT	TT	TTCTTC	00	TT	TTTC	TTCTTC	TTCTTC	TT	TTCTTC	TTCTTC	TTCTTC	TT	TT	TT	TTCTTC	TTCTTC	TT	TT	TT	TT	TTTC	TTCTTC	TT	TTCTTC	TTCTTC	TTCTTC	TTCTTC	TTCTTC	TTCTTC	TTCTTC
chr04:26250792	NA	4	26250792	NA	NA	NA	NA	NA	NA	NA	CACA	CCA	CACA	CACA	CACA	CACA	CC	CC	CACA	CACA	CACA	00	CACA	CC	CC	CACA	CACA	CACA	CACA	CACA	CC	CACA	CACA	CC	CC	CACA	CACA	CACA	CACA	CACA	CACA	CACA	CACA	CACA	CACA	CC	CC	CACA	CC
chr04:27157231	NA	4	27157231	NA	NA	NA	NA	NA	NA	NA	CTCT	CTC	CTCT	CTCT	CC	CTCT	CC	CC	CC	CC	CTCT	00	CTCT	CC	CC	CC	CC	CC	CC	CC	CC	CC	CC	CC	CC	CC	CC	CC	CC	CC	CC	CC	CC	CC	CC	CC	CC	CTCT	CC
chr04:27158435	NA	4	27158435	NA	NA	NA	NA	NA	NA	NA	CC	CCT	CC	CC	CTCT	CC	CTCT	CTCT	CTCT	CTCT	CC	00	CC	CTCT	CTCT	CTCT	CTCT	CTCT	CCT	CTCT	CTCT	CTCT	CTCT	CTCT	CTCT	CTCT	CTCT	CTCT	CTCT	CTCT	CTCT	CTCT	CTCT	CTCT	CTCT	CTCT	CTCT	CC	CTCT
chr04:27185423	NA	4	27185423	NA	NA	NA	NA	NA	NA	NA	GTGT	GG	GTGT	GTGT	GG	GTGT	GG	GG	GG	GG	GTGT	00	GTGT	GG	GG	GG	GG	GG	GG	GG	GG	GG	GG	GG	GG	GG	GG	GG	GG	GG	GG	GG	GG	GG	GG	GG	GG	GTGT	GG
chr04:27185842	NA	4	27185842	NA	NA	NA	NA	NA	NA	NA	TT	TTA	TT	TT	TATA	TT	TATA	TATA	TATA	TATA	TT	00	TT	TATA	TATA	TATA	TATA	TATA	TATA	TATA	TATA	TATA	TATA	TATA	TATA	TATA	TATA	TATA	TATA	TATA	TATA	TATA	TATA	TATA	TATA	TATA	TATA	TT	TATA
chr04:27186244	NA	4	27186244	NA	NA	NA	NA	NA	NA	NA	TT	TTG	TT	TT	TGTG	TT	TGTG	TGTG	TGTG	TGTG	TT	00	TT	TGTG	TGTG	TGTG	TGTG	TGTG	TGTG	TGTG	TGTG	TGTG	TGTG	TGTG	TGTG	TGTG	TGTG	TGTG	TGTG	TGTG	TGTG	TGTG	TGTG	TGTG	TGTG	TGTG	TGTG	TT	TGTG
chr04:29179062	NA	4	29179062	NA	NA	NA	NA	NA	NA	NA	CCGAAGTGCACCGCGGTTGCCTGTTCGAGGTAATGCAGAGGCGAACTTTCCGAAGTGCACCGCGGTTGCCTGTTCGAGGTAATGCAGAGGCGAACTTT	CCCGAAGTGCACCGCGGTTGCCTGTTCGAGGTAATGCAGAGGCGAACTTT	CCGAAGTGCACCGCGGTTGCCTGTTCGAGGTAATGCAGAGGCGAACTTTCCGAAGTGCACCGCGGTTGCCTGTTCGAGGTAATGCAGAGGCGAACTTT	CCGAAGTGCACCGCGGTTGCCTGTTCGAGGTAATGCAGAGGCGAACTTTCCGAAGTGCACCGCGGTTGCCTGTTCGAGGTAATGCAGAGGCGAACTTT	CCGAAGTGCACCGCGGTTGCCTGTTCGAGGTAATGCAGAGGCGAACTTTCCGAAGTGCACCGCGGTTGCCTGTTCGAGGTAATGCAGAGGCGAACTTT	CC	CCGAAGTGCACCGCGGTTGCCTGTTCGAGGTAATGCAGAGGCGAACTTTCCGAAGTGCACCGCGGTTGCCTGTTCGAGGTAATGCAGAGGCGAACTTT	CCGAAGTGCACCGCGGTTGCCTGTTCGAGGTAATGCAGAGGCGAACTTTCCGAAGTGCACCGCGGTTGCCTGTTCGAGGTAATGCAGAGGCGAACTTT	CCGAAGTGCACCGCGGTTGCCTGTTCGAGGTAATGCAGAGGCGAACTTTCCGAAGTGCACCGCGGTTGCCTGTTCGAGGTAATGCAGAGGCGAACTTT	CCGAAGTGCACCGCGGTTGCCTGTTCGAGGTAATGCAGAGGCGAACTTTCCGAAGTGCACCGCGGTTGCCTGTTCGAGGTAATGCAGAGGCGAACTTT	CCGAAGTGCACCGCGGTTGCCTGTTCGAGGTAATGCAGAGGCGAACTTTCCGAAGTGCACCGCGGTTGCCTGTTCGAGGTAATGCAGAGGCGAACTTT	00	CCGAAGTGCACCGCGGTTGCCTGTTCGAGGTAATGCAGAGGCGAACTTTCCGAAGTGCACCGCGGTTGCCTGTTCGAGGTAATGCAGAGGCGAACTTT	CCGAAGTGCACCGCGGTTGCCTGTTCGAGGTAATGCAGAGGCGAACTTTCCGAAGTGCACCGCGGTTGCCTGTTCGAGGTAATGCAGAGGCGAACTTT	CCGAAGTGCACCGCGGTTGCCTGTTCGAGGTAATGCAGAGGCGAACTTTCCGAAGTGCACCGCGGTTGCCTGTTCGAGGTAATGCAGAGGCGAACTTT	CCGAAGTGCACCGCGGTTGCCTGTTCGAGGTAATGCAGAGGCGAACTTTCCGAAGTGCACCGCGGTTGCCTGTTCGAGGTAATGCAGAGGCGAACTTT	CCGAAGTGCACCGCGGTTGCCTGTTCGAGGTAATGCAGAGGCGAACTTTCCGAAGTGCACCGCGGTTGCCTGTTCGAGGTAATGCAGAGGCGAACTTT	CCGAAGTGCACCGCGGTTGCCTGTTCGAGGTAATGCAGAGGCGAACTTTCCGAAGTGCACCGCGGTTGCCTGTTCGAGGTAATGCAGAGGCGAACTTT	CCGAAGTGCACCGCGGTTGCCTGTTCGAGGTAATGCAGAGGCGAACTTTCCGAAGTGCACCGCGGTTGCCTGTTCGAGGTAATGCAGAGGCGAACTTT	CCGAAGTGCACCGCGGTTGCCTGTTCGAGGTAATGCAGAGGCGAACTTTCCGAAGTGCACCGCGGTTGCCTGTTCGAGGTAATGCAGAGGCGAACTTT	CCGAAGTGCACCGCGGTTGCCTGTTCGAGGTAATGCAGAGGCGAACTTTCCGAAGTGCACCGCGGTTGCCTGTTCGAGGTAATGCAGAGGCGAACTTT	CCGAAGTGCACCGCGGTTGCCTGTTCGAGGTAATGCAGAGGCGAACTTTCCGAAGTGCACCGCGGTTGCCTGTTCGAGGTAATGCAGAGGCGAACTTT	CCGAAGTGCACCGCGGTTGCCTGTTCGAGGTAATGCAGAGGCGAACTTTCCGAAGTGCACCGCGGTTGCCTGTTCGAGGTAATGCAGAGGCGAACTTT	CCGAAGTGCACCGCGGTTGCCTGTTCGAGGTAATGCAGAGGCGAACTTTCCGAAGTGCACCGCGGTTGCCTGTTCGAGGTAATGCAGAGGCGAACTTT	CCGAAGTGCACCGCGGTTGCCTGTTCGAGGTAATGCAGAGGCGAACTTTCCGAAGTGCACCGCGGTTGCCTGTTCGAGGTAATGCAGAGGCGAACTTT	CCGAAGTGCACCGCGGTTGCCTGTTCGAGGTAATGCAGAGGCGAACTTTCCGAAGTGCACCGCGGTTGCCTGTTCGAGGTAATGCAGAGGCGAACTTT	CCGAAGTGCACCGCGGTTGCCTGTTCGAGGTAATGCAGAGGCGAACTTTCCGAAGTGCACCGCGGTTGCCTGTTCGAGGTAATGCAGAGGCGAACTTT	CCGAAGTGCACCGCGGTTGCCTGTTCGAGGTAATGCAGAGGCGAACTTTCCGAAGTGCACCGCGGTTGCCTGTTCGAGGTAATGCAGAGGCGAACTTT	CCGAAGTGCACCGCGGTTGCCTGTTCGAGGTAATGCAGAGGCGAACTTTCCGAAGTGCACCGCGGTTGCCTGTTCGAGGTAATGCAGAGGCGAACTTT	CCGAAGTGCACCGCGGTTGCCTGTTCGAGGTAATGCAGAGGCGAACTTTCCGAAGTGCACCGCGGTTGCCTGTTCGAGGTAATGCAGAGGCGAACTTT	CCGAAGTGCACCGCGGTTGCCTGTTCGAGGTAATGCAGAGGCGAACTTTCCGAAGTGCACCGCGGTTGCCTGTTCGAGGTAATGCAGAGGCGAACTTT	CCGAAGTGCACCGCGGTTGCCTGTTCGAGGTAATGCAGAGGCGAACTTTCCGAAGTGCACCGCGGTTGCCTGTTCGAGGTAATGCAGAGGCGAACTTT	CCGAAGTGCACCGCGGTTGCCTGTTCGAGGTAATGCAGAGGCGAACTTTCCGAAGTGCACCGCGGTTGCCTGTTCGAGGTAATGCAGAGGCGAACTTT	CCGAAGTGCACCGCGGTTGCCTGTTCGAGGTAATGCAGAGGCGAACTTTCCGAAGTGCACCGCGGTTGCCTGTTCGAGGTAATGCAGAGGCGAACTTT	CCGAAGTGCACCGCGGTTGCCTGTTCGAGGTAATGCAGAGGCGAACTTTCCGAAGTGCACCGCGGTTGCCTGTTCGAGGTAATGCAGAGGCGAACTTT	CCGAAGTGCACCGCGGTTGCCTGTTCGAGGTAATGCAGAGGCGAACTTTCCGAAGTGCACCGCGGTTGCCTGTTCGAGGTAATGCAGAGGCGAACTTT	CCGAAGTGCACCGCGGTTGCCTGTTCGAGGTAATGCAGAGGCGAACTTTCCGAAGTGCACCGCGGTTGCCTGTTCGAGGTAATGCAGAGGCGAACTTT	CCGAAGTGCACCGCGGTTGCCTGTTCGAGGTAATGCAGAGGCGAACTTTCCGAAGTGCACCGCGGTTGCCTGTTCGAGGTAATGCAGAGGCGAACTTT	CCGAAGTGCACCGCGGTTGCCTGTTCGAGGTAATGCAGAGGCGAACTTTCCGAAGTGCACCGCGGTTGCCTGTTCGAGGTAATGCAGAGGCGAACTTT
chr04:31078761	NA	4	31078761	NA	NA	NA	NA	NA	NA	NA	AA	ATATGTA	AA	AA	AA	AA	AA	AA	AA	AA	ATATGTATATGT	00	AA	AA	AA	AA	AA	AA	AA	AA	AA	AA	AA	AA	AA	AA	ATATGTATATGT	ATATGTATATGT	AA	AA	AA	AA	AA	AA	AA	AA	AA	ATATGTATATGT	AA
chr04:31078831	NA	4	31078831	NA	NA	NA	NA	NA	NA	NA	TGTTTTAACTTGTGTGTTTTAACTTGTG	TTGTTTTAACTTGTG	TGTTTTAACTTGTGTGTTTTAACTTGTG	TGTTTTAACTTGTGTGTTTTAACTTGTG	TGTTTTAACTTGTGTGTTTTAACTTGTG	TGTTTTAACTTGTGTGTTTTAACTTGTG	TGTTTTAACTTGTGTGTTTTAACTTGTG	TGTTTTAACTTGTGTGTTTTAACTTGTG	TGTTTTAACTTGTGTGTTTTAACTTGTG	TGTTTTAACTTGTGTGTTTTAACTTGTG	TT	00	TGTTTTAACTTGTGTGTTTTAACTTGTG	TGTTTTAACTTGTGTGTTTTAACTTGTG	TGTTTTAACTTGTGTGTTTTAACTTGTG	TGTTTTAACTTGTGTGTTTTAACTTGTG	TGTTTTAACTTGTGTGTTTTAACTTGTG	TGTTTTAACTTGTGTGTTTTAACTTGTG	TGTTTTAACTTGTGTGTTTTAACTTGTG	TGTTTTAACTTGTGTGTTTTAACTTGTG	TGTTTTAACTTGTGTGTTTTAACTTGTG	TGTTTTAACTTGTGTGTTTTAACTTGTG	TGTTTTAACTTGTGTGTTTTAACTTGTG	TGTTTTAACTTGTGTGTTTTAACTTGTG	TGTTTTAACTTGTGTGTTTTAACTTGTG	TGTTTTAACTTGTGTGTTTTAACTTGTG	TT	TT	TGTTTTAACTTGTGTGTTTTAACTTGTG	TGTTTTAACTTGTGTGTTTTAACTTGTG	TGTTTTAACTTGTGTGTTTTAACTTGTG	TGTTTTAACTTGTGTGTTTTAACTTGTG	TGTTTTAACTTGTGTGTTTTAACTTGTG	TGTTTTAACTTGTGTGTTTTAACTTGTG	TGTTTTAACTTGTGTGTTTTAACTTGTG	TGTTTTAACTTGTGTGTTTTAACTTGTG	TGTTTTAACTTGTGTGTTTTAACTTGTG	TT	TGTTTTAACTTGTGTGTTTTAACTTGTG
chr04:31078833	NA	4	31078833	NA	NA	NA	NA	NA	NA	NA	TGAGGCAATGAGGCAA	TTGAGGCAA	TGAGGCAATGAGGCAA	TGAGGCAATGAGGCAA	TGAGGCAATGAGGCAA	TGAGGCAATGAGGCAA	TGAGGCAATGAGGCAA	TGAGGCAATGAGGCAA	TGAGGCAATGAGGCAA	TGAGGCAATGAGGCAA	TT	00	TGAGGCAATGAGGCAA	TGAGGCAATGAGGCAA	TGAGGCAATGAGGCAA	TGAGGCAATGAGGCAA	TGAGGCAATGAGGCAA	TGAGGCAATGAGGCAA	TGAGGCAATGAGGCAA	TGAGGCAATGAGGCAA	TGAGGCAATGAGGCAA	TGAGGCAATGAGGCAA	TGAGGCAATGAGGCAA	TGAGGCAATGAGGCAA	TGAGGCAATGAGGCAA	TGAGGCAATGAGGCAA	TT	TT	TGAGGCAATGAGGCAA	TGAGGCAATGAGGCAA	TGAGGCAATGAGGCAA	TGAGGCAATGAGGCAA	TGAGGCAATGAGGCAA	TGAGGCAATGAGGCAA	TGAGGCAATGAGGCAA	TGAGGCAATGAGGCAA	TGAGGCAATGAGGCAA	TT	TGAGGCAATGAGGCAA
chr04:31078853	NA	4	31078853	NA	NA	NA	NA	NA	NA	NA	CTACTA	CCTA	CTACTA	CTACTA	CTACTA	CTACTA	CTACTA	CTACTA	CTACTA	CTACTA	CC	00	CTACTA	CTACTA	CTACTA	CTACTA	CTACTA	CTACTA	CTACTA	CTACTA	CTACTA	CTACTA	CTACTA	CTACTA	CTACTA	CTACTA	CC	CC	CTACTA	CTACTA	CTACTA	CTACTA	CTACTA	CTACTA	CTACTA	CTACTA	CTACTA	CC	CTACTA
chr04:31078948	NA	4	31078948	NA	NA	NA	NA	NA	NA	NA	GTGT	GGT	GTGT	GTGT	GTGT	GTGT	GTGT	GTGT	GTGT	GTGT	GG	00	GTGT	GTGT	GTGT	GTGT	GTGT	GTGT	GTGT	GTGT	GTGT	GTGT	GTGT	GTGT	GTGT	GTGT	GG	GG	GTGT	GTGT	GTGT	GTGT	GTGT	GTGT	GTGT	GTGT	GTGT	GG	GTGT
chr04:31079009	NA	4	31079009	NA	NA	NA	NA	NA	NA	NA	CC	CTC	CC	CC	CC	CC	CC	CC	CC	CC	CTC	00	CC	CC	CC	CC	CC	CC	CC	CC	CC	CC	CC	CC	CC	CC	CC	CC	CC	CC	CC	CC	CC	CC	CC	CC	CC	CTCT	CC
chr04:31079444	NA	4	31079444	NA	NA	NA	NA	NA	NA	NA	GG	GTGCG	GG	GG	GG	GG	GG	GG	GG	GG	GTGCGTGC	00	GG	GG	GG	GG	GG	GG	GG	GG	GG	GG	GG	GG	GG	GG	GTGCGTGC	GTGCGTGC	GG	GG	GG	GG	GG	GG	GG	GG	GG	GTGCGTGC	GG
chr04:31079480	NA	4	31079480	NA	NA	NA	NA	NA	NA	NA	GG	GTG	GG	GG	GG	GG	GG	GG	GG	GG	GTGT	00	GG	GG	GG	GG	GG	GG	GG	GG	GG	GG	GG	GG	GG	GG	GTGT	GTGT	GG	GG	GG	GG	GG	GG	GG	GG	GG	GTGT	GG
chr04:31080361	NA	4	31080361	NA	NA	NA	NA	NA	NA	NA	CTACTA	CTACTA	CTACTA	CTACTA	CTACTA	CTACTA	CTACTA	CTACTA	CTACTA	CTACTA	CTACTA	00	CTACTA	CTACTA	CTACTA	CTACTA	CTACTA	CTACTA	CTACTA	CTACTA	CTACTA	CTACTA	CTACTA	CTACTA	CTACTA	CTACTA	CC	CC	CTACTA	CTACTA	CTACTA	CTACTA	CTACTA	CTACTA	CTACTA	CTACTA	CTACTA	CTACTA	CTACTA
chr05:1678679	NA	5	1678679	NA	NA	NA	NA	NA	NA	NA	TCTCTCTC	TCTCTCTC	TCTCTCTC	00	TCTCTCTC	TCTCTCTC	TCTCTCTC	TCTCTCTC	TCTCTCTC	TCTCTCTC	TCTCTCTC	00	TCTCTCTC	TCTCTCTC	TCTCTCTC	TCTCTCTC	TCTCTCTC	TCTCTCTC	TCTCTCTC	TCTCTCTC	TCTCTCTC	TCTCTCTC	TCTCTCTC	TCTCTCTC	TCTCTCTC	TCTCTCTC	TCTCTCTC	TCTCTCTC	TCTCTCTC	TCTCTCTC	TCTCTCTC	TCTCTCTC	TCTCTCTC	TCTCTCTC	TCTCTCTC	TCTCTCTC	TCTCTCTC	TCTCTCTC	TCTCTCTC
chr05:2089717	NA	5	2089717	NA	NA	NA	NA	NA	NA	NA	GG	GGA	GAGA	GAGA	GAGA	GAGA	GAGA	GAGA	GAGA	GAGA	GAGA	00	GAGA	GAGA	GAGA	GAGA	GAGA	GAGA	GAGA	GAGA	GAGA	GAGA	GAGA	GAGA	GAGA	GAGA	GAGA	GAGA	GAGA	GAGA	GAGA	GAGA	GAGA	GG	GG	GAGA	GAGA	GAGA	GAGA
chr05:2089726	NA	5	2089726	NA	NA	NA	NA	NA	NA	NA	ATAT	AAT	AA	AA	ATAT	AA	ATAT	ATAT	ATAT	ATAT	ATAT	00	ATAT	ATAT	ATAT	ATAT	ATAT	ATAT	ATAT	AA	ATAT	AA	ATAT	ATAT	ATAT	ATAT	ATAT	ATAT	ATAT	ATAT	AA	ATAT	ATAT	ATAT	ATAT	ATAT	ATAT	ATAT	ATAT
chr05:2091834	NA	5	2091834	NA	NA	NA	NA	NA	NA	NA	AGAGAGAG	AGAGAGAG	AGAGAGAG	AGAGAGAG	AA	AGAGAGAG	AA	AA	AA	AA	AA	00	AA	AA	AA	AA	AA	AA	AA	AA	AA	AA	AA	AA	AA	AA	AA	AA	AA	AA	AA	AA	AA	AGAGAGAG	AGAGAGAG	AA	AA	AA	AA
chr05:3808526	NA	5	3808526	NA	NA	NA	NA	NA	NA	NA	CC	CC	CC	CC	CC	CC	CC	CC	CC	CC	CC	00	CC	CC	CC	CC	CC	CC	CC	CC	CC	CC	CC	CC	CC	CC	CC	CC	CC	CC	CC	CC	CC	CC	CC	CC	CC	CC	CC
chr05:3808557	NA	5	3808557	NA	NA	NA	NA	NA	NA	NA	CTCT	CTCT	CTCT	CTCT	CTCT	CTCT	CTCT	CTCT	CTCT	CTCT	CTCT	00	CTCT	CTCT	CTCT	CTCT	CTCT	CTCT	CTCT	CTCT	CTCT	CTCT	CTCT	CTCT	CTCT	CTCT	CTCT	CTCT	CTCT	CTCT	CTCT	CTCT	CTCT	CTCT	CTCT	CTCT	CTCT	CTCT	CTCT
chr05:3809698	NA	5	3809698	NA	NA	NA	NA	NA	NA	NA	GG	GG	GG	GG	GG	GG	GG	GG	GG	GG	GG	00	GG	GG	GG	GG	GG	GG	GG	GG	GG	GG	GG	GG	GG	GG	GG	GG	GG	GG	GG	GG	GG	GG	GG	GG	GG	GG	GG
chr05:6090916	NA	5	6090916	NA	NA	NA	NA	NA	NA	NA	GAATCCGAATCC	GGAATCC	GAATCCGAATCC	GAATCCGAATCC	GAATCCGAATCC	GAATCCGAATCC	GG	GG	GAATCCGAATCC	GAATCCGAATCC	GAATCCGAATCC	00	GAATCCGAATCC	GAATCCGAATCC	GG	GAATCCGAATCC	GAATCCGAATCC	GAATCCGAATCC	GAATCCGAATCC	GAATCCGAATCC	GAATCCGAATCC	GAATCCGAATCC	GAATCCGAATCC	GG	GG	GAATCCGAATCC	GAATCCGAATCC	GAATCCGAATCC	GAATCCGAATCC	GAATCCGAATCC	GAATCCGAATCC	GAATCCGAATCC	GAATCCGAATCC	GAATCCGAATCC	GAATCCGAATCC	GG	GAATCCGAATCC	GAATCCGAATCC	GAATCCGAATCC
chr05:9225216	NA	5	9225216	NA	NA	NA	NA	NA	NA	NA	GAGA	GAG	GG	GG	GG	GG	GG	GG	GAGA	GG	GG	00	GG	GG	GG	GG	GG	GG	GAGA	GG	GG	GAGA	GG	GG	GG	GG	GG	GG	GG	GAG	GAGA	GG	GG	GG	GG	GG	GG	GG	GAGA
chr05:9227454	NA	5	9227454	NA	NA	NA	NA	NA	NA	NA	GG	GATG	GG	GG	GG	GG	GG	GG	GATGAT	GG	GG	00	GG	GG	GG	GG	GG	GG	GATGAT	GG	GG	GATGAT	GG	GG	GG	GG	GG	GG	GG	GATG	GATGAT	GG	GG	GG	GG	GG	GG	GG	GATG
chr05:9227480	NA	5	9227480	NA	NA	NA	NA	NA	NA	NA	CTAAACAGCTAAACAG	CTAAACAGC	CC	CC	CC	CC	CC	CC	CTAAACAGCTAAACAG	CC	CC	00	CC	CC	CC	CC	CC	CC	CTAAACAGCTAAACAG	CC	CC	CTAAACAGCTAAACAG	CC	CC	CC	CC	CC	CC	CC	CTAAACAGC	CTAAACAGCTAAACAG	CC	CC	CC	CC	CC	CC	CC	CTAAACAGC
chr05:9227641	NA	5	9227641	NA	NA	NA	NA	NA	NA	NA	CC	CC	CC	CC	CC	CC	CC	CC	CC	CC	CC	00	CC	CC	CC	CC	CC	CTCT	CC	CC	CC	CC	CC	CC	CC	CC	CC	CC	CTCT	CTC	CC	CC	CC	CC	CC	CC	CC	CC	CC
chr05:9227668	NA	5	9227668	NA	NA	NA	NA	NA	NA	NA	ATAT	AAT	ATAT	ATAT	ATAT	ATAT	ATAT	ATAT	AA	ATAT	ATAT	00	ATAT	ATAT	ATAT	ATAT	ATAT	ATAT	AA	ATAT	ATAT	AA	ATAT	ATAT	ATAT	ATAT	ATAT	ATAT	ATAT	AAT	AA	ATAT	ATAT	ATAT	ATAT	ATAT	ATAT	ATAT	AA
chr05:9228291	NA	5	9228291	NA	NA	NA	NA	NA	NA	NA	CC	CTC	CC	CC	CC	CC	CC	CC	CTCT	CC	CC	00	CC	CC	CC	CC	CC	CC	CTCT	CC	CC	CTCT	CC	CC	CC	CC	CC	CC	CC	CTC	CTCT	CC	CC	CC	CC	CC	CC	CC	CTCT
chr05:9229519	NA	5	9229519	NA	NA	NA	NA	NA	NA	NA	TGTG	TGT	TT	TT	TT	TT	TT	TT	TGTG	TT	TT	00	TT	TT	TT	TT	TT	TT	TGTG	TT	TT	TGTG	TT	TT	TT	TT	TT	TT	TT	TGT	TGTG	TT	TT	TT	TT	TT	TT	TT	TGTG
chr05:14602507	NA	5	14602507	NA	NA	NA	NA	NA	NA	NA	GAACGAAC	GAACG	GG	GG	GAACGAAC	GG	GG	GG	GG	GAACGAAC	GG	00	GAACGAAC	GG	GG	GG	GAACGAAC	GG	GG	GG	GG	GG	GG	GG	GG	GG	GG	GG	GG	GG	GG	GG	GG	GG	GG	GG	GG	GG	GG
chr05:14603492	NA	5	14603492	NA	NA	NA	NA	NA	NA	NA	CC	CC	CC	CC	CTCT	CC	CC	CC	CC	CTCT	CC	00	CTCT	CC	CC	CC	CTCT	CC	CC	CC	CC	CC	CC	CC	CC	CC	CC	CC	CC	CC	CC	CC	CC	CC	CC	CC	CC	CC	CC
chr05:23208569	NA	5	23208569	NA	NA	NA	NA	NA	NA	NA	ATAT	AA	ATAT	ATAT	AAT	ATAT	ATAT	AA	AA	ATAT	ATAT	00	ATAT	ATAT	ATAT	ATAT	ATAT	ATAT	ATAT	ATAT	ATAT	ATAT	ATAT	ATAT	ATAT	ATAT	AA	ATAT	ATAT	AAT	ATAT	ATAT	ATAT	ATAT	ATAT	AA	ATAT	ATAT	ATAT
chr05:23208749	NA	5	23208749	NA	NA	NA	NA	NA	NA	NA	TTTA	TTATTA	TTATTA	00	TTATTA	TTATTA	TTATTA	TTATTA	TTATTA	TTATTA	TTATTA	00	TTTA	TTATTA	TTATTA	TTATTA	TTATTA	TTATTA	TTATTA	TTATTA	TTATTA	TTATTA	TTATTA	TTATTA	TTATTA	TTATTA	TTATTA	TTATTA	TTATTA	TTTA	TTATTA	TTATTA	TTATTA	TTATTA	TTATTA	TTATTA	TTTA	TTATTA	TTATTA
chr05:23209613	NA	5	23209613	NA	NA	NA	NA	NA	NA	NA	CC	CGTGC	CC	CGTGCGTG	CC	CGTGC	CC	CC	CC	CGTGCGTG	CC	00	CGTGCGTG	CGTGC	CC	CGTGC	CC	CC	CC	CC	CGTGCGTG	CGTGCGTG	CC	CC	CC	CGTGCGTG	CC	CC	CC	CC	CC	CGTGC	CC	CGTGC	CGTGCGTG	CC	CC	CC	CC
chr05:23209617	NA	5	23209617	NA	NA	NA	NA	NA	NA	NA	AA	AGCGTGGTGGTGGCAGCTCCACCTCTTCAGTGTCGCCGCCGATGCACATGAGGTCAATGCGGGAGAGCGGCGA	AA	AGCGTGGTGGTGGCAGCTCCACCTCTTCAGTGTCGCCGCCGATGCACATGAGGTCAATGCGGGAGAGCGGCGAGCGTGGTGGTGGCAGCTCCACCTCTTCAGTGTCGCCGCCGATGCACATGAGGTCAATGCGGGAGAGCGGCG	AA	AGCGTGGTGGTGGCAGCTCCACCTCTTCAGTGTCGCCGCCGATGCACATGAGGTCAATGCGGGAGAGCGGCGA	AA	AA	AA	AGCGTGGTGGTGGCAGCTCCACCTCTTCAGTGTCGCCGCCGATGCACATGAGGTCAATGCGGGAGAGCGGCGAGCGTGGTGGTGGCAGCTCCACCTCTTCAGTGTCGCCGCCGATGCACATGAGGTCAATGCGGGAGAGCGGCG	AA	00	AGCGTGGTGGTGGCAGCTCCACCTCTTCAGTGTCGCCGCCGATGCACATGAGGTCAATGCGGGAGAGCGGCGAGCGTGGTGGTGGCAGCTCCACCTCTTCAGTGTCGCCGCCGATGCACATGAGGTCAATGCGGGAGAGCGGCG	AGCGTGGTGGTGGCAGCTCCACCTCTTCAGTGTCGCCGCCGATGCACATGAGGTCAATGCGGGAGAGCGGCGA	AA	AGCGTGGTGGTGGCAGCTCCACCTCTTCAGTGTCGCCGCCGATGCACATGAGGTCAATGCGGGAGAGCGGCGA	AA	AA	AA	AA	AGCGTGGTGGTGGCAGCTCCACCTCTTCAGTGTCGCCGCCGATGCACATGAGGTCAATGCGGGAGAGCGGCGAGCGTGGTGGTGGCAGCTCCACCTCTTCAGTGTCGCCGCCGATGCACATGAGGTCAATGCGGGAGAGCGGCG	AGCGTGGTGGTGGCAGCTCCACCTCTTCAGTGTCGCCGCCGATGCACATGAGGTCAATGCGGGAGAGCGGCGAGCGTGGTGGTGGCAGCTCCACCTCTTCAGTGTCGCCGCCGATGCACATGAGGTCAATGCGGGAGAGCGGCG	AA	AGCGTGGTGGTGGCAGCTCCACCTCTTCAGTGTCGCCGCCGATGCACATGAGGTCAATGCGGGAGAGCGGCGA	AA	AGCGTGGTGGTGGCAGCTCCACCTCTTCAGTGTCGCCGCCGATGCACATGAGGTCAATGCGGGAGAGCGGCGAGCGTGGTGGTGGCAGCTCCACCTCTTCAGTGTCGCCGCCGATGCACATGAGGTCAATGCGGGAGAGCGGCG	AA	AA	AGCGTGGTGGTGGCAGCTCCACCTCTTCAGTGTCGCCGCCGATGCACATGAGGTCAATGCGGGAGAGCGGCGA	AA	AA	AGCGTGGTGGTGGCAGCTCCACCTCTTCAGTGTCGCCGCCGATGCACATGAGGTCAATGCGGGAGAGCGGCGA	AA	AGCGTGGTGGTGGCAGCTCCACCTCTTCAGTGTCGCCGCCGATGCACATGAGGTCAATGCGGGAGAGCGGCGA	AGCGTGGTGGTGGCAGCTCCACCTCTTCAGTGTCGCCGCCGATGCACATGAGGTCAATGCGGGAGAGCGGCGAGCGTGGTGGTGGCAGCTCCACCTCTTCAGTGTCGCCGCCGATGCACATGAGGTCAATGCGGGAGAGCGGCG	AA	AA	AA	AA
chr05:23218016	NA	5	23218016	NA	NA	NA	NA	NA	NA	NA	GG	GG	GG	GG	GG	GG	GG	GG	GG	GTGT	GG	00	GG	GG	GG	GG	GG	GG	GG	GG	GG	GG	GG	GG	GG	GG	GG	GG	GTGT	GTGT	GG	GG	GG	GG	GG	GG	GG	GG	GG
chr06:1373393	NA	6	1373393	NA	NA	NA	NA	NA	NA	NA	GAGA	GG	GAGA	GAG	GG	GG	GG	GG	GG	GG	GG	00	GG	GG	GG	GG	GG	GG	GG	GG	GG	GG	GG	GG	GG	GG	GG	GG	GG	GG	GG	GG	GG	GG	GG	GG	GG	GG	GG
chr06:1374219	NA	6	1374219	NA	NA	NA	NA	NA	NA	NA	ACTACT	ACTACT	ACTACT	ACTACT	ACTACT	ACTACT	ACTACT	ACTACT	ACTACT	ACTACT	ACTACT	00	ACTACT	ACTACT	ACTACT	ACTACT	ACTACT	ACTACT	ACTACT	ACTACT	ACTACT	ACTACT	ACTACT	ACTACT	ACTACT	ACTACT	ACTACT	ACTACT	ACTACT	ACTACT	ACTACT	ACTACT	AA	ACTACT	ACTACT	ACTACT	ACTACT	ACTACT	ACTACT
chr06:1374380	NA	6	1374380	NA	NA	NA	NA	NA	NA	NA	AA	AA	AA	AA	AA	AA	AA	AA	ATAT	AA	AA	00	AA	AA	AA	AA	AA	AA	AA	AA	AA	AA	ATAT	ATAT	AA	AA	AA	AA	AA	AA	AA	AA	AA	AA	AA	AA	AA	AA	ATA
chr06:1374560	NA	6	1374560	NA	NA	NA	NA	NA	NA	NA	ATAT	AA	ATAT	ATAT	AA	ATAT	AA	AA	AA	AA	ATAT	00	AA	AA	AA	AA	AA	AA	AA	AA	AA	ATAT	AA	AA	AA	AA	AA	AA	AA	AA	AA	AA	ATAT	AA	AA	AA	AA	ATAT	AA
chr06:1375318	NA	6	1375318	NA	NA	NA	NA	NA	NA	NA	CTCTCTCT	CC	CTCTCTCT	CTCTCTCT	CC	CTCTCTCT	CTCTCTCT	CC	CTCTCTCT	CC	CTCTCTCT	00	CC	CC	CC	CC	CC	CC	CC	CC	CC	CTCTCTCT	CTCTCTCT	CTCTCTCT	CTCTCTCT	CC	CC	CC	CC	CC	CC	CTCTCTCT	CTCTCTCT	CC	CC	CC	CC	CTCTCTCT	CTCTCTCT
chr06:1459218	NA	6	1459218	NA	NA	NA	NA	NA	NA	NA	AA	AA	AA	AA	AA	AA	AA	AA	ATAT	AA	AA	00	AA	AA	AA	AA	AA	AA	AA	AA	AA	AA	ATAT	ATAT	AA	AA	AA	AA	AA	AA	AA	AA	AA	AA	AA	AA	AA	AA	ATAT
chr06:1459272	NA	6	1459272	NA	NA	NA	NA	NA	NA	NA	AA	AA	AA	AA	AA	AGAAGGTAAAATTTTGCCAATGTGACGAGAAGGTAAAATTTTGCCAATGTGACG	AA	AA	AGAAGGTAAAATTTTGCCAATGTGACGAGAAGGTAAAATTTTGCCAATGTGACG	AA	AGAAGGTAAAATTTTGCCAATGTGACGAGAAGGTAAAATTTTGCCAATGTGACG	00	AA	AA	AA	AA	AA	AA	AA	AA	AA	AGAAGGTAAAATTTTGCCAATGTGACGAGAAGGTAAAATTTTGCCAATGTGACG	AGAAGGTAAAATTTTGCCAATGTGACGAGAAGGTAAAATTTTGCCAATGTGACG	AGAAGGTAAAATTTTGCCAATGTGACGAGAAGGTAAAATTTTGCCAATGTGACG	AA	AA	AA	AA	AA	AA	AA	AA	AA	AA	AA	AA	AA	AGAAGGTAAAATTTTGCCAATGTGACGAGAAGGTAAAATTTTGCCAATGTGACG	AGAAGGTAAAATTTTGCCAATGTGACGAGAAGGTAAAATTTTGCCAATGTGACG
chr06:1459586	NA	6	1459586	NA	NA	NA	NA	NA	NA	NA	CTGCTG	CTGCTG	CTGCTG	CTGCTG	CTGCTG	CTGCTG	CTGCTG	CTGCTG	CTGCTG	CTGCTG	CTGCTG	00	CTGCTG	CTGCTG	CTGCTG	CTGCTG	CTGCTG	CTGCTG	CTGCTG	CTGCTG	CTGCTG	CTGCTG	CTGCTG	CTGCTG	CTGCTG	CTGCTG	CTGCTG	CTGCTG	CTGCTG	CTGCTG	CTGCTG	CTGCTG	CTGCTG	CTGCTG	CTGCTG	CTGCTG	CTGCTG	CTGCTG	CTGCTG
chr06:1459699	NA	6	1459699	NA	NA	NA	NA	NA	NA	NA	CACA	CC	CACA	CACA	CC	CC	CACA	CC	CC	CC	CC	00	CC	CC	CC	CC	CC	CC	CC	CC	CC	CC	CC	CC	CACA	CC	CC	CC	CC	CC	CC	CC	CC	CC	CC	CC	CC	CC	CC
chr06:1460024	NA	6	1460024	NA	NA	NA	NA	NA	NA	NA	GCTCGCCGGAGGAGAAGCTCGCCGGAGGAGAA	GCTCGCCGGAGGAGAAGCTCGCCGGAGGAGAA	GCTCGCCGGAGGAGAAGCTCGCCGGAGGAGAA	GCTCGCCGGAGGAGAAGCTCGCCGGAGGAGAA	GCTCGCCGGAGGAGAAGCTCGCCGGAGGAGAA	GCTCGCCGGAGGAGAAGCTCGCCGGAGGAGAA	GCTCGCCGGAGGAGAAGCTCGCCGGAGGAGAA	GCTCGCCGGAGGAGAAGCTCGCCGGAGGAGAA	GCTCGCCGGAGGAGAAGCTCGCCGGAGGAGAA	GCTCGCCGGAGGAGAAGCTCGCCGGAGGAGAA	GCTCGCCGGAGGAGAAGCTCGCCGGAGGAGAA	00	GCTCGCCGGAGGAGAAGCTCGCCGGAGGAGAA	GCTCGCCGGAGGAGAAGCTCGCCGGAGGAGAA	GCTCGCCGGAGGAGAAGCTCGCCGGAGGAGAA	GCTCGCCGGAGGAGAAGCTCGCCGGAGGAGAA	GCTCGCCGGAGGAGAAGCTCGCCGGAGGAGAA	GCTCGCCGGAGGAGAAGCTCGCCGGAGGAGAA	GCTCGCCGGAGGAGAAGCTCGCCGGAGGAGAA	GCTCGCCGGAGGAGAAGCTCGCCGGAGGAGAA	GCTCGCCGGAGGAGAAGCTCGCCGGAGGAGAA	GCTCGCCGGAGGAGAAGCTCGCCGGAGGAGAA	GCTCGCCGGAGGAGAAGCTCGCCGGAGGAGAA	GCTCGCCGGAGGAGAAGCTCGCCGGAGGAGAA	GCTCGCCGGAGGAGAAGCTCGCCGGAGGAGAA	GCTCGCCGGAGGAGAAGCTCGCCGGAGGAGAA	GCTCGCCGGAGGAGAAGCTCGCCGGAGGAGAA	GCTCGCCGGAGGAGAAGCTCGCCGGAGGAGAA	GCTCGCCGGAGGAGAAGCTCGCCGGAGGAGAA	GCTCGCCGGAGGAGAAGCTCGCCGGAGGAGAA	GCTCGCCGGAGGAGAAGCTCGCCGGAGGAGAA	GCTCGCCGGAGGAGAAGCTCGCCGGAGGAGAA	GCTCGCCGGAGGAGAAGCTCGCCGGAGGAGAA	GCTCGCCGGAGGAGAAGCTCGCCGGAGGAGAA	GCTCGCCGGAGGAGAAGCTCGCCGGAGGAGAA	GCTCGCCGGAGGAGAAGCTCGCCGGAGGAGAA	GCTCGCCGGAGGAGAAGCTCGCCGGAGGAGAA	GCTCGCCGGAGGAGAAGCTCGCCGGAGGAGAA	GCTCGCCGGAGGAGAAGCTCGCCGGAGGAGAA
chr06:1460759	NA	6	1460759	NA	NA	NA	NA	NA	NA	NA	TT	TT	TT	TT	TT	TT	TT	TT	TATA	TT	TT	00	TT	TT	TT	TT	TT	TT	TT	TT	TT	TT	TATA	TATA	TT	TT	TT	TT	TT	TT	TT	TT	TT	TT	TT	TT	TT	TT	TATA
chr06:1460917	NA	6	1460917	NA	NA	NA	NA	NA	NA	NA	CAACAA	CC	CAACAA	CAACAA	CC	CC	CC	CC	CC	CC	CC	00	CC	CC	CC	CC	CC	CC	CC	CC	CC	CC	CC	CC	CC	CC	CC	CC	CC	CC	CC	CC	CC	CC	CC	CC	CC	CC	CC
chr06:1461233	NA	6	1461233	NA	NA	NA	NA	NA	NA	NA	CC	CAATCAAT	CC	CC	CAATCAAT	CAATCAAT	CAATCAAT	CAATCAAT	CAATCAAT	CAATCAAT	CAATCAAT	00	CAATCAAT	CAATCAAT	CAATCAAT	CAATCAAT	CAATCAAT	CAATCAAT	CAATCAAT	CAATCAAT	CAATCAAT	CAATCAAT	CAATCAAT	CAATCAAT	CAATCAAT	CAATCAAT	CAATCAAT	CAATCAAT	CAATCAAT	CAATCAAT	CAATCAAT	CAATCAAT	CAATCAAT	CAATCAAT	CAATCAAT	CAATCAAT	CAATCAAT	CAATCAAT	CAATCAAT
chr06:1461568	NA	6	1461568	NA	NA	NA	NA	NA	NA	NA	CGACTAGACATTTTCGACTAGACATTTT	CC	CGACTAGACATTTTCGACTAGACATTTT	CGACTAGACATTTTCGACTAGACATTTT	CC	CGACTAGACATTTTCGACTAGACATTTT	CGACTAGACATTTTCGACTAGACATTTT	CC	CGACTAGACATTTTCGACTAGACATTTT	CC	CGACTAGACATTTTCGACTAGACATTTT	00	CC	CC	CC	CC	CC	CC	CC	CC	CC	CGACTAGACATTTTCGACTAGACATTTT	CGACTAGACATTTTCGACTAGACATTTT	CGACTAGACATTTTCGACTAGACATTTT	CGACTAGACATTTTCGACTAGACATTTT	CC	CC	CC	CC	CC	CC	CC	CC	CC	CC	CC	CC	CGACTAGACATTTTCGACTAGACATTTT	CGACTAGACATTTTCGACTAGACATTTT
chr06:1461583	NA	6	1461583	NA	NA	NA	NA	NA	NA	NA	AAACAAGATGTTTACTTCCAAACAAGATGTTTACTTCC	AA	AAACAAGATGTTTACTTCCAAACAAGATGTTTACTTCC	AAACAAGATGTTTACTTCCAAACAAGATGTTTACTTCC	AA	AAACAAGATGTTTACTTCCAAACAAGATGTTTACTTCC	AAACAAGATGTTTACTTCCAAACAAGATGTTTACTTCC	AA	AAACAAGATGTTTACTTCCAAACAAGATGTTTACTTCC	AA	AAACAAGATGTTTACTTCCAAACAAGATGTTTACTTCC	00	AA	AA	AA	AA	AA	AA	AA	AA	AA	AAACAAGATGTTTACTTCCAAACAAGATGTTTACTTCC	AAACAAGATGTTTACTTCCAAACAAGATGTTTACTTCC	AAACAAGATGTTTACTTCCAAACAAGATGTTTACTTCC	AAACAAGATGTTTACTTCCAAACAAGATGTTTACTTCC	AA	AA	AA	AA	AA	AA	AA	AA	AA	AA	AA	AA	AAACAAGATGTTTACTTCCAAACAAGATGTTTACTTCC	AAACAAGATGTTTACTTCCAAACAAGATGTTTACTTCC
chr06:1461654	NA	6	1461654	NA	NA	NA	NA	NA	NA	NA	TT	TT	TT	TT	TT	TT	TT	TT	TT	TT	TT	00	TT	TT	TT	TT	TT	TT	TT	TT	TT	TT	TT	TT	TT	TT	TT	TT	TT	TT	TT	TT	TT	TT	TT	TT	TT	TT	TT
chr06:13836365	NA	6	13836365	NA	NA	NA	NA	NA	NA	NA	CATTGACATTGA	CATTGACATTGA	CATTGACATTGA	CATTGACATTGA	CATTGACATTGA	CATTGACATTGA	CATTGACATTGA	CATTGACATTGA	CATTGACATTGA	CATTGACATTGA	CATTGACATTGA	00	CATTGACATTGA	CATTGACATTGA	CATTGACATTGA	CATTGACATTGA	CATTGACATTGA	CATTGACATTGA	CATTGACATTGA	CATTGACATTGA	CATTGACATTGA	CATTGACATTGA	CATTGACATTGA	CATTGACATTGA	CATTGACATTGA	CATTGACATTGA	CATTGACATTGA	CATTGACATTGA	CATTGACATTGA	CATTGACATTGA	CATTGACATTGA	CATTGACATTGA	CATTGACATTGA	CATTGACATTGA	CATTGACATTGA	CATTGACATTGA	CATTGACATTGA	CATTGACATTGA	CATTGACATTGA
chr06:13839045	NA	6	13839045	NA	NA	NA	NA	NA	NA	NA	TT	TT	TT	TT	TT	TT	TT	TT	TT	TT	TT	00	TT	TT	TT	TT	TT	TT	TT	TT	TT	TT	TT	TT	TT	TT	TT	TT	TT	TT	TT	TT	TT	TT	TT	TT	TT	TT	TT
chr06:21824385	NA	6	21824385	NA	NA	NA	NA	NA	NA	NA	GG	GCGC	GCGC	GCGC	GCGC	GCGC	GCGC	GCGC	GCGC	GCGC	GCGC	00	GCGC	GCGC	GCGC	GCGC	GCGC	GCGC	GCGC	GCGC	GCGC	GCGC	GCGC	GCGC	GCGC	GCGC	GCGC	GCGC	GCGC	GCGC	GCGC	GCGC	GCGC	GCGC	GCGC	GCGC	GCGC	GCGC	GCGC
chr06:21824423	NA	6	21824423	NA	NA	NA	NA	NA	NA	NA	AA	AGAGAGAG	AGAGAGAG	AGAGAGAG	AGAGAGAG	AGAGAGAG	AGAGAGAG	AGAGAGAG	AGAGAGAG	AGAGAGAG	AGAGAGAG	00	AGAGAGAG	AGAGAGAG	AGAGAGAG	AGAGAGAG	AGAGAGAG	AGAGAGAG	AGAGAGAG	AGAGAGAG	AGAGAGAG	AGAGAGAG	AGAGAGAG	AGAGAGAG	AGAGAGAG	AGAGAGAG	AGAGAGAG	AGAGAGAG	AGAGAGAG	AGAGAGAG	AGAGAGAG	AGAGAGAG	AGAGAGAG	AGAGAGAG	AGAGAGAG	AGAGAGAG	AGAGAGAG	AGAGAGAG	AGAGAGAG
chr06:21824428	NA	6	21824428	NA	NA	NA	NA	NA	NA	NA	ATCATC	AA	AA	AA	AA	AA	AA	AA	AA	AA	AA	00	AA	AA	AA	AA	AA	AA	AA	AA	AA	AA	AA	AA	AA	AA	AA	AA	AA	AA	AA	AA	AA	AA	AA	AA	AA	AA	AA
chr06:21824441	NA	6	21824441	NA	NA	NA	NA	NA	NA	NA	CGGCGG	CC	CC	CC	CC	CC	CC	CC	CC	CC	CC	00	CC	CC	CC	CC	CC	CC	CC	CC	CC	CC	CC	CC	CC	CC	CC	CC	CC	CC	CC	CC	CC	CC	CC	CC	CC	CC	CC
chr06:21824446	NA	6	21824446	NA	NA	NA	NA	NA	NA	NA	TCGGGTCGGG	TT	TT	TT	TT	TT	TT	TT	TT	TT	TT	00	TT	TT	TT	TT	TT	TT	TT	TT	TT	TT	TT	TT	TT	TT	TT	TT	TT	TT	TT	TT	TT	TT	TT	TT	TT	TT	TT
chr06:21824517	NA	6	21824517	NA	NA	NA	NA	NA	NA	NA	TGCTGC	TT	TT	TT	TT	TT	TT	TT	TT	TT	TT	00	TT	TT	TT	TT	TT	TT	TT	TT	TT	TT	TT	TT	TT	TT	TT	TT	TT	TT	TT	TT	TT	TT	TT	TT	TT	TT	TT
chr06:21824520	NA	6	21824520	NA	NA	NA	NA	NA	NA	NA	ACCACC	AA	AA	AA	AA	AA	AA	AA	AA	AA	AA	00	AA	AA	AA	AA	AA	AA	AA	AA	AA	AA	AA	AA	AA	AA	AA	AA	AA	AA	AA	AA	AA	AA	AA	AA	AA	AA	AA
chr06:21824523	NA	6	21824523	NA	NA	NA	NA	NA	NA	NA	TATCCCCAAGGCTATCCCCAAGGC	TT	TT	TT	TT	TT	TT	TT	TT	TT	TT	00	TT	TT	TT	TT	TT	TT	TT	TT	TT	TT	TT	TT	TT	TT	TT	TT	TT	TT	TT	TT	TT	TT	TT	TT	TT	TT	TT
chr06:21824566	NA	6	21824566	NA	NA	NA	NA	NA	NA	NA	TT	TGAGTCTGAGTC	TGAGTCTGAGTC	TGAGTCTGAGTC	TGAGTCTGAGTC	TGAGTCTGAGTC	TGAGTCTGAGTC	TGAGTCTGAGTC	TGAGTCTGAGTC	TGAGTCTGAGTC	TGAGTCTGAGTC	00	TGAGTCTGAGTC	TGAGTCTGAGTC	TGAGTCTGAGTC	TGAGTCTGAGTC	TGAGTCTGAGTC	TGAGTCTGAGTC	TGAGTCTGAGTC	TGAGTCTGAGTC	TGAGTCTGAGTC	TGAGTCTGAGTC	TGAGTCTGAGTC	TGAGTCTGAGTC	TTGAGTC	TGAGTCTGAGTC	TGAGTCTGAGTC	TGAGTCTGAGTC	TGAGTCTGAGTC	TGAGTCTGAGTC	TGAGTCTGAGTC	TGAGTCTGAGTC	TGAGTCTGAGTC	TGAGTCTGAGTC	TGAGTCTGAGTC	TGAGTCTGAGTC	TGAGTCTGAGTC	TGAGTCTGAGTC	TGAGTCTGAGTC
chr06:21824573	NA	6	21824573	NA	NA	NA	NA	NA	NA	NA	TT	TGAGCCCTGAGCCC	TGAGCCCTGAGCCC	TGAGCCCTGAGCCC	TGAGCCCTGAGCCC	TGAGCCCTGAGCCC	TGAGCCCTGAGCCC	TGAGCCCTGAGCCC	TGAGCCCTGAGCCC	TGAGCCCTGAGCCC	TGAGCCCTGAGCCC	00	TGAGCCCTGAGCCC	TGAGCCCTGAGCCC	TGAGCCCTGAGCCC	TGAGCCCTGAGCCC	TGAGCCCTGAGCCC	TGAGCCCTGAGCCC	TGAGCCCTGAGCCC	TGAGCCCTGAGCCC	TGAGCCCTGAGCCC	TGAGCCCTGAGCCC	TGAGCCCTGAGCCC	TGAGCCCTGAGCCC	TTGAGCCC	TGAGCCCTGAGCCC	TGAGCCCTGAGCCC	TGAGCCCTGAGCCC	TGAGCCCTGAGCCC	TGAGCCCTGAGCCC	TGAGCCCTGAGCCC	TGAGCCCTGAGCCC	TGAGCCCTGAGCCC	TGAGCCCTGAGCCC	TGAGCCCTGAGCCC	TGAGCCCTGAGCCC	TGAGCCCTGAGCCC	TGAGCCCTGAGCCC	TGAGCCCTGAGCCC
chr06:21824603	NA	6	21824603	NA	NA	NA	NA	NA	NA	NA	CAGGTTGCAGGTTG	CAGGTTGCAGGTTG	CAGGTTGCAGGTTG	CAGGTTGCAGGTTG	CAGGTTGCAGGTTG	CAGGTTGCAGGTTG	CAGGTTGCAGGTTG	CAGGTTGCAGGTTG	CAGGTTGCAGGTTG	CC	CAGGTTGCAGGTTG	00	CAGGTTGCAGGTTG	CAGGTTGCAGGTTG	CAGGTTGCAGGTTG	CAGGTTGCAGGTTG	CCAGGTTG	CAGGTTGCAGGTTG	CAGGTTGCAGGTTG	CAGGTTGCAGGTTG	CAGGTTGCAGGTTG	CAGGTTGCAGGTTG	CAGGTTGCAGGTTG	CAGGTTGCAGGTTG	CAGGTTGCAGGTTG	CAGGTTGCAGGTTG	CAGGTTGCAGGTTG	CAGGTTGCAGGTTG	CAGGTTGCAGGTTG	CAGGTTGCAGGTTG	CAGGTTGCAGGTTG	CAGGTTGCAGGTTG	CAGGTTGCAGGTTG	CAGGTTGCAGGTTG	CAGGTTGCAGGTTG	CAGGTTGCAGGTTG	CAGGTTGCAGGTTG	CAGGTTGCAGGTTG	CAGGTTGCAGGTTG
chr06:21824635	NA	6	21824635	NA	NA	NA	NA	NA	NA	NA	GG	GTGT	GTGT	GTGT	GTGT	GTGT	GTGT	GTGT	GTGT	GTGT	GTGT	00	GTGT	GTGT	GTGT	GTGT	GTGT	GTGT	GTGT	GTGT	GTGT	GTGT	GTGT	GTGT	GTGT	GTGT	GTGT	GTGT	GTGT	GTGT	GTGT	GTGT	GTGT	GTGT	GTGT	GTGT	GTGT	GTGT	GTGT
chr06:21824746	NA	6	21824746	NA	NA	NA	NA	NA	NA	NA	AA	AGTCAGTC	AGTCAGTC	AGTCAGTC	AGTCAGTC	AGTCAGTC	AGTCAGTC	AGTCAGTC	AGTCAGTC	AGTCAGTC	AGTCAGTC	00	AGTCAGTC	AGTCAGTC	AGTCAGTC	AGTCAGTC	AGTCAGTC	AGTCAGTC	AGTCAGTC	AGTCAGTC	AGTCAGTC	AGTCAGTC	AGTCAGTC	AGTCAGTC	AGTCAGTC	AGTCAGTC	AGTCAGTC	AGTCAGTC	AGTCAGTC	AGTCAGTC	AGTCAGTC	AGTCAGTC	AGTCAGTC	AGTCAGTC	AGTCAGTC	AGTCAGTC	AGTCAGTC	AGTCAGTC	AGTCAGTC
chr06:21824815	NA	6	21824815	NA	NA	NA	NA	NA	NA	NA	TTTTTGTTTTTGTTTTTGTTTTTG	TT	TT	TT	TT	TT	TT	TT	TT	TT	TT	00	TT	TT	TT	TT	TT	TT	TT	TT	TT	TT	TT	TT	TT	TT	TT	TT	TT	TT	TT	TT	TT	TT	TT	TT	TT	TT	TT
chr06:21824828	NA	6	21824828	NA	NA	NA	NA	NA	NA	NA	TT	TGTG	TGTG	TGTG	TGTG	TGTG	TGTG	TGTG	TGTG	TGTG	TGTG	00	TGTG	TGTG	TGTG	TGTG	TGTG	TGTG	TGTG	TGTG	TGTG	TGTG	TGTG	TGTG	TGTG	TGTG	TGTG	TGTG	TGTG	TGTG	TGTG	TGTG	TGTG	TGTG	TGTG	TGTG	TGTG	TGTG	TGTG
chr06:21826578	NA	6	21826578	NA	NA	NA	NA	NA	NA	NA	CC	CTCT	CTCT	CTCT	CTCT	CTCT	CTCT	CTCT	CTCT	CTCT	CTCT	00	CTCT	CTCT	CTCT	CTCT	CTCT	CTCT	CTCT	CTCT	CTCT	CTCT	CTCT	CTCT	CTCT	CTCT	CTCT	CTCT	CTCT	CTCT	CTCT	CTCT	CTCT	CTCT	CTCT	CTCT	CTCT	CTCT	CTCT
chr06:29477965	NA	6	29477965	NA	NA	NA	NA	NA	NA	NA	CC	CTCT	CTCT	CTCT	CC	CC	CTCT	CTCT	CC	CTCT	CTCT	00	CTCT	CTCT	CTCT	CC	CTCT	CTCT	CC	CTCT	CTCT	CC	CC	CC	CTCT	CC	CTCT	CC	CC	CC	CC	CC	CC	CTCT	CTCT	CTCT	CC	CTCT	CTCT
chr06:29478392	NA	6	29478392	NA	NA	NA	NA	NA	NA	NA	CTCT	CC	CC	CC	CTCT	CTCT	CC	CC	CTCT	CC	CC	00	CC	CC	CC	CTCT	CC	CC	CTCT	CC	CCT	CTCT	CTCT	CTCT	CC	CTCT	CC	CTCT	CTCT	CTCT	CTCT	CTCT	CTCT	CC	CC	CC	CTCT	CC	CC
chr06:29478650	NA	6	29478650	NA	NA	NA	NA	NA	NA	NA	CACA	CC	CC	CC	CACA	CACA	CC	CC	CACA	CC	CCA	00	CC	CC	CC	CACA	CCA	CC	CACA	CC	CC	CACA	CACA	CACA	CC	CACA	CC	CACA	CACA	CACA	CACA	CACA	CACA	CC	CC	CC	CACA	CC	CC
chr06:29478762	NA	6	29478762	NA	NA	NA	NA	NA	NA	NA	TCTC	TT	TT	TT	TCTC	TCTC	TT	TT	TCTC	TT	TT	00	TT	TT	TT	TCTC	TT	TT	TCTC	TT	TT	TCTC	TCTC	TCTC	TT	TCTC	TT	TCTC	TCTC	TCTC	TCTC	TCTC	TCTC	TT	TT	TT	TCTC	TT	TT
chr06:29478824	NA	6	29478824	NA	NA	NA	NA	NA	NA	NA	AGATAGAT	AA	AA	AA	AGATAGAT	AGATAGAT	AA	AA	AGATAGAT	AA	AA	00	AA	AA	AA	AGATAGAT	AA	AA	AGATAGAT	AA	AA	AGATAGAT	AGATAGAT	AGATAGAT	AA	AGATAGAT	AA	AGATAGAT	AGATAGAT	AGATAGAT	AGATAGAT	AGATAGAT	AGATAGAT	AA	AA	AA	AGATAGAT	AA	AA
chr06:29478933	NA	6	29478933	NA	NA	NA	NA	NA	NA	NA	TT	TGCTGC	TGCTGC	TGCTGC	TT	TT	TGCTGC	TGCTGC	TT	TGCTGC	TGCT	00	TGCTGC	TGCTGC	TGCTGC	TT	TGCTGC	TGCT	TT	TGCTGC	TGCTGC	TT	TT	TT	TGCT	TT	TGCTGC	TT	TT	TT	TT	TT	TT	TGCTGC	TGCTGC	TGCTGC	TT	TGCTGC	TGCTGC
chr06:29479345	NA	6	29479345	NA	NA	NA	NA	NA	NA	NA	TTC	TCTC	TCTC	TCTC	TT	TT	TCTC	TCTC	TT	TCTC	TCTC	00	TCTC	TCTC	TCTC	TT	TCTC	TCTC	TT	TCTC	TCTC	TT	TTC	TT	TCTC	TTC	TCTC	TT	TT	TT	TT	TT	TT	TCTC	TCTC	TCTC	TT	TCTC	TCTC
chr06:29479363	NA	6	29479363	NA	NA	NA	NA	NA	NA	NA	TAT	TT	TT	TT	TATA	TATA	TT	TT	TATA	TT	TT	00	TT	TT	TT	TATA	TT	TT	TATA	TT	TT	TATA	TAT	TATA	TT	TAT	TT	TATA	TATA	TATA	TATA	TATA	TATA	TT	TT	TT	TATA	TT	TT
chr06:29479365	NA	6	29479365	NA	NA	NA	NA	NA	NA	NA	TAT	TT	TT	TT	TATA	TATA	TT	TT	TATA	TT	TT	00	TT	TT	TT	TATA	TT	TT	TATA	TT	TT	TATA	TAT	TATA	TT	TAT	TT	TATA	TATA	TATA	TATA	TATA	TATA	TT	TT	TT	TATA	TT	TT
chr06:29479462	NA	6	29479462	NA	NA	NA	NA	NA	NA	NA	TTG	TGTG	TGTG	TGTG	TT	TT	TGTG	TGTG	TT	TGTG	TGTG	00	TGTG	TGTG	TGTG	TT	TGTG	TGTG	TT	TGTG	TGTG	TT	TTG	TT	TGTG	TTG	TGTG	TT	TT	TT	TT	TT	TT	TGTG	TGTG	TGTG	TT	TGTG	TGTG
chr06:29479818	NA	6	29479818	NA	NA	NA	NA	NA	NA	NA	CAAACAAAAC	CC	CC	CC	CAAACAAAACAAACAAAA	CAAACAAAACAAACAAAA	CC	CC	CAAACAAAACAAACAAAA	CC	CC	00	CC	CC	CC	CAAACAAAACAAACAAAA	CC	CC	CAAACAAAACAAACAAAA	CC	CC	CAAACAAAACAAACAAAA	CAAACAAAAC	CAAACAAAACAAACAAAA	CC	CAAACAAAAC	CC	CAAACAAAACAAACAAAA	CAAACAAAACAAACAAAA	CAAACAAAACAAACAAAA	CAAACAAAACAAACAAAA	CAAACAAAACAAACAAAA	CAAACAAAACAAACAAAA	CC	CC	CC	CAAACAAAACAAACAAAA	CC	CC
chr06:29480136	NA	6	29480136	NA	NA	NA	NA	NA	NA	NA	CAC	CC	CC	CC	CACA	CACA	CC	CC	CACA	CC	CC	00	CC	CC	CC	CACA	CC	CC	CACA	CC	CC	CACA	CAC	CACA	CC	CAC	CC	CACA	CACA	CACA	CACA	CACA	CACA	CC	CC	CC	CACA	CC	CC
chr06:29480276	NA	6	29480276	NA	NA	NA	NA	NA	NA	NA	GAG	GG	GG	GG	GAGA	GAGA	GG	GG	GAGA	GG	GG	00	GG	GG	GG	GAGA	GG	GG	GAGA	GG	GG	GAGA	GAG	GAGA	GG	GAG	GG	GAGA	GAGA	GAGA	GAGA	GAGA	GAGA	GG	GG	GG	GAGA	GG	GG
chr06:29480501	NA	6	29480501	NA	NA	NA	NA	NA	NA	NA	CC	CTCT	CTCT	CTCT	CC	CC	CTCT	CTCT	CC	CTCT	CTCT	00	CTCT	CTCT	CTCT	CC	CTC	CTCT	CC	CTCT	CTCT	CC	CC	CC	CTCT	CC	CTCT	CC	CC	CC	CC	CC	CC	CTCT	CTCT	CTCT	CC	CTCT	CTCT
chr06:29480617	NA	6	29480617	NA	NA	NA	NA	NA	NA	NA	CTCT	CC	CCT	CC	CTCT	CTCT	CC	CC	CTCT	CC	CC	00	CC	CC	CC	CTCT	CC	CC	CTCT	CC	CC	CTCT	CTCT	CTCT	CC	CTCT	CC	CTCT	CTCT	CTCT	CTCT	CTCT	CTCT	CC	CC	CC	CTCT	CCT	CC
chr06:29480638	NA	6	29480638	NA	NA	NA	NA	NA	NA	NA	GGAGGA	GG	GGGA	GG	GGAGGA	GGAGGA	GG	GG	GGAGGA	GG	GG	00	GG	GG	GG	GGAGGA	GG	GG	GGAGGA	GG	GG	GGAGGA	GGAGGA	GGAGGA	GG	GGAGGA	GG	GGAGGA	GGAGGA	GGAGGA	GGAGGA	GGAGGA	GGAGGA	GG	GG	GG	GGAGGA	GG	GG
chr06:29480642	NA	6	29480642	NA	NA	NA	NA	NA	NA	NA	TTTTTACTTCTTGTCAGACCTTTTTACTTCTTGTCAGACC	TT	TTTTTTACTTCTTGTCAGACC	TT	TTTTTACTTCTTGTCAGACCTTTTTACTTCTTGTCAGACC	TTTTTACTTCTTGTCAGACCTTTTTACTTCTTGTCAGACC	TT	TT	TTTTTACTTCTTGTCAGACCTTTTTACTTCTTGTCAGACC	TT	TT	00	TT	TT	TT	TTTTTACTTCTTGTCAGACCTTTTTACTTCTTGTCAGACC	TT	TT	TTTTTACTTCTTGTCAGACCTTTTTACTTCTTGTCAGACC	TT	TT	TTTTTACTTCTTGTCAGACCTTTTTACTTCTTGTCAGACC	TTTTTACTTCTTGTCAGACCTTTTTACTTCTTGTCAGACC	TTTTTACTTCTTGTCAGACCTTTTTACTTCTTGTCAGACC	TT	TTTTTACTTCTTGTCAGACCTTTTTACTTCTTGTCAGACC	TT	TTTTTACTTCTTGTCAGACCTTTTTACTTCTTGTCAGACC	TTTTTACTTCTTGTCAGACCTTTTTACTTCTTGTCAGACC	TTTTTACTTCTTGTCAGACCTTTTTACTTCTTGTCAGACC	TTTTTACTTCTTGTCAGACCTTTTTACTTCTTGTCAGACC	TTTTTACTTCTTGTCAGACCTTTTTACTTCTTGTCAGACC	TTTTTACTTCTTGTCAGACCTTTTTACTTCTTGTCAGACC	TT	TT	TT	TTTTTACTTCTTGTCAGACCTTTTTACTTCTTGTCAGACC	TT	TT
chr06:29480671	NA	6	29480671	NA	NA	NA	NA	NA	NA	NA	AGAG	AA	AA	AA	AGAG	AGAG	AA	AA	AGAG	AA	AA	00	AA	AA	AA	AGAG	AAG	AA	AGAG	AA	AA	AGAG	AGAG	AGAG	AA	AGAG	AA	AGAG	AGAG	AGAG	AGAG	AGAG	AGAG	AA	AA	AA	AGAG	AA	AA
chr06:29480676	NA	6	29480676	NA	NA	NA	NA	NA	NA	NA	AGAG	AA	AA	AA	AGAG	AGAG	AA	AA	AGAG	AA	AA	00	AA	AA	AA	AGAG	AAG	AA	AGAG	AA	AA	AGAG	AGAG	AGAG	AA	AGAG	AA	AGAG	AGAG	AGAG	AGAG	AGAG	AGAG	AA	AA	AA	AGAG	AA	AA
chr06:29480731	NA	6	29480731	NA	NA	NA	NA	NA	NA	NA	CC	CATCAT	CATCAT	CATCAT	CC	CC	CATCAT	CATCAT	CC	CATCAT	CATCAT	00	CATCAT	CATCAT	CATCAT	CC	CATCAT	CATCAT	CC	CATCAT	CATCAT	CC	CC	CC	CATCAT	CC	CATCAT	CC	CC	CC	CC	CC	CC	CATCAT	CATCAT	CATCAT	CC	CATCAT	CATCAT
chr06:29480755	NA	6	29480755	NA	NA	NA	NA	NA	NA	NA	CTCGATCAACTCGATCAA	CC	CC	CC	CTCGATCAACTCGATCAA	CTCGATCAACTCGATCAA	CC	CC	CTCGATCAACTCGATCAA	CC	CC	00	CC	CC	CC	CTCGATCAACTCGATCAA	CC	CC	CTCGATCAACTCGATCAA	CC	CC	CTCGATCAACTCGATCAA	CTCGATCAACTCGATCAA	CTCGATCAACTCGATCAA	CC	CTCGATCAACTCGATCAA	CC	CTCGATCAACTCGATCAA	CTCGATCAACTCGATCAA	CTCGATCAACTCGATCAA	CTCGATCAACTCGATCAA	CTCGATCAACTCGATCAA	CTCGATCAACTCGATCAA	CC	CC	CC	CTCGATCAACTCGATCAA	CC	CC
chr06:29480771	NA	6	29480771	NA	NA	NA	NA	NA	NA	NA	ACCCAACTACCCAACT	AA	AA	AA	ACCCAACTACCCAACT	ACCCAACTACCCAACT	AA	AA	ACCCAACTACCCAACT	AA	AA	00	AA	AA	AA	ACCCAACTACCCAACT	AA	AA	ACCCAACTACCCAACT	AA	AA	ACCCAACTACCCAACT	ACCCAACTACCCAACT	ACCCAACTACCCAACT	AA	ACCCAACTACCCAACT	AA	ACCCAACTACCCAACT	ACCCAACTACCCAACT	ACCCAACTACCCAACT	ACCCAACTACCCAACT	ACCCAACTACCCAACT	ACCCAACTACCCAACT	AA	AA	AA	ACCCAACTACCCAACT	AA	AA
chr06:29480831	NA	6	29480831	NA	NA	NA	NA	NA	NA	NA	ATCGATCG	AA	AA	AA	ATCGATCG	ATCGATCG	AA	AA	ATCGATCG	AA	AA	00	AA	AA	AA	ATCGATCG	AATCG	AA	ATCGATCG	AA	AA	ATCGATCG	ATCGATCG	ATCGATCG	AA	ATCGATCG	AA	ATCGATCG	ATCGATCG	ATCGATCG	ATCGATCG	ATCGATCG	ATCGATCG	AA	AA	AA	ATCGATCG	AA	AA
chr06:29480903	NA	6	29480903	NA	NA	NA	NA	NA	NA	NA	TT	TAGGAGGTAGGAGG	TAGGAGGTAGGAGG	00	TT	TT	TAGGAGGTAGGAGG	TAGGAGGTAGGAGG	TT	TAGGAGGTAGGAGG	TAGGAGGTAGGAGG	00	TAGGAGGTAGGAGG	TAGGAGGTAGGAGG	TAGGAGGTAGGAGG	TT	TAGGAGGTAGGAGG	TAGGAGGTAGGAGG	TT	TAGGAGGTAGGAGG	TAGGAGGTAGGAGG	TT	TT	TT	TAGGAGGTAGGAGG	TT	TAGGAGGTAGGAGG	TT	TT	TT	TT	TT	TT	00	TAGGAGGTAGGAGG	TAGGAGGTAGGAGG	TT	TAGGAGGTAGGAGG	TAGGAGGTAGGAGG
chr07:4240119	NA	7	4240119	NA	NA	NA	NA	NA	NA	NA	GCGGCGTGCGGCGT	GCGGCGTGCGGCGT	GCGGCGTGCGGCGT	GCGGCGTGCGGCGT	GCGGCGTGCGGCGT	GCGGCGTGCGGCGT	GCGGCGTGCGGCGT	GCGGCGTGCGGCGT	GCGGCGTGCGGCGT	GCGGCGTGCGGCGT	GCGGCGTGCGGCGT	00	GCGGCGTGCGGCGT	GCGGCGTGCGGCGT	GCGGCGTGCGGCGT	GCGGCGTGCGGCGT	GCGGCGTGCGGCGT	GCGGCGTGCGGCGT	GCGGCGTGCGGCGT	GCGGCGTGCGGCGT	GCGGCGTGCGGCGT	GCGGCGTGCGGCGT	GCGGCGTGCGGCGT	GG	GCGGCGTGCGGCGT	GCGGCGTGCGGCGT	GCGGCGTGCGGCGT	GCGGCGTGCGGCGT	GCGGCGTGCGGCGT	GCGGCGTGCGGCGT	GCGGCGTGCGGCGT	GCGGCGTGCGGCGT	GCGGCGTGCGGCGT	GCGGCGTGCGGCGT	GCGGCGTGCGGCGT	GCGGCGTGCGGCGT	GCGGCGTGCGGCGT	GCGGCGTGCGGCGT	GCGGCGTGCGGCGT
chr07:4240382	NA	7	4240382	NA	NA	NA	NA	NA	NA	NA	TCTC	TCTC	TCTC	TCTC	TCTC	TCTC	TCTC	TCTC	TCTC	TCTC	TCTC	00	TCTC	TCTC	TCTC	TCTC	TCTC	TCTC	TCTC	TCTC	TCTC	TCTC	TCTC	TT	TCTC	TCTC	TCTC	TCTC	TCTC	TCTC	TCTC	TCTC	TCTC	TCTC	TCTC	TCTC	TCTC	TCTC	TCTC
chr07:4240438	NA	7	4240438	NA	NA	NA	NA	NA	NA	NA	CTTAACTTAA	CTTAACTTAA	CTTAACTTAA	CTTAACTTAA	CTTAACTTAA	CTTAACTTAA	CTTAACTTAA	CTTAACTTAA	CTTAACTTAA	CTTAACTTAA	CTTAACTTAA	00	CTTAACTTAA	CTTAACTTAA	CTTAACTTAA	CTTAACTTAA	CTTAACTTAA	CTTAACTTAA	CTTAACTTAA	CTTAACTTAA	CTTAACTTAA	CTTAACTTAA	CTTAACTTAA	CC	CTTAACTTAA	CTTAACTTAA	CTTAACTTAA	CTTAACTTAA	CTTAACTTAA	CTTAACTTAA	CTTAACTTAA	CTTAACTTAA	CTTAACTTAA	CTTAACTTAA	CTTAACTTAA	CTTAACTTAA	CTTAACTTAA	CTTAACTTAA	CTTAACTTAA
chr07:4240908	NA	7	4240908	NA	NA	NA	NA	NA	NA	NA	TT	TT	TT	TT	TT	TT	TT	TT	TT	TT	TT	00	TT	TT	TT	TT	TT	TT	TT	TT	TT	TT	TT	TATA	TT	TT	TT	TT	TT	TT	TT	TT	TT	TT	TT	TT	TT	TT	TT
chr07:4241425	NA	7	4241425	NA	NA	NA	NA	NA	NA	NA	CTCT	CTCT	CTCT	CTCT	CTCT	CTCT	CTCT	CTCT	CTCT	CTCT	CTCT	00	CTCT	CTCT	CTCT	CTCT	CTCT	CTCT	CTCT	CTCT	CTCT	CTCT	CTCT	CC	CTCT	CTCT	CTCT	CTCT	CTCT	CTCT	CTCT	CTCT	CTCT	CTCT	CTCT	CTCT	CTCT	CTCT	CTCT
chr07:4241768	NA	7	4241768	NA	NA	NA	NA	NA	NA	NA	TT	TT	TT	TT	TT	TT	TT	TT	TT	TT	TT	00	TT	TT	TT	TT	TT	TT	TT	TT	TT	TT	TT	TCTAGATTTGTAATATCTAGATTTGTAATA	TT	TT	TCTAGATTTGTAATAT	TT	TT	TT	TT	TT	TT	TT	TT	TT	TT	TT	TT
chr07:4246353	NA	7	4246353	NA	NA	NA	NA	NA	NA	NA	CC	CCACCA	CC	00	CCACCA	CCACCA	CCACCA	CCACCA	CCACCA	CC	CC	00	CC	CCACCA	CCACCA	CC	CC	CC	CC	CCACCA	CCACCA	CCACCA	CCACCA	CCCA	CCACCA	CC	CCACCA	00	00	CC	CC	CCACCA	CCACCA	CCACCA	CCACCA	CCACCA	CCACCA	CC	CCACCA
chr07:4246647	NA	7	4246647	NA	NA	NA	NA	NA	NA	NA	CTCAACTCAA	CTCAACTCAA	CTCAACTCAA	CTCAACTCAA	CC	CTCAACTCAA	CCTCAA	CCTCAA	CCTCAA	CTCAACTCAA	CTCAACTCAA	00	CTCAACTCAA	CTCAACTCAA	CTCAACTCAA	CTCAACTCAA	CTCAACTCAA	CTCAACTCAA	CTCAACTCAA	CCTCAA	CCTCAA	CTCAACTCAA	CC	CCTCAA	CCTCAA	CTCAACTCAA	CCTCAA	00	CTCAACTCAA	CTCAACTCAA	CTCAACTCAA	CC	CCTCAA	CTCAACTCAA	CTCAACTCAA	CCTCAA	CTCAACTCAA	CTCAACTCAA	CCTCAA
chr07:4249039	NA	7	4249039	NA	NA	NA	NA	NA	NA	NA	TT	TT	TT	TT	TT	TT	TT	TT	TT	TT	TT	00	TT	TT	TT	TT	TT	TT	TT	TT	TT	TT	TT	TATA	TT	TT	TT	TT	TT	TT	TT	TT	TT	TT	TT	TT	TT	TT	TT
chr07:4250567	NA	7	4250567	NA	NA	NA	NA	NA	NA	NA	ATAT	AA	AA	AA	AA	AA	AA	AA	ATAT	AA	AA	00	AA	AA	AA	AA	AA	AA	ATAT	AA	AA	AA	AA	AA	AA	ATAT	AA	ATA	AA	AA	AA	ATAT	ATAT	ATAT	ATAT	AA	AA	AA	AA
chr07:4252594	NA	7	4252594	NA	NA	NA	NA	NA	NA	NA	TT	TT	TT	TT	TT	TT	TT	TT	TT	TT	TT	00	TT	TT	TT	TT	TT	TT	TT	TT	TT	TT	TT	TATA	TT	TT	TT	TT	TT	TT	TT	TT	TT	TT	TT	TT	TT	TT	TT
chr07:4252724	NA	7	4252724	NA	NA	NA	NA	NA	NA	NA	AA	AA	AA	00	AA	AA	AA	AA	AA	AA	AA	00	AA	AA	AA	AA	AA	AA	AA	AA	AA	AAGTTTGTTTCAATCAATGAGATCAGAATA	AA	AAGTTTGTTTCAATCAATGAGATCAGAATAAGTTTGTTTCAATCAATGAGATCAGAAT	AA	AA	AA	AA	AA	AA	AA	AA	AA	AA	AA	AA	AA	AA	AA
chr07:8871523	NA	7	8871523	NA	NA	NA	NA	NA	NA	NA	GG	GTCG	GTCGTC	GTCGTC	GG	GG	GG	GG	GTCGTC	GG	GG	00	GG	GG	GG	GTCGTC	GG	GG	GTCG	GG	GG	GG	GTCGTC	GG	GG	GG	GG	GG	GG	GG	GG	GG	GTCGTC	GG	GG	GG	GG	GG	GTCG
chr07:8871537	NA	7	8871537	NA	NA	NA	NA	NA	NA	NA	GAGA	GAGA	GAGA	GAGA	GAGA	GAGA	GAGA	GAGA	GAGA	GAGA	GAGA	00	GAGA	GAGA	GAGA	GAGA	GAGA	GAGA	GGA	GAGA	GAGA	GAGA	GG	GAGA	GAGA	GAGA	GAGA	GAGA	GAGA	GAGA	GAGA	GAGA	GAGA	GAGA	GAGA	GAGA	GAGA	GAGA	GAGA
chr07:8873405	NA	7	8873405	NA	NA	NA	NA	NA	NA	NA	CACA	CACA	CACA	CACA	CACA	CACA	CACA	CACA	CACA	CACA	CACA	00	CACA	CACA	CACA	CACA	CACA	CACA	CACA	CACA	CACA	CACA	CC	CACA	CACA	CACA	CACA	CACA	CACA	CACA	CACA	CACA	CACA	CACA	CACA	CACA	CACA	CACA	CACA
chr07:8873650	NA	7	8873650	NA	NA	NA	NA	NA	NA	NA	TATA	TATA	TATA	TATA	TATA	TATA	TATA	TATA	TATA	TATA	TATA	00	TATA	TATA	TATA	TATA	TATA	TATA	TATA	TATA	TATA	TATA	TATA	TATA	TATA	TATA	TATA	TATA	TATA	TATA	TATA	TATA	TATA	TATA	TATA	TATA	TATA	TATA	TATA
chr07:8874181	NA	7	8874181	NA	NA	NA	NA	NA	NA	NA	TTGACGCCGTTGATTTTTCTTGACGCCGTTGATTTTTC	TTTGACGCCGTTGATTTTTC	TTGACGCCGTTGATTTTTCTTGACGCCGTTGATTTTTC	TTGACGCCGTTGATTTTTCTTGACGCCGTTGATTTTTC	TTGACGCCGTTGATTTTTCTTGACGCCGTTGATTTTTC	TTGACGCCGTTGATTTTTCTTGACGCCGTTGATTTTTC	TTGACGCCGTTGATTTTTCTTGACGCCGTTGATTTTTC	TTGACGCCGTTGATTTTTCTTGACGCCGTTGATTTTTC	TT	TTGACGCCGTTGATTTTTCTTGACGCCGTTGATTTTTC	TTGACGCCGTTGATTTTTCTTGACGCCGTTGATTTTTC	00	TTGACGCCGTTGATTTTTCTTGACGCCGTTGATTTTTC	TTGACGCCGTTGATTTTTCTTGACGCCGTTGATTTTTC	TTGACGCCGTTGATTTTTCTTGACGCCGTTGATTTTTC	TT	TTGACGCCGTTGATTTTTCTTGACGCCGTTGATTTTTC	TTGACGCCGTTGATTTTTCTTGACGCCGTTGATTTTTC	TTGACGCCGTTGATTTTTCTTGACGCCGTTGATTTTTC	TTGACGCCGTTGATTTTTCTTGACGCCGTTGATTTTTC	TTGACGCCGTTGATTTTTCTTGACGCCGTTGATTTTTC	TTGACGCCGTTGATTTTTCTTGACGCCGTTGATTTTTC	TTGACGCCGTTGATTTTTCTTGACGCCGTTGATTTTTC	TTGACGCCGTTGATTTTTCTTGACGCCGTTGATTTTTC	TTGACGCCGTTGATTTTTCTTGACGCCGTTGATTTTTC	TTGACGCCGTTGATTTTTCTTGACGCCGTTGATTTTTC	TTGACGCCGTTGATTTTTCTTGACGCCGTTGATTTTTC	TTGACGCCGTTGATTTTTCTTGACGCCGTTGATTTTTC	TTGACGCCGTTGATTTTTCTTGACGCCGTTGATTTTTC	TTGACGCCGTTGATTTTTCTTGACGCCGTTGATTTTTC	TTGACGCCGTTGATTTTTCTTGACGCCGTTGATTTTTC	TTGACGCCGTTGATTTTTCTTGACGCCGTTGATTTTTC	TT	TTGACGCCGTTGATTTTTCTTGACGCCGTTGATTTTTC	TTGACGCCGTTGATTTTTCTTGACGCCGTTGATTTTTC	TTGACGCCGTTGATTTTTCTTGACGCCGTTGATTTTTC	TTGACGCCGTTGATTTTTCTTGACGCCGTTGATTTTTC	TTGACGCCGTTGATTTTTCTTGACGCCGTTGATTTTTC	TT
chr07:8874323	NA	7	8874323	NA	NA	NA	NA	NA	NA	NA	GG	GG	GTGT	GTGT	GG	GG	GG	GG	GG	GG	GG	00	GG	GG	GG	GG	GG	GG	GG	GG	GG	GG	GG	GG	GG	GG	GG	GG	GG	GG	GG	GG	GG	GG	GG	GG	GG	GG	GG
chr07:8874618	NA	7	8874618	NA	NA	NA	NA	NA	NA	NA	AA	AA	AA	AA	AA	AA	AA	AA	AA	AA	AA	00	AA	AA	AA	AA	AA	AA	AA	AA	AA	AA	AA	AA	AA	AA	AA	AA	AA	AA	AA	AA	AA	AA	AA	AA	AA	AA	AA
chr07:8875202	NA	7	8875202	NA	NA	NA	NA	NA	NA	NA	TT	TT	TT	TT	TT	TT	TT	TT	TT	TT	TT	00	TT	TT	TT	TT	TT	TT	TT	TT	TT	TT	TATA	TT	TT	TT	TT	TT	TT	TT	TT	TT	TT	TT	TT	TT	TT	TT	TT
chr07:8875363	NA	7	8875363	NA	NA	NA	NA	NA	NA	NA	AAGCTAAGCT	AAAGCT	AA	AA	AAGCTAAGCT	AAGCTAAGCT	AAGCTAAGCT	AAGCTAAGCT	AA	AAGCTAAGCT	AAGCTAAGCT	00	AAGCTAAGCT	AAGCTAAGCT	AAGCTAAGCT	AA	AAGCTAAGCT	AAGCTAAGCT	AAGCTAAGCT	AAGCTAAGCT	AAGCTAAGCT	AAGCTAAGCT	AAGCTAAGCT	AAGCTAAGCT	AAGCTAAGCT	AAGCTAAGCT	AAGCTAAGCT	AAGCTAAGCT	AAGCTAAGCT	AAGCTAAGCT	AAGCTAAGCT	AAGCTAAGCT	AA	AAGCTAAGCT	AAGCTAAGCT	AAGCTAAGCT	AAGCTAAGCT	AAGCTAAGCT	AA
chr07:8875390	NA	7	8875390	NA	NA	NA	NA	NA	NA	NA	TCCTCC	TTCC	TT	TT	TCCTCC	TCCTCC	TCCTCC	TCCTCC	TT	TCCTCC	TCCTCC	00	TCCTCC	TCCTCC	TCCTCC	TT	TCCTCC	TCCTCC	TCCTCC	TCCTCC	TCCTCC	TCCTCC	TT	TCCTCC	TCCTCC	TCCTCC	TCCTCC	TCCTCC	TCCTCC	TCCTCC	TCCTCC	TCCTCC	TT	TCCTCC	TCCTCC	TCCTCC	TCCTCC	TCCTCC	TT
chr07:8876344	NA	7	8876344	NA	NA	NA	NA	NA	NA	NA	GAGA	GAGA	GAGA	GAGA	GAGA	GAGA	GAGA	GAGA	GAGA	GAGA	GAGA	00	GAGA	GAGA	GAGA	GAGA	GAGA	GAGA	GAGA	GAGA	GAGA	GAGA	GG	GAGA	GAGA	GAGA	GAGA	GAGA	GAGA	GAGA	GAGA	GAGA	GAGA	GAGA	GAGA	GAGA	GAGA	GAGA	GAGA
chr07:8876629	NA	7	8876629	NA	NA	NA	NA	NA	NA	NA	CACCAAAATTAACACACCAAAATTAACA	CCACCAAAATTAACA	CACCAAAATTAACACACCAAAATTAACA	CACCAAAATTAACACACCAAAATTAACA	CACCAAAATTAACACACCAAAATTAACA	CACCAAAATTAACACACCAAAATTAACA	CACCAAAATTAACACACCAAAATTAACA	CACCAAAATTAACACACCAAAATTAACA	CC	CACCAAAATTAACACACCAAAATTAACA	CACCAAAATTAACACACCAAAATTAACA	00	CACCAAAATTAACACACCAAAATTAACA	CACCAAAATTAACACACCAAAATTAACA	CACCAAAATTAACACACCAAAATTAACA	CC	CACCAAAATTAACACACCAAAATTAACA	CACCAAAATTAACACACCAAAATTAACA	CACCAAAATTAACACACCAAAATTAACA	CACCAAAATTAACACACCAAAATTAACA	CACCAAAATTAACACACCAAAATTAACA	CACCAAAATTAACACACCAAAATTAACA	CACCAAAATTAACACACCAAAATTAACA	CACCAAAATTAACACACCAAAATTAACA	CACCAAAATTAACACACCAAAATTAACA	CACCAAAATTAACACACCAAAATTAACA	CACCAAAATTAACACACCAAAATTAACA	CACCAAAATTAACACACCAAAATTAACA	CACCAAAATTAACACACCAAAATTAACA	CACCAAAATTAACACACCAAAATTAACA	CACCAAAATTAACACACCAAAATTAACA	CACCAAAATTAACACACCAAAATTAACA	CC	CACCAAAATTAACACACCAAAATTAACA	CACCAAAATTAACACACCAAAATTAACA	CACCAAAATTAACACACCAAAATTAACA	CACCAAAATTAACACACCAAAATTAACA	CACCAAAATTAACACACCAAAATTAACA	CCACCAAAATTAACA
chr07:8876712	NA	7	8876712	NA	NA	NA	NA	NA	NA	NA	GG	GG	GG	GG	GG	GG	GG	GG	GG	GG	GG	00	GG	GG	GG	GG	GG	GG	GG	GG	GG	GG	GG	GG	GG	GG	GG	GG	GG	GG	GG	GG	GG	GG	GG	GG	GG	GG	GG
chr07:8967661	NA	7	8967661	NA	NA	NA	NA	NA	NA	NA	CATCAT	CATCAT	CATCAT	CATCAT	CATCAT	CATCAT	CATCAT	CATCAT	CATCAT	CATCAT	CATCAT	00	CATCAT	CATCAT	CATCAT	CATCAT	CATCAT	CATCAT	CATCAT	CATCAT	CATCAT	CATCAT	CC	CATCAT	CATCAT	CATCAT	CATCAT	CATCAT	CATCAT	CATCAT	CATCAT	CATCAT	CATCAT	CATCAT	CATCAT	CATCAT	CATCAT	CATCAT	CATCAT
chr07:8969203	NA	7	8969203	NA	NA	NA	NA	NA	NA	NA	AA	AA	AA	AA	AA	AA	AA	AA	AA	AA	AA	00	AA	AA	AA	AA	AA	AA	AA	AA	AA	AA	ATAT	AA	AA	AA	AA	AA	AA	AA	AA	AA	AA	AA	AA	AA	AA	AA	AA
chr07:8969502	NA	7	8969502	NA	NA	NA	NA	NA	NA	NA	GG	GTG	GTGT	GTGT	GG	GG	GG	GG	GTGT	GG	GG	00	GG	GG	GG	GTGT	GG	GG	GG	GG	GG	GG	GTGT	GG	GG	GG	GG	GG	GG	GG	GG	GG	GTGT	GG	GG	GG	GG	GG	GTGT
chr07:8970007	NA	7	8970007	NA	NA	NA	NA	NA	NA	NA	AA	ACTA	ACTACT	ACTACT	AA	AA	AA	AA	ACTACT	AA	AA	00	AA	AA	AA	ACTACT	AA	AA	AA	AA	AA	AA	ACTACT	AA	ACTA	AA	AA	AA	AA	AA	AA	AA	ACTACT	AA	AA	AA	AA	AA	ACTACT
chr07:29324460	NA	7	29324460	NA	NA	NA	NA	NA	NA	NA	TGATGA	TGATGA	TGATGA	TGATGA	TGATGA	TGATGA	TGATGA	TGATGA	TGATGA	TGATGA	TTGA	00	TT	TGATGA	TT	TGATGA	TGATGA	TT	TTGA	TGATGA	TGATGA	TGATGA	TT	TGATGA	TGATGA	TGATGA	TGATGA	TGATGA	TGATGA	TGATGA	TGATGA	TGATGA	TGATGA	TGATGA	TGATGA	TGATGA	TGATGA	TGATGA	TGATGA
chr08:64199	NA	8	64199	NA	NA	NA	NA	NA	NA	NA	AA	AAT	ATAT	ATAT	AA	AA	ATAT	ATAT	AA	AA	AA	00	AA	AA	ATAT	ATAT	AA	ATAT	ATAT	ATAT	ATAT	ATAT	ATAT	ATAT	AA	ATAT	ATAT	ATAT	ATAT	ATAT	ATAT	ATAT	AA	ATAT	ATAT	ATAT	ATAT	AA	AA
chr08:64292	NA	8	64292	NA	NA	NA	NA	NA	NA	NA	CACA	CAC	CC	CC	CACA	CACA	CC	CC	CACA	CACA	CACA	00	CACA	CACA	CC	CC	CACA	CC	CC	CC	CC	CC	CC	CC	CACA	CC	CC	CC	CC	CC	CC	CC	CACA	CC	CC	CC	CC	CACA	CACA
chr08:64350	NA	8	64350	NA	NA	NA	NA	NA	NA	NA	TTTAAGCTTTAAGC	TTTAAGCTTTAAGC	TTTAAGCTTTAAGC	TTTAAGCTTTAAGC	TTTAAGCTTTAAGC	TTTAAGCTTTAAGC	TTTAAGCTTTAAGC	TTTAAGCTTTAAGC	TTTAAGCTTTAAGC	TTTAAGCTTTAAGC	TTTAAGCTTTAAGC	00	TTTAAGCTTTAAGC	TTTAAGCTTTAAGC	TT	TT	TTTAAGCTTTAAGC	TT	TT	TT	TTTTAAGC	TTTAAGCTTTAAGC	TTTAAGCTTTAAGC	TT	TTTAAGCTTTAAGC	TTTAAGCTTTAAGC	TTTAAGCTTTAAGC	TT	TT	TT	TT	TTTAAGCTTTAAGC	TTTAAGCTTTAAGC	TTTAAGCTTTAAGC	TTTAAGCTTTAAGC	TTTAAGCTTTAAGC	TT	TTTAAGCTTTAAGC	TTTAAGCTTTAAGC
chr08:66801	NA	8	66801	NA	NA	NA	NA	NA	NA	NA	TATTGTGGTTGTGTATTGTGGTTGTG	TATTGTGGTTGTGTATTGTGGTTGTG	TATTGTGGTTGTGTATTGTGGTTGTG	TATTGTGGTTGTGTATTGTGGTTGTG	TATTGTGGTTGTGTATTGTGGTTGTG	TATTGTGGTTGTGTATTGTGGTTGTG	TT	TT	TATTGTGGTTGTGTATTGTGGTTGTG	TATTGTGGTTGTGTATTGTGGTTGTG	TATTGTGGTTGTGTATTGTGGTTGTG	00	TATTGTGGTTGTGTATTGTGGTTGTG	TATTGTGGTTGTGTATTGTGGTTGTG	TT	TT	TATTGTGGTTGTGTATTGTGGTTGTG	TT	TT	TT	TT	TATTGTGGTTGTGTATTGTGGTTGTG	TT	TT	TATTGTGGTTGTGTATTGTGGTTGTG	TATTGTGGTTGTGTATTGTGGTTGTG	TATTGTGGTTGTGTATTGTGGTTGTG	TT	TT	TT	TT	TATTGTGGTTGTGTATTGTGGTTGTG	TATTGTGGTTGTGTATTGTGGTTGTG	TATTGTGGTTGTGTATTGTGGTTGTG	TATTGTGGTTGTGTATTGTGGTTGTG	TT	TT	TATTGTGGTTGTGTATTGTGGTTGTG	TATTGTGGTTGTGTATTGTGGTTGTG
chr08:67481	NA	8	67481	NA	NA	NA	NA	NA	NA	NA	ACAC	ACAC	ACAC	ACAC	ACAC	ACAC	ACAC	ACAC	ACAC	ACAC	ACAC	00	ACAC	ACAC	ACAC	ACAC	ACAC	ACAC	ACAC	ACAC	ACAC	AA	ACAC	ACAC	ACAC	AA	AA	ACAC	ACAC	ACAC	ACAC	AA	ACAC	AA	AA	ACAC	ACAC	ACAC	ACAC
chr08:67625	NA	8	67625	NA	NA	NA	NA	NA	NA	NA	TT	TT	TT	TT	TT	TT	TT	TT	TT	TT	TT	00	TT	TT	TATCTCTATCTC	TATCTCTATCTC	TT	TATCTCTATCTC	TATCTCTATCTC	TATCTCTATCTC	TATCTCT	TT	TT	TATCTCTATCTC	TT	TT	TT	TATCTCTATCTC	TATCTCTATCTC	TATCTCTATCTC	TATCTCTATCTC	TT	TT	TT	TT	TT	TATCTCTATCTC	TT	TT
chr08:6268486	NA	8	6268486	NA	NA	NA	NA	NA	NA	NA	GCACGGCCACGGCGCACGGCCACGGC	GCACGGCCACGGCGCACGGCCACGGC	GCACGGCCACGGCGCACGGCCACGGC	GCACGGCCACGGCGCACGGCCACGGC	GCACGGCCACGGCGCACGGCCACGGC	GCACGGCCACGGCGCACGGCCACGGC	GCACGGCCACGGCGCACGGCCACGGC	GCACGGCCACGGCGCACGGCCACGGC	GCACGGCCACGGCGCACGGCCACGGC	GCACGGCCACGGCGCACGGCCACGGC	GCACGGCCACGGCGCACGGCCACGGC	00	GCACGGCCACGGCGCACGGCCACGGC	GCACGGCCACGGCGCACGGCCACGGC	GCACGGCCACGGCGCACGGCCACGGC	GCACGGCCACGGCGCACGGCCACGGC	GCACGGCCACGGCGCACGGCCACGGC	GCACGGCCACGGCGCACGGCCACGGC	GCACGGCCACGGCGCACGGCCACGGC	GCACGGCCACGGCGCACGGCCACGGC	GCACGGCCACGGCGCACGGCCACGGC	GCACGGCCACGGCGCACGGCCACGGC	GCACGGCCACGGCGCACGGCCACGGC	GCACGGCCACGGCGCACGGCCACGGC	GCACGGCCACGGCGCACGGCCACGGC	GCACGGCCACGGCGCACGGCCACGGC	GCACGGCCACGGCGCACGGCCACGGC	GCACGGCCACGGCGCACGGCCACGGC	GCACGGCCACGGCGCACGGCCACGGC	GCACGGCCACGGCGCACGGCCACGGC	GG	GCACGGCCACGGCGCACGGCCACGGC	GCACGGCCACGGCGCACGGCCACGGC	GCACGGCCACGGCGCACGGCCACGGC	GCACGGCCACGGCGCACGGCCACGGC	GCACGGCCACGGCGCACGGCCACGGC	GCACGGCCACGGCGCACGGCCACGGC	GCACGGCCACGGCGCACGGCCACGGC	GG
chr08:13940375	NA	8	13940375	NA	NA	NA	NA	NA	NA	NA	TT	TT	TT	TT	TT	TT	TT	TGCT	TT	TT	TT	00	TT	TGCT	TGCT	TT	TT	TT	TT	TT	TT	TT	TT	TT	TT	TGCT	TGCT	TT	TT	TT	TT	TT	TT	TT	TT	TT	TT	TT	TT
chr08:13941142	NA	8	13941142	NA	NA	NA	NA	NA	NA	NA	TT	TT	TT	TT	TT	TT	TT	TATA	TT	TT	TT	00	TATA	TATA	TATA	TT	TATA	TT	TATA	TT	TATA	TT	TT	TT	TATA	TT	TATA	TATA	TT	TT	TATA	TT	TT	TATA	TATA	TATA	TT	TT	TT
chr08:13941770	NA	8	13941770	NA	NA	NA	NA	NA	NA	NA	GG	GG	GG	GAG	GG	GG	GG	GG	GG	GG	GG	00	GG	GG	GG	GG	GG	GG	GG	GG	GG	GG	GG	GG	GG	GG	GG	GG	GG	GG	GG	GG	GG	GG	GG	GG	GG	GG	GG
chr11:305136	NA	11	305136	NA	NA	NA	NA	NA	NA	NA	CTCT	CTCT	CTCT	CTCT	CTCT	CTCT	CTCT	CTCT	CC	CTCT	CTCT	00	CC	CTCT	CTCT	CTCT	CTCT	CTCT	CC	CTCT	CTCT	CTCT	CTCT	CTCT	CTCT	CTCT	CC	CTCT	CTCT	CCT	CTCT	CC	CC	CC	CC	CTCT	CTCT	CTCT	CC
chr11:1622764	NA	11	1622764	NA	NA	NA	NA	NA	NA	NA	GGAACTTTGGTATTTAGGAACTTTGGTATTTA	GGGAACTTTGGTATTTA	GGAACTTTGGTATTTAGGAACTTTGGTATTTA	GGAACTTTGGTATTTAGGAACTTTGGTATTTA	GGAACTTTGGTATTTAGGAACTTTGGTATTTA	GGAACTTTGGTATTTAGGAACTTTGGTATTTA	GGAACTTTGGTATTTAGGAACTTTGGTATTTA	GG	GGAACTTTGGTATTTAGGAACTTTGGTATTTA	GGAACTTTGGTATTTAGGAACTTTGGTATTTA	GGAACTTTGGTATTTAGGAACTTTGGTATTTA	00	GGAACTTTGGTATTTAGGAACTTTGGTATTTA	GG	GG	GGAACTTTGGTATTTAGGAACTTTGGTATTTA	GGAACTTTGGTATTTAGGAACTTTGGTATTTA	GGAACTTTGGTATTTAGGAACTTTGGTATTTA	GGAACTTTGGTATTTAGGAACTTTGGTATTTA	GGAACTTTGGTATTTAGGAACTTTGGTATTTA	GGAACTTTGGTATTTAGGAACTTTGGTATTTA	GGAACTTTGGTATTTAGGAACTTTGGTATTTA	GGAACTTTGGTATTTAGGAACTTTGGTATTTA	GGAACTTTGGTATTTAGGAACTTTGGTATTTA	GGAACTTTGGTATTTAGGAACTTTGGTATTTA	GGAACTTTGGTATTTAGGAACTTTGGTATTTA	GGAACTTTGGTATTTAGGAACTTTGGTATTTA	GGAACTTTGGTATTTAGGAACTTTGGTATTTA	GGAACTTTGGTATTTAGGAACTTTGGTATTTA	GGAACTTTGGTATTTAGGAACTTTGGTATTTA	GGAACTTTGGTATTTAGGAACTTTGGTATTTA	GGAACTTTGGTATTTAGGAACTTTGGTATTTA	GGAACTTTGGTATTTAGGAACTTTGGTATTTA	GGAACTTTGGTATTTAGGAACTTTGGTATTTA	GGAACTTTGGTATTTAGGAACTTTGGTATTTA	GG	GGAACTTTGGTATTTAGGAACTTTGGTATTTA	GGAACTTTGGTATTTAGGAACTTTGGTATTTA	GGAACTTTGGTATTTAGGAACTTTGGTATTTA
chr11:1622802	NA	11	1622802	NA	NA	NA	NA	NA	NA	NA	TCTC	TTC	TCTC	TCTC	TCTC	TCTC	TCTC	TT	TCTC	TCTC	TCTC	00	TCTC	TT	TT	TCTC	TCTC	TCTC	TCTC	TCTC	TCTC	TCTC	TCTC	TCTC	TCTC	TCTC	TCTC	TCTC	TCTC	TCTC	TCTC	TCTC	TCTC	TCTC	TCTC	TT	TCTC	TCTC	TCTC
chr11:1627237	NA	11	1627237	NA	NA	NA	NA	NA	NA	NA	CC	CTC	CC	CC	CC	CC	CC	CTCT	CC	CC	CC	00	CC	CTCT	CTCT	CC	CC	CC	CC	CC	CC	CC	CC	CTCT	CC	CC	CC	CC	CC	CC	CC	CC	CC	CC	CC	CTCT	CC	CC	CC
chr11:1627906	NA	11	1627906	NA	NA	NA	NA	NA	NA	NA	ATAT	AAT	ATAT	ATAT	ATAT	ATAT	ATAT	AA	ATAT	ATAT	ATAT	00	ATAT	AA	AA	ATAT	ATAT	ATAT	ATAT	ATAT	ATAT	ATAT	ATAT	AA	ATAT	ATAT	ATAT	ATAT	ATAT	ATAT	ATAT	ATAT	ATAT	ATAT	ATAT	AA	ATAT	ATAT	ATAT
chr11:1628036	NA	11	1628036	NA	NA	NA	NA	NA	NA	NA	TT	TAT	TT	TT	TT	TT	TT	TATA	TT	TT	TT	00	TT	TATA	TATA	TT	TT	TT	TT	TT	TT	TT	TT	TATA	TT	TT	TT	TT	TT	TT	TT	TT	TT	TT	TT	TATA	TT	TT	TT
chr11:1628041	NA	11	1628041	NA	NA	NA	NA	NA	NA	NA	ATAT	AAT	ATAT	ATAT	ATAT	ATAT	ATAT	AA	ATAT	ATAT	ATAT	00	ATAT	AA	AA	ATAT	ATAT	ATAT	ATAT	ATAT	ATAT	ATAT	ATAT	AA	ATAT	ATAT	ATAT	ATAT	ATAT	ATAT	ATAT	ATAT	ATAT	ATAT	ATAT	AA	ATAT	ATAT	ATAT
chr11:1629849	NA	11	1629849	NA	NA	NA	NA	NA	NA	NA	CC	CCATGAC	CC	CC	CC	CC	CC	CCATGACCATGA	CC	CC	CC	00	CC	CCATGACCATGA	CCATGACCATGA	CC	CC	CC	CC	CC	CC	CC	CC	CC	CC	CC	CC	CC	CC	CC	CC	CC	CC	CC	CC	CCATGACCATGA	CC	CC	CC
chr11:1630580	NA	11	1630580	NA	NA	NA	NA	NA	NA	NA	GG	GAG	GG	GG	GG	GG	GG	GAGA	GG	GG	GG	00	GG	GAGA	GAGA	GG	GG	GG	GG	GG	GG	GG	GG	GG	GG	GG	GG	GG	GG	GG	GG	GG	GG	GG	GG	GAGA	GG	GG	GG
chr11:1662048	NA	11	1662048	NA	NA	NA	NA	NA	NA	NA	GAGA	GG	GAGA	GAGA	GAGA	GAGA	GG	GG	GAGA	GAGA	GAGA	00	GAGA	GG	GG	GAGA	GAGA	GAGA	GAGA	GAGA	GAGA	GAGA	GAGA	GAGA	GG	GAGA	GAGA	GAGA	GAGA	GAGA	GAGA	GAGA	GAGA	GAGA	GAGA	GG	GAGA	GAGA	GAGA
chr11:1663241	NA	11	1663241	NA	NA	NA	NA	NA	NA	NA	TTTTAAGCAATACTCTTTTTTTTTTGCGAGGTCTTTTAAGCAATACTCTTTTTTTTTTGCGAGGTC	TT	TTTTAAGCAATACTCTTTTTTTTTTGCGAGGTCTTTTAAGCAATACTCTTTTTTTTTTGCGAGGTC	TTTTAAGCAATACTCTTTTTTTTTTGCGAGGTCTTTTAAGCAATACTCTTTTTTTTTTGCGAGGTC	TTTTAAGCAATACTCTTTTTTTTTTGCGAGGTCTTTTAAGCAATACTCTTTTTTTTTTGCGAGGTC	TTTTAAGCAATACTCTTTTTTTTTTGCGAGGTCTTTTAAGCAATACTCTTTTTTTTTTGCGAGGTC	TT	TT	TTTTAAGCAATACTCTTTTTTTTTTGCGAGGTCTTTTAAGCAATACTCTTTTTTTTTTGCGAGGTC	TTTTAAGCAATACTCTTTTTTTTTTGCGAGGTCTTTTAAGCAATACTCTTTTTTTTTTGCGAGGTC	TTTTAAGCAATACTCTTTTTTTTTTGCGAGGTCTTTTAAGCAATACTCTTTTTTTTTTGCGAGGTC	00	TTTTAAGCAATACTCTTTTTTTTTTGCGAGGTCTTTTAAGCAATACTCTTTTTTTTTTGCGAGGTC	TT	TT	TTTTAAGCAATACTCTTTTTTTTTTGCGAGGTCTTTTAAGCAATACTCTTTTTTTTTTGCGAGGTC	TTTTAAGCAATACTCTTTTTTTTTTGCGAGGTCTTTTAAGCAATACTCTTTTTTTTTTGCGAGGTC	TTTTAAGCAATACTCTTTTTTTTTTGCGAGGTCTTTTAAGCAATACTCTTTTTTTTTTGCGAGGTC	TTTTAAGCAATACTCTTTTTTTTTTGCGAGGTCTTTTAAGCAATACTCTTTTTTTTTTGCGAGGTC	TTTTAAGCAATACTCTTTTTTTTTTGCGAGGTCTTTTAAGCAATACTCTTTTTTTTTTGCGAGGTC	TTTTAAGCAATACTCTTTTTTTTTTGCGAGGTCTTTTAAGCAATACTCTTTTTTTTTTGCGAGGTC	TTTTAAGCAATACTCTTTTTTTTTTGCGAGGTCTTTTAAGCAATACTCTTTTTTTTTTGCGAGGTC	TTTTAAGCAATACTCTTTTTTTTTTGCGAGGTCTTTTAAGCAATACTCTTTTTTTTTTGCGAGGTC	TT	TT	TTTTAAGCAATACTCTTTTTTTTTTGCGAGGTCTTTTAAGCAATACTCTTTTTTTTTTGCGAGGTC	TTTTAAGCAATACTCTTTTTTTTTTGCGAGGTCTTTTAAGCAATACTCTTTTTTTTTTGCGAGGTC	TTTTAAGCAATACTCTTTTTTTTTTGCGAGGTCTTTTAAGCAATACTCTTTTTTTTTTGCGAGGTC	TTTTAAGCAATACTCTTTTTTTTTTGCGAGGTCTTTTAAGCAATACTCTTTTTTTTTTGCGAGGTC	TTTTAAGCAATACTCTTTTTTTTTTGCGAGGTCTTTTAAGCAATACTCTTTTTTTTTTGCGAGGTC	TTTTAAGCAATACTCTTTTTTTTTTGCGAGGTCTTTTAAGCAATACTCTTTTTTTTTTGCGAGGTC	TTTTAAGCAATACTCTTTTTTTTTTGCGAGGTCTTTTAAGCAATACTCTTTTTTTTTTGCGAGGTC	TTTTAAGCAATACTCTTTTTTTTTTGCGAGGTCTTTTAAGCAATACTCTTTTTTTTTTGCGAGGTC	TTTTAAGCAATACTCTTTTTTTTTTGCGAGGTCTTTTAAGCAATACTCTTTTTTTTTTGCGAGGTC	TTTTAAGCAATACTCTTTTTTTTTTGCGAGGTCTTTTAAGCAATACTCTTTTTTTTTTGCGAGGTC	TT	TTTTAAGCAATACTCTTTTTTTTTTGCGAGGTCTTTTAAGCAATACTCTTTTTTTTTTGCGAGGTC	TTTTAAGCAATACTCTTTTTTTTTTGCGAGGTCTTTTAAGCAATACTCTTTTTTTTTTGCGAGGTC	TTTTAAGCAATACTCTTTTTTTTTTGCGAGGTCTTTTAAGCAATACTCTTTTTTTTTTGCGAGGTC
chr11:1665969	NA	11	1665969	NA	NA	NA	NA	NA	NA	NA	TT	TCTC	TT	TT	TT	TT	TCTC	TCTC	TT	TT	TT	00	TT	TCTC	TCTC	TT	TT	TT	TT	TT	TT	TT	TT	TT	TCTC	TT	TT	TT	TT	TT	TT	TT	TT	TT	TT	TCTC	TT	TT	TT
chr11:1666644	NA	11	1666644	NA	NA	NA	NA	NA	NA	NA	CTTTCTTT	CTTTCTTT	CTTTCTTT	00	CTTTCTTT	CTTTCTTT	CTTTCTTT	CTTTCTTT	CTTTCTTT	CTTTCTTT	CCTTT	00	CTTTCTTT	CTTTCTTT	CTTTCTTT	CTTTCTTT	CTTTCTTT	CTTTCTTT	CTTTCTTT	CCTTT	CTTTCTTT	CTTTCTTT	CTTTCTTT	00	CTTTCTTT	CTTTCTTT	CTTTCTTT	00	CTTTCTTT	CTTTCTTT	CTTTCTTT	CTTTCTTT	CTTTCTTT	CTTTCTTT	CTTTCTTT	CTTTCTTT	CCTTT	CTTTCTTT	CTTTCTTT
chr11:1667288	NA	11	1667288	NA	NA	NA	NA	NA	NA	NA	TCTC	TT	TCTC	TCTC	TT	TCTC	TT	TT	TCTC	TCTC	TCTC	00	TCTC	TT	TT	TT	TCTC	TCTC	TCTC	TT	TCTC	TCTC	TCTC	TCTC	TT	TCTC	TT	TT	TCTC	TCTC	TCTC	TT	TT	TT	TTC	TT	TT	TCTC	TCTC
chr11:1667716	NA	11	1667716	NA	NA	NA	NA	NA	NA	NA	GG	GATAAGACTCGATGATAAGACTCGAT	GG	GG	GG	GG	GATAAGACTCGATGATAAGACTCGAT	GATAAGACTCGATGATAAGACTCGAT	GG	GG	GG	00	GG	GATAAGACTCGATGATAAGACTCGAT	GATAAGACTCGATGATAAGACTCGAT	GG	GG	GG	GG	GG	GG	GG	GG	GATAAGACTCGATGATAAGACTCGAT	GATAAGACTCGATGATAAGACTCGAT	GG	GG	GG	GG	GG	GG	GG	GG	GG	GG	GATAAGACTCGATGATAAGACTCGAT	GG	GG	GG
chr11:1668215	NA	11	1668215	NA	NA	NA	NA	NA	NA	NA	AAGAAG	AA	AAGAAG	AAGAAG	AAGAAG	AAGAAG	AA	AA	AAGAAG	AAGAAG	AAGAAG	00	AAGAAG	AA	AA	AAGAAG	AAGAAG	AAGAAG	AAGAAG	AAGAAG	AAGAAG	AAGAAG	AAGAAG	AAGAAG	AA	AAGAAG	AAGAAG	AAGAAG	AAGAAG	AAGAAG	AAGAAG	AAGAAG	AAGAAG	AAGAAG	AAGAAG	AA	AAGAAG	AAGAAG	AAGAAG
chr11:28827740	NA	11	28827740	NA	NA	NA	NA	NA	NA	NA	CC	CTC	CC	CC	CC	CC	CC	CC	CC	CC	CC	00	CTCT	CC	CC	CC	CC	CC	CC	CTCT	CC	CC	CC	CC	CC	CTCT	CC	CC	CC	CC	CC	CC	CC	CC	CC	CC	CC	CC	CC
chr11:28827945	NA	11	28827945	NA	NA	NA	NA	NA	NA	NA	ATTAGATTAG	AA	ATTAGATTAG	ATTAGATTAG	ATTAGATTAG	AA	AA	AA	AA	AA	AA	00	AA	ATTAGA	AA	AA	AA	AA	AA	AA	AA	AA	AA	AA	AA	AA	AA	AA	AA	AA	AA	AA	AA	AA	AA	AA	AA	AA	AA
chr11:28827950	NA	11	28827950	NA	NA	NA	NA	NA	NA	NA	TT	TATA	TT	TT	TT	TATA	TATA	TATA	TATA	TATA	TATA	00	TATA	TTA	TATA	TATA	TATA	TATA	TATA	TATA	TATA	TATA	TATA	TATA	TATA	TATA	TATA	TATA	TATA	TATA	TATA	TATA	TATA	TATA	TATA	TATA	TATA	TATA	TATA
chr11:28827995	NA	11	28827995	NA	NA	NA	NA	NA	NA	NA	TGCGTGCG	TT	TGCGTGCG	TGCGTGCG	TGCGTGCG	TT	TT	TT	TT	TT	TT	00	TT	TGCGTGCG	TT	TT	TT	TT	TT	TT	TT	TT	TT	TT	TT	TT	TT	TT	TT	TT	TT	TT	TT	TT	TT	TT	TT	TT	TT
chr11:28827997	NA	11	28827997	NA	NA	NA	NA	NA	NA	NA	TAATAA	TT	TAATAA	TAATAA	TAATAA	TT	TT	TT	TT	TT	TT	00	TT	TAATAA	TT	TT	TT	TT	TT	TT	TT	TT	TT	TT	TT	TT	TT	TT	TT	TT	TT	TT	TT	TT	TT	TT	TT	TT	TT
chr11:28828217	NA	11	28828217	NA	NA	NA	NA	NA	NA	NA	ATAT	AA	AA	AA	AA	AA	AA	AA	AA	AA	AA	00	AA	AA	AA	AA	AA	AA	AA	AA	AA	AA	AA	AA	AA	AA	AA	AA	AA	AA	AA	AA	AA	AA	AA	AA	AA	AA	AA
chr11:28828218	NA	11	28828218	NA	NA	NA	NA	NA	NA	NA	CATCTATCATCTAT	CC	CC	CC	CC	CC	CC	CC	CC	CC	CC	00	CC	CC	CC	CC	CC	CC	CC	CC	CC	CC	CC	CC	CC	CC	CC	CC	CC	CC	CC	CC	CC	CC	CC	CC	CC	CC	CC
chr11:28828310	NA	11	28828310	NA	NA	NA	NA	NA	NA	NA	TCATCA	TT	TT	TT	TT	TT	TT	TT	TT	TT	TT	00	TT	TT	TT	TT	TT	TT	TT	TT	TT	TT	TT	TT	TT	TT	TT	TT	TT	TT	TT	TT	TT	TT	TT	TT	TT	TT	TT
chr11:28828338	NA	11	28828338	NA	NA	NA	NA	NA	NA	NA	GCTATGCTAT	GG	GG	GG	GG	GG	GG	GG	GG	GG	GG	00	GG	GG	GG	GG	GG	GG	GG	GG	GG	GG	GG	GG	GG	GG	GG	GG	GG	GG	GG	GG	GG	GG	GG	GG	GG	GG	GG
chr11:28828440	NA	11	28828440	NA	NA	NA	NA	NA	NA	NA	ATATGTATTTTGTACCTTCAATAGTGGCTCATATATGTATTTTGTACCTTCAATAGTGGCTCAT	ATATGTATTTTGTACCTTCAATAGTGGCTCATATATGTATTTTGTACCTTCAATAGTGGCTCAT	ATATGTATTTTGTACCTTCAATAGTGGCTCATATATGTATTTTGTACCTTCAATAGTGGCTCAT	ATATGTATTTTGTACCTTCAATAGTGGCTCATATATGTATTTTGTACCTTCAATAGTGGCTCAT	ATATGTATTTTGTACCTTCAATAGTGGCTCATATATGTATTTTGTACCTTCAATAGTGGCTCAT	AA	ATATGTATTTTGTACCTTCAATAGTGGCTCATATATGTATTTTGTACCTTCAATAGTGGCTCAT	AA	AA	AA	ATATGTATTTTGTACCTTCAATAGTGGCTCATATATGTATTTTGTACCTTCAATAGTGGCTCAT	00	ATATGTATTTTGTACCTTCAATAGTGGCTCATATATGTATTTTGTACCTTCAATAGTGGCTCAT	ATATGTATTTTGTACCTTCAATAGTGGCTCATATATGTATTTTGTACCTTCAATAGTGGCTCAT	ATATGTATTTTGTACCTTCAATAGTGGCTCATA	AA	AA	AA	AA	ATATGTATTTTGTACCTTCAATAGTGGCTCATATATGTATTTTGTACCTTCAATAGTGGCTCAT	AA	AA	AA	AA	AA	ATATGTATTTTGTACCTTCAATAGTGGCTCATATATGTATTTTGTACCTTCAATAGTGGCTCAT	AA	AA	AA	AA	AA	AA	AA	AA	AA	AA	AA	ATATGTATTTTGTACCTTCAATAGTGGCTCATATATGTATTTTGTACCTTCAATAGTGGCTCAT	ATATGTATTTTGTACCTTCAATAGTGGCTCATATATGTATTTTGTACCTTCAATAGTGGCTCAT
chr12:321869	NA	12	321869	NA	NA	NA	NA	NA	NA	NA	TT	TT	TT	TT	TT	TGTG	TGTG	TT	TT	TT	TT	00	TT	TT	TT	TT	TGTG	TT	TGTG	TGTG	TT	TT	TT	TT	TT	TT	TGTG	TT	TGTG	TGTG	TGTG	TT	TT	TT	TT	TT	TT	TT	TT
chr12:322529	NA	12	322529	NA	NA	NA	NA	NA	NA	NA	GAGA	GAGA	GAGA	GAGA	GAGA	GG	GG	GAGA	GAGA	GAGA	GAGA	00	GAGA	GAGA	GAGA	GAGA	GG	GAGA	GG	GG	GAGA	GAGA	GAGA	GAGA	GAGA	GAGA	GG	GAGA	GG	GG	GG	GG	GAGA	GAGA	GAGA	GAGA	GG	GAGA	GAGA
chr12:322995	NA	12	322995	NA	NA	NA	NA	NA	NA	NA	AA	AA	AA	AA	AA	AA	ACAC	AA	AA	AA	AA	00	AA	AA	AA	AA	ACAC	AA	ACAC	ACAC	AA	AA	AA	AA	AA	AA	ACAC	AA	ACAC	ACAC	ACAC	AA	AA	AA	AA	AA	AA	AA	AA
chr12:24120610	NA	12	24120610	NA	NA	NA	NA	NA	NA	NA	TGCAGTGTGCAGTG	TTGCAGTG	TGCAGTGTGCAGTG	TGCAGTGTGCAGTG	TGCAGTGTGCAGTG	TGCAGTGTGCAGTG	TGCAGTGTGCAGTG	TGCAGTGTGCAGTG	TGCAGTGTGCAGTG	TGCAGTGTGCAGTG	TT	00	TT	TT	TGCAGTGTGCAGTG	TGCAGTGTGCAGTG	TGCAGTGTGCAGTG	TGCAGTGTGCAGTG	TGCAGTGTGCAGTG	TGCAGTGTGCAGTG	TGCAGTGTGCAGTG	TT	TGCAGTGTGCAGTG	TGCAGTGTGCAGTG	TGCAGTGTGCAGTG	TT	TGCAGTGTGCAGTG	TGCAGTGTGCAGTG	TT	TT	TT	TGCAGTGTGCAGTG	TGCAGTGTGCAGTG	TGCAGTGTGCAGTG	TGCAGTGTGCAGTG	TGCAGTGTGCAGTG	TGCAGTGTGCAGTG	TT	TGCAGTGTGCAGTG
chr12:24121812	NA	12	24121812	NA	NA	NA	NA	NA	NA	NA	ACAC	AAC	ACAC	ACAC	ACAC	ACAC	ACAC	ACAC	ACAC	ACAC	AA	00	AA	AA	ACAC	ACAC	ACAC	ACAC	ACAC	ACAC	ACAC	AA	ACAC	ACAC	ACAC	AA	ACAC	ACAC	AA	AA	AA	ACAC	ACAC	ACAC	ACAC	ACAC	ACAC	AA	ACAC
[truncated: 58 more columns]
