# Supplementary material for: Validation of Genes Affecting Rice Grain Zinc Content Through Candidate Gene-Based Association Analysis
Source: Front Genet. 2021 Aug 9;12:701658. doi: 10.3389/fgene.2021.701658 (PMC8381382; doi:10.3389/fgene.2021.701658)
Supplement: Supplementary file 3 [file Data_Sheet_1.ZIP › GENO/SC_SNP.txt]

rs#	alleles	chrom	pos	strand	assembly#	center	protLSID	assayLSID	panel	QCcode	XZ100	XZ101	XZ1021	XZ102	XZ10	XZ11	XZ12	XZ13	XZ14	XZ15	XZ16	XZ17	XZ18	XZ19	XZ20	XZ21	XZ22	XZ23	XZ24	XZ25	XZ26	XZ27	XZ28	XZ29	XZ2	XZ30	XZ31	XZ32	XZ33	XZ34	XZ35	XZ36	XZ37	XZ38	XZ39	XZ3	XZ40	XZ41	XZ42
chr01:9898278	NA	1	9898278	NA	NA	NA	NA	NA	NA	NA	CC	TC	TT	TT	CC	CC	CC	CC	CC	CC	CC	CC	CC	CC	CC	CC	CC	CC	CC	CC	CC	CC	CC	CC	CC	CC	CC	CC	CC	CC	CC	CC	CC	CC	CC	CC	CC	CC	CC
chr01:12364742	NA	1	12364742	NA	NA	NA	NA	NA	NA	NA	AA	AA	GG	GG	AA	GG	GG	GG	GG	GG	GG	AA	GG	GG	GG	GG	GG	GG	GG	GG	GG	GG	GG	GG	GG	GG	GG	GG	GG	GG	GG	GG	GG	GG	GG	GG	GG	GG	GG
chr01:12364979	NA	1	12364979	NA	NA	NA	NA	NA	NA	NA	GG	GG	CC	CC	GG	CC	CC	GC	CC	CC	CC	GG	CC	CC	CC	CC	CC	CC	CC	CC	CC	CC	CC	CC	CC	CC	CC	CC	CC	CC	CC	CC	CC	GC	CC	CC	CC	CC	CC
chr01:12365519	NA	1	12365519	NA	NA	NA	NA	NA	NA	NA	GG	GG	AA	AA	GG	AA	AA	AA	AA	AA	AA	GG	AA	AA	AA	AA	AA	AA	AA	AA	AA	AA	AA	AA	AA	AA	AA	AA	AA	AA	AA	AA	AA	AA	AA	AA	AA	AA	AA
chr01:12365636	NA	1	12365636	NA	NA	NA	NA	NA	NA	NA	GG	GG	AA	AA	GG	AA	AA	AA	AA	AA	AA	GG	AA	AA	AA	AA	AA	AA	AA	AA	AA	AA	AA	AA	AA	AA	AA	AA	AA	AA	AA	AA	AA	AA	AA	AA	AA	AA	AA
chr01:17457239	NA	1	17457239	NA	NA	NA	NA	NA	NA	NA	CC	CC	CC	CC	CC	TT	TT	TT	CC	TT	CC	TT	TT	CC	TT	CC	TT	TT	TT	TT	CC	CC	TT	TT	TT	CC	CC	CC	CC	CC	TT	TT	CC	CC	CC	TT	TT	CC	CC
chr01:17457356	NA	1	17457356	NA	NA	NA	NA	NA	NA	NA	AA	AA	AA	AA	AA	CC	CC	CC	AA	CC	AA	NN	CC	AA	CC	AA	CC	CC	CC	CC	AA	AA	CC	CC	CC	AA	AA	AA	AA	AA	CC	CC	AA	AA	AA	CC	CC	AA	AA
chr01:17458182	NA	1	17458182	NA	NA	NA	NA	NA	NA	NA	CC	TT	TT	TT	TT	TT	TT	TT	TT	TT	TT	TT	TT	CC	CT	TT	TT	TT	TT	TT	TT	TT	TT	TT	TT	TT	TT	TT	TT	TT	TT	TT	TT	TT	TT	TT	TT	TT	TT
chr01:17458668	NA	1	17458668	NA	NA	NA	NA	NA	NA	NA	CC	TT	TT	TT	TT	CC	CC	CC	CC	CC	CC	CC	CC	CC	CC	CC	CC	CC	CC	CC	CC	TT	CC	CC	CC	CC	CC	CC	CC	CC	CC	CC	CC	TT	TT	CC	CC	CC	CC
chr01:17459259	NA	1	17459259	NA	NA	NA	NA	NA	NA	NA	CC	CC	CC	CC	CC	CC	CC	CC	TT	CC	TT	CC	CC	CC	CC	CC	CC	CC	CC	CC	TT	CC	CC	CC	CC	TT	TT	TT	TT	TT	CC	CC	TT	CC	CC	CC	CC	TT	TT
chr01:17459557	NA	1	17459557	NA	NA	NA	NA	NA	NA	NA	TT	TT	TT	TT	TT	AA	AA	AA	TT	AA	TT	AA	AA	TT	AT	TT	AA	AA	AA	AA	TT	TT	AA	AA	AA	TT	TT	TT	TT	TT	AA	AA	TT	TT	TT	AA	AA	TT	TT
chr01:17459873	NA	1	17459873	NA	NA	NA	NA	NA	NA	NA	TT	TT	TT	TT	TT	CC	CC	CC	TT	CC	TT	CC	CC	TT	CC	CC	CC	CC	CC	CC	TT	TT	CC	CC	CC	TT	TT	TT	TT	TT	CC	CC	TT	TT	TT	CC	CC	TT	TT
chr01:17459976	NA	1	17459976	NA	NA	NA	NA	NA	NA	NA	GG	GG	GG	GG	GG	AA	AA	AA	GG	AA	GG	AA	AA	GG	AA	GG	AA	AA	AA	AA	GG	GG	AA	AA	AA	GG	GG	GG	GG	GG	AA	AA	GG	GG	GG	AA	AA	GG	GG
chr01:17460315	NA	1	17460315	NA	NA	NA	NA	NA	NA	NA	CC	CC	CC	NN	CC	TT	TT	TT	CC	TT	CC	TT	TT	TC	TT	TT	TT	TT	TT	TT	CC	CC	TT	TT	TT	CC	CC	CC	CC	CC	TT	TT	CC	CC	CC	TT	TT	CC	TC
chr01:17460531	NA	1	17460531	NA	NA	NA	NA	NA	NA	NA	GG	GG	GG	GG	GG	AA	AA	AA	GG	AA	GG	AA	AA	GG	AA	GG	AA	AA	AA	AA	GG	GG	AA	AA	AA	GG	GG	GG	GG	AG	AA	AA	GG	GG	GG	AA	AA	GG	GG
chr01:17460536	NA	1	17460536	NA	NA	NA	NA	NA	NA	NA	TT	TT	TT	TT	TT	CC	CC	CC	TT	CC	TT	CC	CC	TT	CC	CC	CC	CC	CC	CC	TT	TT	CC	CC	CC	TT	TT	TT	TT	CT	CC	CC	TT	TT	TT	CC	CC	TT	TT
chr01:17460976	NA	1	17460976	NA	NA	NA	NA	NA	NA	NA	TT	TT	TT	TT	TT	AA	TT	TT	TT	TT	TT	AA	TT	TT	TT	AA	TT	TT	TT	TT	TT	TT	TT	TT	TT	TT	TT	TT	TT	TT	TT	TT	TT	TT	TT	TT	AA	TT	TT
chr01:17461137	NA	1	17461137	NA	NA	NA	NA	NA	NA	NA	CC	CC	CC	CC	CC	CC	CC	CC	AA	CC	AA	CC	CC	CC	CC	CC	CC	CC	CC	CC	AA	CC	CC	CC	CC	AA	AA	AA	AA	AA	CC	CC	AA	CC	CC	CC	CC	AA	AA
chr01:17462444	NA	1	17462444	NA	NA	NA	NA	NA	NA	NA	AA	AA	AA	AA	AA	GG	GG	GG	AA	GG	AA	GG	GG	AA	GA	AA	GG	GG	GG	GG	AA	AA	GG	GG	GG	AA	AA	AA	AA	AA	GG	GG	AA	AA	AA	GG	GG	AA	AA
chr01:17463759	NA	1	17463759	NA	NA	NA	NA	NA	NA	NA	GG	GG	GG	GG	GG	TT	TT	TT	GG	TT	GG	TT	TT	GG	TG	GG	TT	TT	TT	TT	GG	GG	TT	TT	TT	GG	GG	GG	GG	GG	TT	TT	GG	GG	GG	TT	TT	GG	GG
chr01:17463850	NA	1	17463850	NA	NA	NA	NA	NA	NA	NA	GG	GG	GG	GG	GG	AA	AA	AA	GG	AA	GG	AA	AA	GG	AG	GG	AA	AA	AA	AA	GG	GG	AA	AA	AA	GG	GG	GG	GG	GG	AA	AA	GG	GG	GG	AA	AA	GG	AG
chr01:17464889	NA	1	17464889	NA	NA	NA	NA	NA	NA	NA	TT	GG	GG	GG	GG	TT	TT	TT	TT	TT	TT	TT	TT	TT	TT	TT	TT	TT	TT	TT	TT	GG	TT	TT	TT	TT	TT	TT	TT	TT	TT	TT	TT	GG	GG	TT	TT	TT	TT
chr01:25188138	NA	1	25188138	NA	NA	NA	NA	NA	NA	NA	CC	CC	CC	CC	CC	CC	CC	CC	CC	CC	CC	CC	CC	CC	GG	CC	CC	GG	CC	CC	CC	CC	CC	CC	CC	GG	CC	CC	CC	CC	CC	CC	CC	CC	CC	CC	CC	CC	CC
chr01:25189098	NA	1	25189098	NA	NA	NA	NA	NA	NA	NA	CC	CC	CC	CC	CC	CC	CC	CC	CC	CC	CC	CC	CC	CC	TT	CC	CC	TT	CC	CC	CC	CC	CC	CC	CC	TT	CC	CC	CC	CC	CC	CC	CC	CC	CC	CC	CC	CC	CC
chr01:41971690	NA	1	41971690	NA	NA	NA	NA	NA	NA	NA	GG	GG	CC	CC	CC	GG	GG	CC	GG	GG	GG	CC	GG	CC	CC	GG	GG	CC	CC	CC	GG	CC	CC	GG	GG	GG	CC	CC	CC	CC	CC	GG	GG	CC	CC	CC	CC	GG	CG
chr01:41971768	NA	1	41971768	NA	NA	NA	NA	NA	NA	NA	CC	CC	AA	AA	AA	CC	CC	AA	CC	CC	CC	AA	CC	AA	AA	CC	CC	AA	AA	AA	CC	AA	AA	CC	CC	CC	AA	AA	AA	AC	AA	CC	CC	AA	AA	AA	AA	CC	AC
chr01:41971828	NA	1	41971828	NA	NA	NA	NA	NA	NA	NA	CC	CC	TT	TT	TT	CC	CC	TT	CC	CC	CC	TT	CC	TC	TT	CC	CC	TT	TT	TT	CC	TT	TT	CC	CC	CC	TT	TT	TT	TC	TT	CC	CC	TT	TT	TT	TT	CC	TC
chr01:41971970	NA	1	41971970	NA	NA	NA	NA	NA	NA	NA	TT	TT	TT	TT	TT	AA	TT	TT	AA	TT	AA	TT	AA	TT	TT	AA	TT	TT	TT	TT	AA	TT	TT	TT	TT	AA	TT	TT	TT	AT	TT	AA	AA	TT	TT	TT	TT	AA	TT
chr01:41971989	NA	1	41971989	NA	NA	NA	NA	NA	NA	NA	GG	GG	AA	AA	AA	GG	GG	AA	GG	GG	GG	AA	GG	AA	AA	GG	GG	AA	AA	AA	GG	AA	AA	GG	GG	GG	AA	AA	AA	AG	AA	GG	GG	AA	AA	AA	AA	GG	AG
chr01:41972116	NA	1	41972116	NA	NA	NA	NA	NA	NA	NA	CC	CC	CC	CC	CC	AA	CC	CC	AA	CC	AA	CC	AA	CC	CC	AA	CC	CC	AC	CC	AA	CC	CC	AA	CC	AA	CC	CC	CC	AC	CC	AA	AA	CC	CC	CC	CC	AA	CC
chr01:41972119	NA	1	41972119	NA	NA	NA	NA	NA	NA	NA	CC	CC	AA	AA	AA	CC	CC	AA	CC	CC	CC	AA	CC	AA	AA	CC	CC	AA	AC	AA	CC	AA	AA	CC	CC	CC	AA	AA	AA	AC	AA	CC	CC	AA	AA	AA	AA	CC	AA
chr01:41972122	NA	1	41972122	NA	NA	NA	NA	NA	NA	NA	CC	CC	GG	GG	GG	CC	CC	GG	CC	CC	CC	GG	CC	GG	GG	CC	CC	GG	GC	GG	CC	GG	GG	CC	CC	CC	GG	GG	GG	GC	GG	CC	CC	GG	GG	GG	GG	CC	GG
chr01:41972128	NA	1	41972128	NA	NA	NA	NA	NA	NA	NA	AA	AA	GG	GG	GG	AA	AA	GG	AA	AA	AA	GG	AA	GG	GG	AA	AA	GG	GA	GG	AA	GG	GG	AA	AA	AA	GG	GG	GG	GA	GG	AA	AA	GG	GG	GG	GG	AA	GG
chr01:41972183	NA	1	41972183	NA	NA	NA	NA	NA	NA	NA	AA	AA	CC	CC	CC	AA	AA	CC	AA	AA	AA	CC	AA	CC	CC	AA	AA	CC	CC	CC	AA	CC	CC	AA	AA	AA	CC	CC	CC	CA	CC	AA	AA	CC	CC	CC	CC	AA	CA
chr01:41972203	NA	1	41972203	NA	NA	NA	NA	NA	NA	NA	GG	GG	AA	AA	AA	GG	GG	AA	GG	GG	GG	AA	GG	AA	AA	GG	GG	AA	AA	AA	GG	AA	AA	GG	GG	GG	AA	AA	AA	AG	AA	GG	GG	AA	AA	AA	AA	GG	AA
chr01:41972299	NA	1	41972299	NA	NA	NA	NA	NA	NA	NA	GG	GG	AA	AA	AA	GG	GG	AA	GG	GG	GG	AA	GG	AA	AA	GG	GG	AA	AA	AA	GG	AA	AA	GG	GG	GG	AA	AA	AA	AG	AA	GG	GG	AA	AA	AA	AA	GG	AG
chr01:41972427	NA	1	41972427	NA	NA	NA	NA	NA	NA	NA	GG	GG	CC	CC	CC	GG	GG	CC	GG	GG	GG	CC	GG	CC	CC	GG	GG	CC	CC	CC	GG	CC	CC	GG	GG	GG	CC	CC	CC	CG	CC	GG	GG	CC	CC	CC	CC	GG	CG
chr01:41972440	NA	1	41972440	NA	NA	NA	NA	NA	NA	NA	CC	CC	GG	GG	GG	CC	CC	GG	CC	CC	CC	GG	CC	GG	GG	CC	CC	GG	GG	GG	CC	GG	GG	CC	CC	CC	GG	GG	GG	GC	GG	CC	CC	GG	GG	GG	GG	CC	GC
chr01:41972469	NA	1	41972469	NA	NA	NA	NA	NA	NA	NA	GG	GG	GG	GG	GG	AA	GG	GG	AA	GG	AA	GG	AA	GG	GG	AA	GG	GG	GG	GG	AA	GG	GG	GG	GG	AA	GG	GG	GG	AG	GG	AA	AA	GG	GG	GG	GG	AA	GG
chr01:41972487	NA	1	41972487	NA	NA	NA	NA	NA	NA	NA	CC	CC	CC	CC	CC	TT	CC	CC	TT	CC	TT	CC	TT	CC	CC	TT	CC	CC	CC	CC	TT	CC	CC	CC	CC	TT	CC	CC	CC	TC	CC	TT	TT	CC	CC	CC	CC	TT	CC
chr01:41972488	NA	1	41972488	NA	NA	NA	NA	NA	NA	NA	CC	CC	AA	AA	AA	CC	CC	AA	CC	CC	CC	AA	CC	AA	AA	CC	CC	AA	AA	AA	CC	AA	AA	CC	CC	CC	AA	AA	AA	AC	AA	CC	CC	AA	AA	AA	AA	CC	AC
chr01:41972546	NA	1	41972546	NA	NA	NA	NA	NA	NA	NA	CC	CC	GG	GG	GG	CC	CC	GG	CC	CC	CC	GG	CC	GG	GG	CC	CC	GG	GG	GG	CC	GG	GG	CC	CC	CC	GG	GG	GG	GC	GG	CC	CC	GG	GG	GG	GG	CC	GC
chr01:41972583	NA	1	41972583	NA	NA	NA	NA	NA	NA	NA	GG	GG	GG	GG	GG	AA	GG	GG	AA	GG	AA	GG	AA	AG	GG	AA	GG	GG	GG	GG	AA	GG	GG	GG	GG	AA	GG	GG	GG	AG	GG	AA	AA	GG	GG	GG	GG	AA	GG
chr01:41972635	NA	1	41972635	NA	NA	NA	NA	NA	NA	NA	AA	AA	GG	GG	GG	AA	AA	GG	AA	AA	AA	GG	AA	GA	GG	AA	AA	GG	GG	GG	AA	GG	GG	AA	AA	AA	GG	GG	GG	GA	GG	AA	AA	GG	GG	GG	GG	AA	GA
chr01:41972655	NA	1	41972655	NA	NA	NA	NA	NA	NA	NA	GG	GG	AA	AA	AA	GG	GG	AA	GG	GG	GG	AA	GG	AG	AA	GG	GG	AA	AA	AA	GG	AA	AA	GG	GG	GG	AA	AA	AA	AG	AA	GG	GG	AA	AA	AA	AA	GG	AG
chr01:41972687	NA	1	41972687	NA	NA	NA	NA	NA	NA	NA	GG	GG	CC	CC	CC	GG	GG	CC	GG	GG	GG	NN	GG	CG	CC	GG	GG	CC	CC	CC	GG	CC	CC	GG	GG	GG	CC	CC	CC	CG	CC	GG	GG	CC	CC	CC	CC	GG	CG
chr01:41972720	NA	1	41972720	NA	NA	NA	NA	NA	NA	NA	TT	TT	CC	CC	CC	CC	TT	CC	CC	TT	CC	NN	CC	CC	CC	CC	TT	CC	CC	CC	CC	CC	CC	CC	TT	CC	CC	CC	CC	CC	CC	CC	CC	CC	CC	CC	CC	CC	TC
chr01:41972763	NA	1	41972763	NA	NA	NA	NA	NA	NA	NA	TT	TT	GG	GG	GG	TT	TT	GG	TT	TT	TT	NN	TT	GT	GG	TT	TT	GG	GG	GG	TT	GG	GG	TT	TT	TT	GG	GG	GG	GT	GG	TT	TT	GG	GG	GG	GG	TT	GT
chr01:41972773	NA	1	41972773	NA	NA	NA	NA	NA	NA	NA	AA	AA	CC	CC	CC	AA	AA	CC	AA	AA	AA	NN	AA	CA	CC	AA	AA	CC	CC	CC	AA	CC	CC	AA	AA	AA	CC	CC	CC	CA	CC	AA	AA	CC	CC	CC	CC	AA	CC
chr01:41972783	NA	1	41972783	NA	NA	NA	NA	NA	NA	NA	CC	CC	TT	TT	TT	CC	CC	TT	CC	CC	CC	NN	CC	TC	TT	CC	CC	TT	TT	TT	CC	TT	TT	CC	CC	CC	TT	TT	TT	TC	TT	CC	CC	TT	TT	TT	TT	CC	TT
chr01:41972794	NA	1	41972794	NA	NA	NA	NA	NA	NA	NA	GG	GG	AA	AA	AA	GG	GG	AA	GG	GG	GG	NN	GG	AG	AA	GG	GG	AA	AA	AA	GG	AA	AA	GG	GG	GG	AA	AA	AA	AG	AA	GG	GG	AA	AA	AA	AA	GG	AA
chr01:41972813	NA	1	41972813	NA	NA	NA	NA	NA	NA	NA	CC	CC	AA	AA	AA	CC	CC	AA	CC	CC	CC	NN	CC	AC	AA	CC	CC	AA	AA	AA	CC	AA	AA	CC	CC	CC	AA	AA	AA	AC	AA	CC	CC	AA	AA	AA	AA	CC	AA
chr01:41972891	NA	1	41972891	NA	NA	NA	NA	NA	NA	NA	CC	CC	GG	GG	GG	CC	CC	GG	CC	CC	CC	GG	CC	GC	GG	CC	CC	GG	GG	GG	CC	GG	GG	CC	CC	CC	GG	GG	GG	GC	GG	CC	CC	GG	GG	GG	GG	CC	GG
chr01:41972946	NA	1	41972946	NA	NA	NA	NA	NA	NA	NA	GG	GG	GG	GG	GG	GG	GG	GG	GG	GG	GG	GG	GG	GG	GG	GG	GG	GG	GG	GG	GG	GG	GG	TT	GG	GG	GG	GG	GG	GG	GG	GG	GG	GG	GG	GG	GG	GG	GG
chr01:41972995	NA	1	41972995	NA	NA	NA	NA	NA	NA	NA	AA	AA	TT	NN	TT	AA	AA	TT	AA	AA	AA	TT	AA	TA	TT	AA	AA	TT	TT	TT	AA	TT	TT	AA	AA	AA	TT	TT	TT	TA	TT	AA	AA	TT	TT	TT	TT	AA	TA
chr01:41972997	NA	1	41972997	NA	NA	NA	NA	NA	NA	NA	CC	CC	TT	NN	TT	CC	CC	TT	CC	CC	CC	TT	CC	TC	TT	CC	CC	TT	TT	TT	CC	TT	TT	CC	CC	CC	TT	TT	TT	TC	TT	CC	CC	TT	TT	TT	TT	CC	TC
chr01:41973122	NA	1	41973122	NA	NA	NA	NA	NA	NA	NA	TT	TT	CC	NN	CC	TT	TT	CC	TT	TT	TT	CC	TT	CC	CC	TT	TT	CC	CC	CC	TT	CC	CC	TT	TT	TT	CC	CC	CC	CT	CC	TT	TT	CC	CC	CC	CC	TT	CT
chr01:41973146	NA	1	41973146	NA	NA	NA	NA	NA	NA	NA	CC	CC	TT	NN	TT	CC	CC	TT	CC	CC	CC	TT	CC	TT	TT	CC	CC	TT	TT	TT	CC	TT	TT	CC	CC	CC	TT	TT	TT	TC	TT	CC	CC	TT	TT	TT	TT	CC	TC
chr01:41973169	NA	1	41973169	NA	NA	NA	NA	NA	NA	NA	CC	CC	GG	NN	GG	CC	CC	GG	CC	CC	CC	GG	CC	GG	GG	CC	CC	GG	GG	GG	CC	GG	GG	CC	CC	CC	GG	GG	GG	GC	GG	CC	CC	GG	GG	GG	GG	CC	GC
chr01:41973171	NA	1	41973171	NA	NA	NA	NA	NA	NA	NA	TT	TT	CC	NN	CC	TT	TT	CC	TT	TT	TT	CC	TT	CC	CC	TT	TT	CC	CC	CC	TT	CC	CC	TT	TT	TT	CC	CC	CC	CT	CC	TT	TT	CC	CC	CC	CC	TT	CT
chr01:41973174	NA	1	41973174	NA	NA	NA	NA	NA	NA	NA	TT	TT	AA	NN	AA	TT	TT	AA	TT	TT	TT	AA	TT	AA	AA	TT	TT	AA	AA	AA	TT	AA	AA	TT	TT	TT	AA	AA	AA	AT	AA	TT	TT	AA	AA	AA	AA	TT	AT
chr01:41973197	NA	1	41973197	NA	NA	NA	NA	NA	NA	NA	GG	GG	AA	NN	AA	GG	GG	AA	GG	GG	GG	AA	GG	AA	AA	GG	GG	AA	AA	AA	GG	AA	AA	GG	GG	GG	AA	AA	AA	AG	AA	GG	GG	AA	AA	AA	AA	GG	AA
chr01:41973203	NA	1	41973203	NA	NA	NA	NA	NA	NA	NA	CC	CC	TT	NN	TT	TT	CC	TT	TT	CC	TT	TT	TT	TT	TT	TT	CC	TT	TT	TT	TT	TT	TT	CC	CC	TT	TT	TT	TT	TT	TT	TT	TT	TT	TT	TT	TT	TT	TT
chr01:41973222	NA	1	41973222	NA	NA	NA	NA	NA	NA	NA	GG	GG	GG	GG	GG	GG	GG	GG	GG	GG	GG	GG	GG	GG	GG	GG	GG	GG	GG	GG	GG	GG	GG	AA	GG	GG	GG	GG	GG	GG	GG	GG	GG	GG	GG	GG	GG	GG	GG
chr01:41973225	NA	1	41973225	NA	NA	NA	NA	NA	NA	NA	TT	TT	CC	NN	CC	TT	TT	CC	TT	TT	TT	CC	TT	CC	CC	TT	TT	CC	CC	CC	TT	CC	CC	TT	TT	TT	CC	CC	CC	CT	CC	TT	TT	CC	CC	CC	CC	TT	CC
chr01:41973230	NA	1	41973230	NA	NA	NA	NA	NA	NA	NA	AA	AA	TT	NN	TT	AA	AA	TT	AA	AA	AA	TT	AA	TT	TT	AA	AA	TT	TT	TT	AA	TT	TT	AA	AA	AA	TT	TT	TT	TA	TT	AA	AA	TT	TT	TT	TT	AA	TT
chr01:41973231	NA	1	41973231	NA	NA	NA	NA	NA	NA	NA	GG	GG	AA	NN	AA	GG	GG	AA	GG	GG	GG	AA	GG	AA	AA	GG	GG	AA	AA	AA	GG	AA	AA	GG	GG	GG	AA	AA	AA	AG	AA	GG	GG	AA	AA	AA	AA	GG	AA
chr01:41973240	NA	1	41973240	NA	NA	NA	NA	NA	NA	NA	AA	AA	GG	NN	GG	AA	AA	GG	AA	AA	AA	GG	AA	GG	GG	AA	AA	GG	GG	GG	AA	GG	GG	AA	AA	AA	GG	GG	GG	GA	GG	AA	AA	GG	GG	GG	GG	AA	GA
chr01:41973254	NA	1	41973254	NA	NA	NA	NA	NA	NA	NA	TT	TT	CC	NN	CC	TT	TT	CC	TT	TT	TT	CC	TT	CC	CC	TT	TT	CC	CC	CC	TT	CC	CC	TT	TT	TT	CC	CC	CC	CT	CC	TT	TT	CC	CC	CC	CC	TT	CT
chr01:41973257	NA	1	41973257	NA	NA	NA	NA	NA	NA	NA	CC	CC	CC	CC	CC	TT	CC	CC	TT	CC	TT	CC	TT	CC	CC	TT	TC	CC	CC	CC	TT	CC	CC	TT	CC	TT	CC	CC	CC	TC	CC	TT	TT	CC	CC	CC	CC	TT	CC
chr01:41973258	NA	1	41973258	NA	NA	NA	NA	NA	NA	NA	AA	AA	GG	NN	GG	AA	AA	GG	AA	AA	AA	GG	AA	GG	GG	AA	AA	GG	GG	GG	AA	GG	GG	AA	AA	AA	GG	GG	GG	GA	GG	AA	AA	GG	GG	GG	GG	AA	GA
chr01:41973270	NA	1	41973270	NA	NA	NA	NA	NA	NA	NA	AA	AA	TT	NN	TT	AA	AA	TT	AA	AA	AA	TT	AA	TT	TT	AA	AA	TT	TT	TT	AA	TT	TT	AA	AA	AA	TT	TT	TT	TA	TT	AA	AA	TT	TT	TT	TT	AA	TA
chr01:41973286	NA	1	41973286	NA	NA	NA	NA	NA	NA	NA	CC	CC	TT	NN	TT	CC	CC	TT	CC	CC	CC	TT	CC	TT	TT	CC	CC	TT	TT	TT	CC	TT	TT	CC	CC	CC	TT	TT	TT	TC	TT	CC	CC	TT	TT	TT	TT	CC	TC
chr01:41973288	NA	1	41973288	NA	NA	NA	NA	NA	NA	NA	AA	AA	GG	NN	GG	AA	AA	GG	AA	AA	AA	GG	AA	GG	GG	AA	AA	GG	GG	GG	AA	GG	GG	AA	AA	AA	GG	GG	GG	GA	GG	AA	AA	GG	GG	GG	GG	AA	GA
chr01:41973334	NA	1	41973334	NA	NA	NA	NA	NA	NA	NA	CC	CC	TT	TT	TT	CC	CC	TT	CC	CC	CC	TT	CC	TC	TT	CC	CC	TT	TT	TT	CC	TT	TT	CC	CC	CC	TT	TT	TT	TC	TT	CC	CC	TT	TT	TC	TT	CC	TC
chr01:41973337	NA	1	41973337	NA	NA	NA	NA	NA	NA	NA	TT	TT	GG	GG	GG	GG	TT	GG	GG	TT	GG	GG	GG	GG	GG	GG	TT	GG	GG	GG	GG	GG	GG	GG	TT	GG	GG	GG	GG	GG	GG	GG	GG	GG	GG	TG	GG	GG	TG
chr01:41973363	NA	1	41973363	NA	NA	NA	NA	NA	NA	NA	GG	GG	AA	AA	AA	GG	GG	AA	GG	GG	GG	NN	GG	AG	AA	GG	GG	AA	AA	AA	GG	AA	AA	GG	GG	GG	AA	AA	AA	AG	AA	GG	GG	AA	AA	AG	AA	GG	AG
chr01:41973380	NA	1	41973380	NA	NA	NA	NA	NA	NA	NA	AA	AA	TT	TT	TT	AA	AA	TT	AA	AA	AA	NN	AA	TA	TT	AA	AA	TT	TT	TT	AA	TT	TT	AA	AA	AA	TT	TT	TT	TA	TT	AA	AA	TT	TT	TA	TT	AA	TA
chr01:41973390	NA	1	41973390	NA	NA	NA	NA	NA	NA	NA	AA	AA	GG	GG	GG	AA	AA	GG	AA	AA	AA	NN	AA	GG	GG	AA	AA	GG	GG	GG	AA	GG	GG	AA	AA	AA	GG	GG	GG	GA	GG	AA	AA	GG	GG	GA	GG	AA	GG
chr01:41973391	NA	1	41973391	NA	NA	NA	NA	NA	NA	NA	AA	AA	CC	CC	CC	AA	AA	CC	AA	AA	AA	NN	AA	CC	CC	AA	AA	CC	CC	CC	AA	CC	CC	AA	AA	AA	CC	CC	CC	CA	CC	AA	AA	CC	CC	CA	CC	AA	CC
chr01:41973401	NA	1	41973401	NA	NA	NA	NA	NA	NA	NA	GG	GG	AG	AA	AA	GG	GG	AA	GG	GG	GG	NN	GG	AA	AA	GG	GG	AA	AA	AA	GG	AA	AA	GG	GG	GG	AA	AA	AA	AG	AA	GG	GG	AA	AA	AG	AA	GG	AG
chr01:41973407	NA	1	41973407	NA	NA	NA	NA	NA	NA	NA	CC	CC	TC	TT	TT	CC	CC	TT	CC	CC	CC	NN	CC	TT	TT	CC	CC	TT	TT	TT	CC	TT	TT	CC	CC	CC	TT	TT	TT	TC	TT	CC	CC	TT	TT	TC	TT	CC	TC
chr01:41973417	NA	1	41973417	NA	NA	NA	NA	NA	NA	NA	CC	CC	TC	TT	TT	CC	CC	TT	CC	CC	CC	NN	CC	TT	TT	CC	CC	TT	TT	TT	CC	TT	TT	CC	CC	CC	TT	TT	TT	TC	TT	CC	CC	TT	TT	TC	TT	CC	TT
chr01:41973421	NA	1	41973421	NA	NA	NA	NA	NA	NA	NA	CC	CC	CC	CC	CC	TT	CC	CC	TT	CC	TT	CC	TT	CC	CC	TT	CC	CC	CC	CC	TT	CC	CC	CC	CC	TT	CC	CC	CC	TC	CC	TT	TT	CC	CC	CC	CC	TT	CC
chr01:41973427	NA	1	41973427	NA	NA	NA	NA	NA	NA	NA	TT	TT	TG	GG	GG	GG	TT	GG	GG	TT	GG	NN	GG	GG	GG	GG	TT	GG	GG	GG	GG	GG	GG	GG	TT	GG	GG	GG	GG	GG	GG	GG	GG	GG	GG	TG	GG	GG	GG
chr01:41973440	NA	1	41973440	NA	NA	NA	NA	NA	NA	NA	TT	TT	TC	CC	CC	CC	TT	CC	CC	TT	CC	NN	CC	CC	CC	CC	TT	CC	CC	CC	CC	CC	CC	CC	TT	CC	CC	CC	CC	CC	CC	CC	CC	CC	CC	TC	CC	CC	CC
chr01:41973441	NA	1	41973441	NA	NA	NA	NA	NA	NA	NA	GG	GG	AG	AA	AA	GG	GG	AA	GG	GG	GG	NN	GG	AA	AA	GG	GG	AA	AA	AA	GG	AA	AA	GG	GG	GG	AA	AA	AA	AG	AA	GG	GG	AA	AA	AG	AA	GG	AA
chr01:41973454	NA	1	41973454	NA	NA	NA	NA	NA	NA	NA	TT	TT	CT	CC	CC	TT	TT	CC	TT	TT	TT	NN	TT	CC	CC	TT	TT	CC	CC	CC	TT	CC	CC	TT	TT	TT	CC	CC	CC	CT	CC	TT	TT	CC	CC	CT	CC	TT	CC
chr01:41973506	NA	1	41973506	NA	NA	NA	NA	NA	NA	NA	CC	CC	CC	CC	CC	TT	CC	CC	TT	CC	TT	NN	TT	CC	CC	TT	CC	CC	CC	CC	TT	CC	CC	CC	CC	TT	CC	CC	CC	TC	CC	TT	TT	CC	CC	CC	CC	TT	CC
chr01:41973606	NA	1	41973606	NA	NA	NA	NA	NA	NA	NA	GG	GG	GG	NN	GG	AA	GG	GG	AA	GG	AA	NN	AA	GG	GG	AA	GG	GG	GG	GG	AA	GG	GG	GG	GG	AA	GG	GG	GG	AA	GG	AA	AA	GG	GG	GG	GG	AA	GG
chr01:41973650	NA	1	41973650	NA	NA	NA	NA	NA	NA	NA	TT	TT	TT	NN	TT	CC	TT	TT	CC	TT	CC	NN	CC	TT	TT	CC	TT	TT	TT	TT	CC	TT	TT	TT	TT	CC	TT	TT	TT	CC	TT	CC	CC	TT	TT	TT	TT	CC	TT
chr01:41973748	NA	1	41973748	NA	NA	NA	NA	NA	NA	NA	TT	TT	TC	CC	CC	CC	TT	CC	CC	TT	CC	CC	CC	CC	CC	CC	TT	CC	NN	CC	CC	CC	CC	CC	TT	CC	CC	CC	CC	CC	CC	CC	CC	CC	NN	TT	NN	CC	TC
chr01:41973754	NA	1	41973754	NA	NA	NA	NA	NA	NA	NA	AA	AA	AA	AA	AA	CC	AA	AA	CC	AA	CC	AA	CC	AA	AA	CC	AA	AA	AA	AA	CC	AA	AA	CC	AA	CC	AA	AA	AA	CA	AA	CC	CC	AA	NN	AA	AA	CC	AA
chr01:41973784	NA	1	41973784	NA	NA	NA	NA	NA	NA	NA	AA	AA	GA	GG	GG	AA	AA	GG	AA	AA	AA	GG	AA	GG	GG	AA	AA	GG	GG	GG	AA	GG	GG	AA	AA	AA	GG	GG	GG	GA	GG	AA	AA	GG	GG	GG	GG	AA	GA
chr01:41973788	NA	1	41973788	NA	NA	NA	NA	NA	NA	NA	TT	TT	CC	CC	CC	TT	TT	CC	TT	TT	TT	CC	TT	CC	CC	TT	TT	CC	CC	CC	TT	CC	CC	TT	TT	TT	CC	CC	CC	CT	CC	TT	TT	CC	CC	CC	CC	TT	CT
chr01:41973818	NA	1	41973818	NA	NA	NA	NA	NA	NA	NA	TT	TT	AA	AA	AA	TT	TT	AA	TT	TT	TT	AA	TT	AA	AA	TT	TT	AA	AA	AA	TT	AA	AA	TT	TT	TT	AA	AA	AA	AT	AA	TT	TT	AA	AA	AA	AA	TT	AT
chr01:41973850	NA	1	41973850	NA	NA	NA	NA	NA	NA	NA	TT	TT	CC	CC	CC	TT	TT	CC	TT	TT	TT	CC	TT	CC	CC	TT	TT	CC	CC	CC	TT	CC	CC	TT	TT	TT	CC	CC	CC	CT	CC	TT	TT	CC	CC	CC	CC	TT	CT
chr01:41973900	NA	1	41973900	NA	NA	NA	NA	NA	NA	NA	GG	GG	CC	CC	CC	GG	GG	CC	GG	GG	GG	NN	GG	CC	CC	GG	GG	CC	CG	CC	GG	CC	CC	GG	GG	GG	CC	CC	CC	CG	CC	GG	GG	CC	CC	CC	CC	GG	CG
chr01:41973907	NA	1	41973907	NA	NA	NA	NA	NA	NA	NA	TT	TT	CC	CC	CC	TT	TT	CC	TT	TT	TT	NN	TT	CC	CC	TT	TT	CC	CT	CC	TT	CC	CC	TT	TT	TT	CC	CC	CC	CT	CC	TT	TT	CC	CC	CC	CC	TT	CT
chr01:41973943	NA	1	41973943	NA	NA	NA	NA	NA	NA	NA	TT	TT	GG	GG	GG	TT	TT	GG	TT	TT	TT	GG	TT	GG	GG	TT	TT	GG	GG	GG	TT	GG	GG	TT	TT	TT	GG	GG	GG	GT	GG	TT	TT	GG	GG	GG	GG	TT	GG
chr01:41973946	NA	1	41973946	NA	NA	NA	NA	NA	NA	NA	CC	CC	TT	TT	TT	CC	CC	TT	CC	CC	CC	TT	CC	TT	TT	CC	CC	TT	TT	TT	CC	TT	TT	CC	CC	CC	TT	TT	TT	TC	TT	CC	CC	TT	TT	TT	TT	CC	TT
chr01:41973962	NA	1	41973962	NA	NA	NA	NA	NA	NA	NA	AA	AA	GG	GG	GG	AA	AA	GG	AA	AA	AA	GG	AA	GG	GG	AA	AA	GG	GG	GG	AA	GG	GG	AA	AA	AA	GG	GG	GG	GA	GG	AA	AA	GG	GG	GG	GG	AA	GA
chr01:41973969	NA	1	41973969	NA	NA	NA	NA	NA	NA	NA	CC	CC	TT	TT	TT	CC	CC	TT	CC	CC	CC	TT	CC	TT	TT	CC	CC	TT	TT	TT	CC	TT	TT	CC	CC	CC	TT	TT	TT	TC	TT	CC	CC	TT	TT	TT	TT	CC	TC
chr01:41973992	NA	1	41973992	NA	NA	NA	NA	NA	NA	NA	GG	GG	AA	AA	AA	GG	GG	AA	GG	GG	GG	AA	GG	AA	AA	GG	GG	AA	AA	AA	GG	AA	AA	GG	GG	GG	AA	AA	AA	AG	AA	GG	GG	AA	AA	AA	AA	GG	AG
chr01:41974008	NA	1	41974008	NA	NA	NA	NA	NA	NA	NA	GG	GG	AA	AA	AA	GG	GG	AA	GG	GG	GG	AA	GG	AA	AA	GG	GG	AA	AA	AA	GG	AA	AA	GG	GG	GG	AA	AA	AA	AG	AA	GG	GG	AA	AA	AA	AA	GG	AG
chr01:41974026	NA	1	41974026	NA	NA	NA	NA	NA	NA	NA	GG	GG	CC	CC	CC	GG	GG	CC	GG	GG	GG	CC	GG	CC	CC	GG	GG	CC	CC	CC	GG	CC	CC	GG	GG	GG	CC	CC	CC	CG	CC	GG	GG	CC	CC	CC	CC	GG	CG
chr01:41974043	NA	1	41974043	NA	NA	NA	NA	NA	NA	NA	GG	GG	GG	GG	GG	TT	GG	GG	TT	GG	TT	GG	TT	GG	GG	TT	GG	GG	GG	GG	TT	GG	GG	GG	GG	TT	GG	GG	GG	TG	GG	TT	TT	GG	GG	GG	GG	TT	GG
chr01:41974056	NA	1	41974056	NA	NA	NA	NA	NA	NA	NA	CC	CC	TT	TT	TT	CC	CC	TT	CC	CC	CC	TT	CC	TT	TT	CC	CC	TT	TT	TT	CC	TT	TT	CC	CC	CC	TT	TT	TT	TC	TT	CC	CC	TT	TT	TT	TT	CC	TC
chr01:41974064	NA	1	41974064	NA	NA	NA	NA	NA	NA	NA	GG	GG	TT	TT	TT	GG	GG	TT	GG	GG	GG	TT	GG	TT	TT	GG	GG	TT	TT	TT	GG	TT	TT	GG	GG	GG	TT	TT	TT	TG	TT	GG	GG	TT	TT	TT	TT	GG	TG
chr01:41974160	NA	1	41974160	NA	NA	NA	NA	NA	NA	NA	TT	TT	AA	AA	AA	TT	TT	AA	TT	TT	TT	AA	TT	AA	AA	TT	TT	AA	AA	AA	TT	AA	AA	TT	TT	TT	AA	AA	AA	AT	AA	TT	TT	AA	AA	AA	AA	TT	AA
chr01:41974170	NA	1	41974170	NA	NA	NA	NA	NA	NA	NA	GG	GG	AA	AA	AA	GG	GG	AA	GG	GG	GG	AA	GG	AA	AA	GG	GG	AA	AA	AA	GG	AA	AA	GG	GG	GG	AA	AA	AA	AG	AA	GG	GG	AA	AA	AA	AA	GG	AA
chr01:41974177	NA	1	41974177	NA	NA	NA	NA	NA	NA	NA	CC	CC	TT	TT	TT	CC	CC	TT	CC	CC	CC	TT	CC	TT	TT	CC	CC	TT	TT	TT	CC	TT	TT	CC	CC	CC	TT	TT	TT	TC	TT	CC	CC	TT	TT	TT	TT	CC	TT
chr01:41974251	NA	1	41974251	NA	NA	NA	NA	NA	NA	NA	CC	CC	CC	CC	CC	GG	CC	CC	GG	CC	GG	CC	GG	CC	CC	GG	CC	CC	CC	CC	GG	CC	CC	CC	CC	GG	CC	CC	CC	GC	CC	GG	GG	CC	CC	CC	CC	GG	CC
chr01:41974254	NA	1	41974254	NA	NA	NA	NA	NA	NA	NA	GG	GG	AA	AA	AA	GG	GG	AA	GG	GG	GG	AA	GG	AA	AA	GG	GG	AA	AA	AA	GG	AA	AA	GG	GG	GG	AA	AA	AA	AG	AA	GG	GG	AA	AA	AA	AA	GG	AA
chr01:41974255	NA	1	41974255	NA	NA	NA	NA	NA	NA	NA	CC	CC	AA	AA	AA	CC	CC	AA	CC	CC	CC	AA	CC	AA	AA	CC	CC	AA	AA	AA	CC	AA	AA	CC	CC	CC	AA	AA	AA	AC	AA	CC	CC	AA	AA	AA	AA	CC	AA
chr01:41974284	NA	1	41974284	NA	NA	NA	NA	NA	NA	NA	TT	TT	AA	AA	AA	TT	TT	AA	TT	TT	TT	AA	TT	AA	AA	TT	TT	AA	AA	AA	TT	AA	AA	TT	TT	TT	AA	AA	AA	AT	AA	TT	TT	AA	AA	AA	AA	TT	AA
chr01:41974293	NA	1	41974293	NA	NA	NA	NA	NA	NA	NA	GG	GG	CC	CC	CC	GG	GG	CC	GG	GG	GG	CC	GG	CC	CC	GG	GG	CC	CC	CC	GG	CC	CC	GG	GG	GG	CC	CC	CC	CG	CC	GG	GG	CC	CC	CC	CC	GG	CC
chr01:41974346	NA	1	41974346	NA	NA	NA	NA	NA	NA	NA	TT	TT	TT	TT	TT	CC	TT	TT	CC	TT	CC	TT	CC	CT	TT	CC	TT	TT	TT	TT	CC	TT	TT	CC	TT	CC	TT	TT	CT	CT	TT	CC	CC	TT	TT	TT	TT	CC	TT
chr01:41974362	NA	1	41974362	NA	NA	NA	NA	NA	NA	NA	AA	AA	GG	GG	GG	AA	AA	GG	AA	AA	AA	GG	AA	GA	GG	AA	AA	GG	GG	GG	AA	GG	GG	AA	AA	AA	GG	GG	GA	GA	GG	AA	AA	GG	GG	GG	GG	AA	GG
chr01:41974391	NA	1	41974391	NA	NA	NA	NA	NA	NA	NA	GG	GG	TT	TT	TT	GG	GG	TT	GG	GG	GG	TT	GG	TG	TT	GG	GG	TT	TT	TT	GG	TT	TT	GG	GG	GG	TT	TT	TG	TG	TT	GG	GG	TT	TT	TT	TT	GG	TG
chr01:41974400	NA	1	41974400	NA	NA	NA	NA	NA	NA	NA	AA	AA	GG	GG	GG	AA	AA	GG	AA	AA	AA	GG	AA	GA	GG	AA	AA	GG	GG	GG	AA	GG	GG	AA	AA	AA	GG	GG	GA	GA	GG	AA	AA	GG	GG	GG	GG	AA	GA
chr01:41974403	NA	1	41974403	NA	NA	NA	NA	NA	NA	NA	GG	GG	AA	AA	AA	GG	GG	AA	GG	GG	GG	AA	GG	AG	AA	GG	GG	AA	AA	AA	GG	AA	AA	GG	GG	GG	AA	AA	AG	AG	AA	GG	GG	AA	AA	AA	AA	GG	AG
chr01:41974404	NA	1	41974404	NA	NA	NA	NA	NA	NA	NA	TT	TT	CC	CC	CC	TT	TT	CC	TT	TT	TT	CC	TT	CT	CC	TT	TT	CC	CC	CC	TT	CC	CC	TT	TT	TT	CC	CC	CT	CT	CC	TT	TT	CC	CC	CC	CC	TT	CT
chr01:41974414	NA	1	41974414	NA	NA	NA	NA	NA	NA	NA	GG	GG	AA	NN	AA	GG	GG	AA	GG	GG	GG	AA	GG	AG	AA	GG	GG	AA	AA	AA	GG	AA	AA	GG	GG	GG	AA	AA	AA	AG	AA	GG	GG	AA	AA	AA	AA	GG	AG
chr01:41974420	NA	1	41974420	NA	NA	NA	NA	NA	NA	NA	TT	TT	CC	NN	CC	TT	TT	CC	TT	TT	TT	CC	TT	CT	CC	TT	TT	CC	CC	CC	TT	CC	CC	TT	TT	TT	CC	CC	CT	CT	CC	TT	TT	CC	CC	CC	CC	TT	CT
chr01:41974421	NA	1	41974421	NA	NA	NA	NA	NA	NA	NA	CC	CC	TT	NN	TT	CC	CC	TT	CC	CC	CC	TT	CC	TC	TT	CC	CC	TT	TT	TT	CC	TT	TT	CC	CC	CC	TT	TT	TC	TC	TT	CC	CC	TT	TT	TT	TT	CC	TC
chr01:41974425	NA	1	41974425	NA	NA	NA	NA	NA	NA	NA	AA	AA	GG	NN	GG	AA	AA	GG	AA	AA	AA	GG	AA	GA	GG	AA	AA	GG	GG	GG	AA	GG	GG	AA	AA	AA	GG	GG	GA	GA	GG	AA	AA	GG	GG	GG	GG	AA	GA
chr01:41974439	NA	1	41974439	NA	NA	NA	NA	NA	NA	NA	AA	AA	GG	GG	GG	AA	AA	GG	AA	AA	AA	GG	AA	GA	GG	AA	AA	GG	GG	GG	AA	GG	GG	AA	AA	AA	GG	GG	GA	GA	GG	AA	AA	GG	GG	GG	GG	AA	GA
chr01:41974496	NA	1	41974496	NA	NA	NA	NA	NA	NA	NA	CC	CC	TT	NN	TT	CC	CC	TT	CC	CC	CC	TT	CC	TC	TT	CC	CC	TT	TT	TT	CC	TT	TT	CC	CC	CC	TT	TT	TC	TC	TT	CC	CC	TT	TT	TT	TT	CC	TC
chr01:41974498	NA	1	41974498	NA	NA	NA	NA	NA	NA	NA	AA	AA	TT	NN	TT	AA	AA	TT	AA	AA	AA	TT	AA	TA	TT	AA	AA	TT	TT	TT	AA	TT	TT	AA	AA	AA	TT	TT	TA	TA	TT	AA	AA	TT	TT	TT	TT	AA	TA
chr01:41974506	NA	1	41974506	NA	NA	NA	NA	NA	NA	NA	GG	GG	AA	NN	AA	GG	GG	AA	GG	GG	GG	AA	GG	AG	AA	GG	GG	AA	AA	AA	GG	AA	AA	GG	GG	GG	AA	AA	AA	AG	AA	GG	GG	AA	AA	AA	AA	GG	AG
chr01:41974518	NA	1	41974518	NA	NA	NA	NA	NA	NA	NA	AA	AA	GG	NN	GG	AA	AA	GG	AA	AA	AA	GG	AA	GA	GG	AA	AA	GG	GA	GG	AA	GG	GG	AA	AA	AA	GG	GG	GG	GA	GG	AA	AA	GG	GG	GG	GG	AA	GA
chr01:41974542	NA	1	41974542	NA	NA	NA	NA	NA	NA	NA	TT	TT	CC	NN	CC	TT	TT	CC	TT	TT	TT	CC	TT	CT	CC	TT	TT	CC	CT	CC	TT	CC	CC	TT	TT	TT	CC	CC	CC	CT	CC	TT	TT	CC	CC	CC	CC	TT	CT
chr01:41974549	NA	1	41974549	NA	NA	NA	NA	NA	NA	NA	TT	TT	CC	NN	CC	TT	TT	CC	TT	TT	TT	CC	TT	CT	CC	TT	TT	CC	CT	CC	TT	CC	CC	TT	TT	TT	CC	CC	CC	CT	CC	TT	TT	CC	CC	CC	CC	TT	CT
chr01:41974552	NA	1	41974552	NA	NA	NA	NA	NA	NA	NA	AA	AA	CC	NN	CC	AA	AA	CC	AA	AA	AA	CC	AA	CA	CC	AA	AA	CC	CA	CC	AA	CC	CC	AA	AA	AA	CC	CC	CC	CA	CC	AA	AA	CC	CC	CC	CC	AA	CA
chr01:41974585	NA	1	41974585	NA	NA	NA	NA	NA	NA	NA	TT	TT	AA	AA	AA	TT	TT	AA	TT	TT	TT	AA	TT	AT	AA	TT	TT	AA	AT	AA	TT	AA	AA	TT	TT	TT	AA	AA	AA	AT	AA	TT	TT	AA	AA	AA	AA	TT	NN
chr01:41974587	NA	1	41974587	NA	NA	NA	NA	NA	NA	NA	GG	GG	CC	CC	CC	GG	GG	CC	GG	GG	GG	CC	GG	CG	CC	GG	GG	CC	CG	CC	GG	CC	CC	GG	GG	GG	CC	CC	CC	CG	CC	GG	GG	CC	CC	CC	CC	GG	CG
chr01:41974593	NA	1	41974593	NA	NA	NA	NA	NA	NA	NA	CC	CC	TT	TT	TT	CC	CC	TT	CC	CC	CC	TT	CC	TC	TT	CC	CC	TT	TC	TT	CC	TT	TT	CC	CC	CC	TT	TT	TT	TC	TT	CC	CC	TT	TT	TT	TT	CC	TC
chr01:41974599	NA	1	41974599	NA	NA	NA	NA	NA	NA	NA	CC	CC	TT	TT	TT	CC	CC	TT	CC	CC	CC	TT	CC	TC	TT	CC	CC	TT	TC	TT	CC	TT	TT	CC	CC	CC	TT	TT	TT	TC	TT	CC	CC	TT	TT	TT	TT	CC	TC
chr01:41974600	NA	1	41974600	NA	NA	NA	NA	NA	NA	NA	AA	AA	GG	GG	GG	AA	AA	GG	AA	AA	AA	GG	AA	GA	GG	AA	AA	GG	GA	GG	AA	GG	GG	AA	AA	AA	GG	GG	GG	GA	GG	AA	AA	GG	GG	GG	GG	AA	GA
chr01:41974614	NA	1	41974614	NA	NA	NA	NA	NA	NA	NA	AA	AA	GG	GG	GG	AA	AA	GG	AA	AA	AA	GG	AA	GA	GG	AA	AA	GG	GG	GG	AA	GG	GG	AA	AA	AA	GG	GG	GG	GA	GG	AA	AA	GG	GG	GG	GG	AA	GA
chr01:41974617	NA	1	41974617	NA	NA	NA	NA	NA	NA	NA	AA	AA	GG	GG	GG	AA	AA	GG	AA	AA	AA	GG	AA	GA	GG	AA	AA	GG	GG	GG	AA	GG	GG	AA	AA	AA	GG	GG	GG	GA	GG	AA	AA	GG	GG	GG	GG	AA	GA
chr01:41974624	NA	1	41974624	NA	NA	NA	NA	NA	NA	NA	TT	TT	AA	AA	AA	TT	TT	AA	TT	TT	TT	AA	TT	AT	AA	TT	TT	AA	AA	AA	TT	AA	AA	TT	TT	TT	AA	AA	AA	AT	AA	TT	TT	AA	AA	AA	AA	TT	AT
chr01:41974648	NA	1	41974648	NA	NA	NA	NA	NA	NA	NA	TT	TT	CC	CC	CC	TT	TT	CC	TT	TT	TT	CC	TT	CT	CC	TT	TT	CC	CC	CC	TT	CC	CC	TT	TT	TT	CC	CC	CC	CT	CC	TT	TT	CC	CC	CC	CC	TT	CT
chr01:41974693	NA	1	41974693	NA	NA	NA	NA	NA	NA	NA	CC	CC	TT	TT	NN	CC	CC	TT	CC	CC	CC	NN	CC	TC	TT	CC	CC	TT	TT	TT	CC	TT	TT	CC	CC	CC	TT	TT	NN	TC	TT	CC	CC	TT	TT	TT	TT	CC	TC
chr01:41974913	NA	1	41974913	NA	NA	NA	NA	NA	NA	NA	TT	TT	TT	NN	TT	CC	TT	TT	CC	TT	CC	NN	CC	TT	TT	CC	TT	TT	TT	TT	CC	TT	NN	CC	TT	CC	TT	TT	TT	CC	TT	CC	CC	TT	TT	TT	TT	CC	TT
chr01:41975431	NA	1	41975431	NA	NA	NA	NA	NA	NA	NA	AA	AA	TT	TT	TT	AA	AA	TT	AA	AA	AA	NN	AA	TT	TT	AA	AA	TT	TT	TT	AA	TT	TT	AA	AA	AA	TT	TT	TT	TA	TT	AA	AA	TT	TT	TT	TT	AA	TT
chr01:41975433	NA	1	41975433	NA	NA	NA	NA	NA	NA	NA	CC	CC	AA	AA	AA	CC	CC	AA	CC	CC	CC	NN	CC	AA	AA	CC	CC	AA	AA	AA	CC	AA	AA	CC	CC	CC	AA	AA	AA	AC	AA	CC	CC	AA	AA	AA	AA	CC	AA
chr01:41975441	NA	1	41975441	NA	NA	NA	NA	NA	NA	NA	AA	AA	CC	CC	CC	CC	AA	CC	CC	AA	CC	NN	CC	CC	CC	CC	AA	CC	CC	CC	CC	CC	CC	CC	AA	CC	CC	CC	CC	CC	CC	CC	CC	CC	CC	CC	CC	CC	CC
chr01:41975446	NA	1	41975446	NA	NA	NA	NA	NA	NA	NA	TT	TT	CC	CC	CC	TT	TT	CC	TT	TT	TT	NN	TT	CC	CC	TT	TT	CC	CC	CC	TT	CC	CC	TT	TT	TT	CC	CC	CC	CT	CC	TT	TT	CC	CC	CC	CC	TT	CC
chr01:41975533	NA	1	41975533	NA	NA	NA	NA	NA	NA	NA	AA	AA	CC	CC	CC	AA	AA	CC	AA	AA	AA	NN	AA	CC	CC	AA	AA	CC	CC	CC	AA	CC	CC	AA	AA	AA	CC	CC	CC	CA	CC	AA	AA	CC	CC	CC	CC	AA	CC
chr01:41975538	NA	1	41975538	NA	NA	NA	NA	NA	NA	NA	CC	CC	AA	AA	AA	CC	CC	AA	CC	CC	CC	NN	CC	AA	AA	CC	CC	AA	AA	AA	CC	AA	AA	CC	CC	CC	AA	AA	AA	AC	AA	CC	CC	AA	AA	AA	AA	CC	AA
chr01:41975563	NA	1	41975563	NA	NA	NA	NA	NA	NA	NA	GG	GG	AA	AA	AA	GG	GG	AA	GG	GG	GG	NN	GG	AA	AA	GG	GG	AA	AA	AA	GG	AA	AA	GG	GG	GG	AA	AA	AA	AG	AA	GG	GG	AA	AA	AA	AA	GG	AG
chr01:41975572	NA	1	41975572	NA	NA	NA	NA	NA	NA	NA	AA	AA	GG	GG	GG	AA	AA	GG	AA	AA	AA	NN	AA	GG	GG	AA	AA	GG	GG	GG	AA	GG	GG	AA	AA	AA	GG	GG	GG	GA	GG	AA	AA	GG	GG	GG	GG	AA	GA
chr01:41975629	NA	1	41975629	NA	NA	NA	NA	NA	NA	NA	AA	AA	CC	CC	CC	CC	AA	CC	CC	AA	CC	NN	CC	CC	CC	CC	AA	CC	CC	CC	CC	CC	CC	CC	AA	CC	CC	CC	CC	CC	CC	CC	CC	CC	CC	CC	CC	CC	AC
chr01:41975636	NA	1	41975636	NA	NA	NA	NA	NA	NA	NA	CC	CC	TT	TT	TT	CC	CC	TT	CC	CC	CC	NN	CC	TT	TT	CC	CC	TT	TT	TT	CC	TT	TT	CC	CC	CC	TT	TT	TT	TC	TT	CC	CC	TT	TT	TT	TT	CC	TC
chr01:41975805	NA	1	41975805	NA	NA	NA	NA	NA	NA	NA	CC	CC	TT	TT	TT	CC	CC	TT	CC	CC	CC	TT	CC	TC	TT	CC	CC	TT	TT	TT	CC	TT	TT	CC	CC	CC	TT	TT	TT	TC	TT	CC	CC	TT	TT	TT	TT	CC	TT
chr01:41975851	NA	1	41975851	NA	NA	NA	NA	NA	NA	NA	CC	CC	TT	TT	TT	CC	CC	TT	CC	CC	CC	TT	CC	TT	TT	CC	CC	TT	TT	TT	CC	TT	TT	CC	CC	CC	TT	TT	TT	TC	TT	CC	CC	TT	TT	TT	TT	CC	TT
chr01:41975882	NA	1	41975882	NA	NA	NA	NA	NA	NA	NA	CC	CC	TT	TT	TT	CC	CC	TT	CC	CC	CC	TT	CC	TC	TT	CC	CC	TT	TT	TT	CC	TT	TT	CC	CC	CC	TT	TT	TT	TC	TT	CC	CC	TT	TT	TT	TT	CC	TC
chr01:41975897	NA	1	41975897	NA	NA	NA	NA	NA	NA	NA	AA	AA	GG	GG	GG	AA	AA	GG	AA	AA	AA	GG	AA	GA	GG	AA	AA	GG	GG	GG	AA	GG	GG	AA	AA	AA	GG	GG	GG	GA	GG	AA	AA	GG	GG	GG	GG	AA	GA
chr01:41975900	NA	1	41975900	NA	NA	NA	NA	NA	NA	NA	TT	TT	TT	TT	TT	CC	TT	TT	CC	TT	CC	TT	CC	CT	TT	CC	TT	TT	TT	TT	CC	TT	TT	TT	TT	CC	TT	TT	TT	CT	TT	CC	CC	TT	TT	TT	TT	CC	TT
chr01:41975905	NA	1	41975905	NA	NA	NA	NA	NA	NA	NA	AA	AA	GG	GG	GG	AA	AA	GG	AA	AA	AA	GG	AA	GA	GG	AA	AA	GG	GG	GG	AA	GG	GG	AA	AA	AA	GG	GG	GG	GA	GG	AA	AA	GG	GG	GG	GG	AA	GA
chr01:41975919	NA	1	41975919	NA	NA	NA	NA	NA	NA	NA	CC	CC	GG	GG	GG	CC	CC	GG	CC	CC	CC	GG	CC	GC	GG	CC	CC	GG	GG	GG	CC	GG	GG	CC	CC	CC	GG	GG	GG	GC	GG	CC	CC	GG	GG	GG	GG	CC	GC
chr01:41975924	NA	1	41975924	NA	NA	NA	NA	NA	NA	NA	AA	AA	AA	AA	AA	GG	AA	AA	GG	AA	GG	AA	GG	GA	AA	GG	AA	AA	AA	AA	GG	AA	AA	AA	AA	GG	AA	AA	AA	GA	AA	GG	GG	AA	AA	AA	AA	GG	AA
chr01:41975935	NA	1	41975935	NA	NA	NA	NA	NA	NA	NA	AA	AA	CC	CC	CC	AA	AA	CC	AA	AA	AA	CC	AA	CA	CC	AA	AA	CC	CC	CC	AA	CC	CC	AA	AA	AA	CC	CC	CC	CA	CC	AA	AA	CC	CC	CC	CC	AA	CC
chr01:41975938	NA	1	41975938	NA	NA	NA	NA	NA	NA	NA	CC	CC	AA	AA	AA	CC	CC	AA	CC	CC	CC	AA	CC	AC	AA	CC	CC	AA	AA	AA	CC	AA	AA	CC	CC	CC	AA	AA	AA	AC	AA	CC	CC	AA	AA	AA	AA	CC	AA
chr01:41976028	NA	1	41976028	NA	NA	NA	NA	NA	NA	NA	AA	AA	AA	AA	AA	GG	AA	AA	GG	AA	GG	AA	GG	AA	AA	GG	AA	AA	AA	AA	GG	AA	AA	AA	AA	GG	AA	AA	AA	GA	AA	GG	GG	AA	AA	AA	AA	GG	AA
chr01:41976088	NA	1	41976088	NA	NA	NA	NA	NA	NA	NA	AA	AA	CC	CC	CC	CC	AA	CC	CC	AA	CC	CC	CC	CC	CC	CC	AA	CC	CC	CC	CC	CC	CC	CC	AA	CC	CC	CC	CC	CC	CC	CC	CC	CC	CC	CC	CC	CC	CC
chr01:41976158	NA	1	41976158	NA	NA	NA	NA	NA	NA	NA	AA	AA	GG	GG	GG	AA	AA	GG	AA	AA	AA	GG	AA	GG	GG	AA	AA	GG	GG	GG	AA	GG	GG	AA	AA	AA	GG	GG	GG	GA	GG	AA	AA	GG	GG	GG	GG	AA	GG
chr01:41976172	NA	1	41976172	NA	NA	NA	NA	NA	NA	NA	GG	GG	AA	AA	AA	GG	GG	AA	GG	GG	GG	AA	GG	AA	AA	GG	GG	AA	AA	AA	GG	AA	AA	GG	GG	GG	AA	AA	AA	AG	AA	GG	GG	AA	AA	AA	AA	GG	AA
chr01:41976217	NA	1	41976217	NA	NA	NA	NA	NA	NA	NA	CC	CC	GG	GG	GG	CC	CC	GG	CC	CC	CC	GG	CC	GG	GG	CC	CC	GG	GG	GG	CC	GG	GG	CC	CC	CC	GG	GG	GG	GC	GG	CC	CC	GG	GG	GG	GG	CC	GG
chr01:41976250	NA	1	41976250	NA	NA	NA	NA	NA	NA	NA	TT	TT	AA	AA	AA	TT	TT	AA	TT	TT	TT	AA	TT	AA	AA	TT	TT	AA	AA	AA	TT	AA	AA	TT	TT	TT	AA	AA	AA	AT	AA	TT	TT	AA	AA	AA	AA	TT	AA
chr01:41976391	NA	1	41976391	NA	NA	NA	NA	NA	NA	NA	TT	TT	CC	CC	CC	TT	TT	CC	TT	TT	TT	CC	TT	CT	CC	TT	TT	CC	CC	CC	TT	CC	CT	TT	TT	TT	CC	CC	CC	CT	CC	TT	TT	CC	CC	CC	CC	TT	CC
chr01:41976445	NA	1	41976445	NA	NA	NA	NA	NA	NA	NA	TT	TT	CC	CC	CC	TT	TT	CC	TT	TT	TT	CC	TT	CC	CC	TT	TT	CC	CC	CC	TT	CC	CT	TT	TT	TT	CC	CC	CC	CT	CC	TT	TT	CC	CC	CC	CC	TT	CC
chr01:41976450	NA	1	41976450	NA	NA	NA	NA	NA	NA	NA	AA	AA	GG	GG	GG	AA	AA	GG	AA	AA	AA	GG	AA	GG	GG	AA	AA	GG	GG	GG	AA	GG	GA	AA	AA	AA	GG	GG	GG	GA	GG	AA	AA	GG	GG	GG	GG	AA	GG
chr01:41976451	NA	1	41976451	NA	NA	NA	NA	NA	NA	NA	TT	TT	GG	GG	GG	TT	TT	GG	TT	TT	TT	GG	TT	GG	GG	TT	TT	GG	GG	GG	TT	GG	GT	TT	TT	TT	GG	GG	GG	GT	GG	TT	TT	GG	GG	GG	GG	TT	GG
chr01:41976526	NA	1	41976526	NA	NA	NA	NA	NA	NA	NA	AA	AA	GG	GG	GG	AA	AA	GG	AA	AA	AA	GG	AA	GG	GG	AA	AA	GG	GG	GG	AA	GG	GG	AA	AA	AA	GG	GG	GG	GA	GG	AA	AA	GG	GG	GG	GG	AA	GG
chr01:41976629	NA	1	41976629	NA	NA	NA	NA	NA	NA	NA	AA	AA	TT	TT	TT	AA	AA	TT	AA	AA	AA	TT	AA	TT	TT	AA	AA	TT	TT	TT	AA	TT	TT	AA	AA	AA	TT	TT	TT	TA	TT	AA	AA	TT	TT	TT	TT	AA	TT
chr01:41976663	NA	1	41976663	NA	NA	NA	NA	NA	NA	NA	AA	AA	GG	GG	GG	AA	AA	GG	AA	AA	AA	GG	AA	GA	GG	AA	AA	GG	GG	GG	AA	GG	GG	AA	AA	AA	GG	GG	GG	GA	GG	AA	AA	GG	GG	GG	GG	AA	GG
chr01:41976672	NA	1	41976672	NA	NA	NA	NA	NA	NA	NA	CC	CC	TT	TT	TT	CC	CC	TT	CC	CC	CC	TT	CC	TC	TT	CC	CC	TT	TT	TT	CC	TT	TT	CC	CC	CC	TT	TT	TT	TC	TT	CC	CC	TT	TT	TT	TT	CC	TT
chr01:41976694	NA	1	41976694	NA	NA	NA	NA	NA	NA	NA	CC	CC	TT	TT	TT	CC	CC	TT	CC	CC	CC	TT	CC	TT	TT	CC	CC	TT	TT	TT	CC	TT	TT	CC	CC	CC	TT	TT	TT	TC	TT	CC	CC	TT	TT	TT	TT	CC	TT
chr01:41976701	NA	1	41976701	NA	NA	NA	NA	NA	NA	NA	GG	GG	AA	AA	AA	GG	GG	AA	GG	GG	GG	AA	GG	AA	AA	GG	GG	AA	AA	AA	GG	AA	AA	GG	GG	GG	AA	AA	AA	AG	AA	GG	GG	AA	AA	AA	AA	GG	AA
chr01:41976746	NA	1	41976746	NA	NA	NA	NA	NA	NA	NA	CC	CC	TT	TT	TT	CC	CC	TT	CC	CC	CC	TT	CC	TT	TT	CC	CC	TT	TT	TT	CC	TT	TT	CC	CC	CC	TT	TT	TT	TC	TT	CC	CC	TT	TT	TT	TT	CC	TT
chr01:41976845	NA	1	41976845	NA	NA	NA	NA	NA	NA	NA	TT	TT	AA	AA	AA	TT	TT	AA	TT	TT	TT	AA	TT	AT	AA	TT	TT	AA	AA	AA	TT	AA	AA	TT	TT	TT	AA	AA	AA	AT	AT	TT	TT	AA	AA	AA	AA	TT	AT
chr01:41976870	NA	1	41976870	NA	NA	NA	NA	NA	NA	NA	CC	CC	TT	TT	TT	CC	CC	TT	CC	CC	CC	TT	CC	TC	TT	CC	CC	TT	TT	TT	CC	TT	TC	CC	CC	CC	TT	TT	TT	TC	TT	CC	CC	TT	TT	TT	TT	CC	TC
chr01:41976933	NA	1	41976933	NA	NA	NA	NA	NA	NA	NA	AA	AA	GG	GG	GG	AA	AA	GG	AA	AA	AA	GG	AA	GG	GG	AA	AA	GG	GG	GG	AA	GG	GG	AA	AA	AA	GG	GG	GG	GA	GG	AA	AA	GG	GG	GG	GG	AA	GG
chr01:41976994	NA	1	41976994	NA	NA	NA	NA	NA	NA	NA	CC	CC	CC	CC	CC	TT	CC	CC	TT	CC	TT	CC	TT	CC	CC	TT	CC	CC	CC	CC	TT	CC	CC	CC	CC	TT	CC	CC	CC	TC	CC	TT	TT	CC	CC	CC	CC	TT	CC
chr01:41976995	NA	1	41976995	NA	NA	NA	NA	NA	NA	NA	AA	AA	GG	GG	GG	AA	AA	GG	AA	AA	AA	GG	AA	GG	GG	AA	AA	GG	GG	GG	AA	GG	GG	AA	AA	AA	GG	GG	GG	GA	GG	AA	AA	GG	GG	GG	GG	AA	GA
chr01:41977001	NA	1	41977001	NA	NA	NA	NA	NA	NA	NA	GG	GG	AA	AA	AA	GG	GG	AA	GG	GG	GG	AA	GG	AA	AA	GG	GG	AA	AA	AA	GG	AA	AA	GG	GG	GG	AA	AA	AA	AG	AA	GG	GG	AA	AA	AA	AA	GG	AG
chr01:41977004	NA	1	41977004	NA	NA	NA	NA	NA	NA	NA	TT	TT	CC	CC	CC	CC	TT	CC	CC	TT	CC	CC	CC	CC	CC	CC	TT	CC	CC	CC	CC	CC	CC	CC	TT	CC	CC	CC	CC	CC	CC	CC	CC	CC	CC	CC	CC	CC	TC
chr01:41977009	NA	1	41977009	NA	NA	NA	NA	NA	NA	NA	AA	AA	GG	GG	GG	AA	AA	GG	AA	AA	AA	GG	AA	GG	GG	AA	AA	GG	GG	GG	AA	GG	GG	AA	AA	AA	GG	GG	GG	GA	GG	AA	AA	GG	GG	GG	GG	AA	GA
chr01:41977021	NA	1	41977021	NA	NA	NA	NA	NA	NA	NA	CC	CC	TT	TT	TT	CC	CC	TT	CC	CC	CC	TT	CC	TT	TT	CC	CC	TT	TT	TT	CC	TT	TT	CC	CC	CC	TT	TT	TT	TC	TT	CC	CC	TT	TT	TT	TT	CC	TC
chr01:41977057	NA	1	41977057	NA	NA	NA	NA	NA	NA	NA	GG	GG	TT	TT	TT	GG	GG	TT	GG	GG	GG	TT	GG	TT	TT	GG	GG	TT	TT	TT	GG	TT	TT	GG	GG	GG	TT	TT	TT	TG	TT	GG	GG	TT	TT	TT	TT	GG	TG
chr01:41977098	NA	1	41977098	NA	NA	NA	NA	NA	NA	NA	TT	TT	CC	CC	CC	TT	TT	CC	TT	TT	TT	CC	TT	CC	CC	TT	TT	CC	CC	CC	TT	CC	CC	TT	TT	TT	CC	CC	CC	CT	CC	TT	TT	CC	CC	CC	CC	TT	CT
chr01:41977107	NA	1	41977107	NA	NA	NA	NA	NA	NA	NA	GG	GG	GG	GG	GG	TT	GG	GG	TT	GG	TT	GG	TT	GG	GG	TT	TG	GG	GG	GG	TT	GG	GG	GG	GG	TT	GG	GG	GG	TG	GG	TT	TT	GG	GG	GG	GG	TT	GG
chr01:41977113	NA	1	41977113	NA	NA	NA	NA	NA	NA	NA	GG	GG	CC	CC	CC	GG	GG	CC	GG	GG	GG	CC	GG	CC	CC	GG	GG	CC	CC	CC	GG	CC	CC	GG	GG	GG	CC	CC	CC	CG	CC	GG	GG	CC	CC	CC	CC	GG	CC
chr01:41977253	NA	1	41977253	NA	NA	NA	NA	NA	NA	NA	CC	CC	TT	TT	TT	CC	CC	TT	CC	CC	CC	TT	CC	TT	TT	CC	CC	TT	TT	TT	CC	TT	TT	CC	CC	CC	TC	TT	TT	TC	TT	CC	CC	TT	TT	TT	TT	CC	TC
chr01:41977254	NA	1	41977254	NA	NA	NA	NA	NA	NA	NA	TT	TT	CC	CC	CC	TT	TT	CC	TT	TT	TT	CC	TT	CC	CC	TT	TT	CC	CC	CC	TT	CC	CC	TT	TT	TT	CT	CC	CC	CT	CC	TT	TT	CC	CC	CC	CC	TT	CT
chr01:41977257	NA	1	41977257	NA	NA	NA	NA	NA	NA	NA	AA	AA	GG	GG	GG	AA	AA	GG	AA	AA	AA	GG	AA	GG	GG	AA	AA	GG	GG	GG	AA	GG	GG	AA	AA	AA	GA	GG	GG	GA	GG	AA	AA	GG	GG	GG	GG	AA	GA
chr01:41977260	NA	1	41977260	NA	NA	NA	NA	NA	NA	NA	CC	CC	GG	GG	GG	CC	CC	GG	CC	CC	CC	GG	CC	GG	GG	CC	CC	GG	GG	GG	CC	GG	GG	CC	CC	CC	GC	GG	GG	GC	GG	CC	CC	GG	GG	GG	GG	CC	GC
chr01:41977352	NA	1	41977352	NA	NA	NA	NA	NA	NA	NA	GG	GG	TT	TT	TT	GG	GG	TT	GG	GG	GG	TT	GG	TT	TT	GG	GG	TT	TT	TT	GG	TT	TT	GG	GG	GG	TT	TT	TT	TG	TT	GG	GG	TT	TT	TT	TT	GG	TT
chr01:41977357	NA	1	41977357	NA	NA	NA	NA	NA	NA	NA	CC	CC	TT	TT	TT	CC	CC	TT	CC	CC	CC	TT	CC	TT	TT	CC	CC	TT	TT	TT	CC	TT	TT	CC	CC	CC	TT	TT	TT	TC	TT	CC	CC	TT	TT	TT	TT	CC	TT
chr01:41977397	NA	1	41977397	NA	NA	NA	NA	NA	NA	NA	TT	TT	CC	CC	CC	TT	TT	CC	TT	TT	TT	CC	TT	CC	CC	TT	TT	CC	CC	CC	TT	CC	CC	TT	TT	TT	CC	CC	CC	CT	CC	TT	TT	CC	CC	CC	CC	TT	CC
chr01:41977580	NA	1	41977580	NA	NA	NA	NA	NA	NA	NA	AA	AA	GG	GG	GG	AA	AA	GG	AA	AA	AA	GG	AA	GG	GG	AA	AA	GG	GG	GG	AA	GG	GG	AA	AA	AA	GG	GG	GG	GA	GG	AA	AA	GG	GG	GG	GG	AA	GG
chr01:41977620	NA	1	41977620	NA	NA	NA	NA	NA	NA	NA	GG	GG	CC	CC	CC	GG	GG	CC	GG	GG	GG	CC	GG	CC	CC	GG	GG	CC	CC	CC	GG	CC	CC	GG	GG	GG	CC	CC	CC	CG	CC	GG	GG	CC	CC	CC	CC	GG	CC
chr01:41977727	NA	1	41977727	NA	NA	NA	NA	NA	NA	NA	CC	CC	TT	TT	TT	CC	CC	TT	CC	CC	CC	TT	CC	TT	TT	CC	CC	TT	TT	TT	CC	TT	TT	CC	CC	CC	TT	TT	TT	TC	TT	CC	CC	TT	TT	TT	TT	CC	TC
chr01:41977900	NA	1	41977900	NA	NA	NA	NA	NA	NA	NA	CC	CC	TT	TT	TT	CC	CC	TT	CC	CC	CC	TT	CC	TT	TT	CC	CC	TT	TT	TT	CC	TT	TT	CC	CC	CC	TT	TT	TT	TC	TT	CC	CC	TT	TT	TT	TT	CC	TC
chr01:41977993	NA	1	41977993	NA	NA	NA	NA	NA	NA	NA	AA	AA	GG	GG	GG	AA	AA	GG	AA	AA	AA	GG	AA	GG	GG	AA	AA	GG	GG	GG	AA	GG	GG	AA	AA	AA	GG	GG	GG	GA	GG	AA	AA	GG	GG	GG	GG	AA	GG
chr01:41977994	NA	1	41977994	NA	NA	NA	NA	NA	NA	NA	GG	GG	TT	TT	TT	GG	GG	TT	GG	GG	GG	TT	GG	TT	TT	GG	GG	TT	TT	TT	GG	TT	TT	GG	GG	GG	TT	TT	TT	TG	TT	GG	GG	TT	TT	TT	TT	GG	TT
chr01:41978003	NA	1	41978003	NA	NA	NA	NA	NA	NA	NA	GG	GG	CC	CC	CC	GG	GG	CC	GG	GG	GG	CC	GG	CC	CC	GG	GG	CC	CC	CC	GG	CC	CC	GG	GG	GG	CC	CC	CC	CG	CC	GG	GG	CC	CC	CC	CC	GG	CG
chr01:41978020	NA	1	41978020	NA	NA	NA	NA	NA	NA	NA	TT	TT	GG	GG	GG	GG	TT	GG	GG	TT	GG	GG	GG	GG	GG	GG	TT	GG	GG	GG	GG	GG	GG	GG	TT	GG	GG	GG	GG	GG	GG	GG	GG	GG	GG	GG	GG	GG	TG
chr01:41978054	NA	1	41978054	NA	NA	NA	NA	NA	NA	NA	GG	GG	TT	TT	TT	GG	GG	TT	GG	GG	GG	TT	GG	TT	TT	GG	GG	TT	TT	TT	GG	TT	TT	GG	GG	GG	TT	TT	TT	TG	TT	GG	GG	TT	TT	TT	TT	GG	TT
chr01:41978112	NA	1	41978112	NA	NA	NA	NA	NA	NA	NA	TT	TT	CC	CC	CC	TT	TT	CC	TT	TT	TT	CC	TT	CC	CC	TT	TT	CC	CC	CC	TT	CC	CC	TT	TT	TT	CC	CC	CC	CT	CC	TT	TT	CC	CC	CC	CC	TT	CC
chr01:41978166	NA	1	41978166	NA	NA	NA	NA	NA	NA	NA	CC	CC	AA	AA	AA	CC	CC	AA	CC	CC	CC	AA	CC	AC	AA	CC	CC	AA	AA	AA	CC	AA	AA	CC	CC	CC	AA	AA	AA	AC	AA	CC	CC	AA	AA	AA	AA	CC	AA
chr01:41978261	NA	1	41978261	NA	NA	NA	NA	NA	NA	NA	TT	TT	GG	GG	GG	TT	TT	GG	TT	TT	TT	GG	TT	GT	GG	TT	TT	GG	GG	GG	TT	GG	GG	TT	TT	TT	GG	GG	GG	GT	GG	TT	TT	GG	GG	GG	GG	TT	GG
chr01:41978263	NA	1	41978263	NA	NA	NA	NA	NA	NA	NA	GG	GG	AA	AA	AA	GG	GG	AA	GG	GG	GG	AA	GG	AG	AA	GG	GG	AA	AA	AA	GG	AA	AA	GG	GG	GG	AA	AA	AA	AG	AA	GG	GG	AA	AA	AA	AA	GG	AA
chr01:41978346	NA	1	41978346	NA	NA	NA	NA	NA	NA	NA	AA	AA	GG	GG	GG	AA	AA	GG	AA	AA	AA	GG	AA	GA	GG	AA	AA	GG	GG	GG	AA	GG	GG	AA	AA	AA	GG	GG	GG	GA	GG	AA	AA	GG	GG	GG	GG	AA	GG
chr01:42905658	NA	1	42905658	NA	NA	NA	NA	NA	NA	NA	GG	GA	AA	AA	AA	AA	AA	AA	AA	GG	AA	NN	AA	NN	AA	AA	AA	AA	AA	AA	AA	AA	AA	AA	GG	GG	AA	AA	AA	AA	AA	AA	AA	AA	AA	AA	AA	AA	AA
chr01:42905851	NA	1	42905851	NA	NA	NA	NA	NA	NA	NA	CC	CT	TT	NN	TT	TT	TT	TT	TT	TT	TT	NN	TT	TT	TT	TT	TT	TT	CT	TT	TT	TT	TT	TT	CC	CC	TT	TT	TT	TT	TT	TT	TT	TT	TT	TT	TT	TT	TT
chr01:42906461	NA	1	42906461	NA	NA	NA	NA	NA	NA	NA	AA	GG	GG	GG	AG	GG	GG	GG	GG	GG	GG	GG	GG	GG	GG	GG	GG	GG	GG	GG	GG	GG	GG	GG	AA	AA	GG	GG	GG	GG	GG	GG	GG	GG	GG	GG	GG	GG	GG
chr01:42906879	NA	1	42906879	NA	NA	NA	NA	NA	NA	NA	GG	GT	TT	TT	TT	TT	TT	TT	TT	TT	TT	TT	TT	TT	TT	TT	TT	TT	TT	TT	TT	TT	TT	TT	GG	GG	TT	TT	TT	TT	TT	TT	TT	TT	TT	TT	TT	TT	TT
chr01:42907416	NA	1	42907416	NA	NA	NA	NA	NA	NA	NA	GG	CC	CC	CC	CC	CC	CC	CC	CC	NN	NN	NN	CC	CC	CC	CC	CC	CC	CC	CC	CC	CC	CC	CC	GG	GG	CC	CC	CC	CC	CC	CC	CC	CC	CC	CC	CC	CC	GC
chr02:862612	NA	2	862612	NA	NA	NA	NA	NA	NA	NA	AA	AA	AA	AA	AA	AA	AA	AA	AA	AA	AA	AA	AA	AA	AA	GG	AA	AA	AA	AA	GG	AA	AA	AA	AA	AA	GG	GG	AA	AA	AA	AA	AA	AA	AA	AA	AA	AA	AA
chr02:862882	NA	2	862882	NA	NA	NA	NA	NA	NA	NA	AA	AA	AA	AA	AA	AA	AA	AA	AA	AA	AA	AA	AA	AA	AA	GG	AA	AA	AA	AA	GG	AA	AA	AA	AA	AA	GG	GG	AA	AA	AA	AA	AA	AA	AA	AA	AA	AA	AA
chr02:863203	NA	2	863203	NA	NA	NA	NA	NA	NA	NA	TT	TT	CC	CC	TT	TT	TT	TT	TT	CC	TT	TT	TT	TT	TT	CC	CC	TT	TT	CC	CC	TT	TT	CC	TT	TT	CC	CC	TT	TT	TT	TT	TT	TT	TT	TT	TT	TT	TT
chr02:863315	NA	2	863315	NA	NA	NA	NA	NA	NA	NA	TT	TT	TT	TT	TT	TT	TT	TT	TT	TT	TT	TT	TT	TT	TT	CC	TT	TT	TT	TT	CC	TT	TT	TT	TT	TT	CC	CC	TT	TT	TT	TT	TT	TT	TT	TT	TT	TT	TT
chr02:863896	NA	2	863896	NA	NA	NA	NA	NA	NA	NA	CC	CC	CC	CC	CC	CC	CC	CC	CC	CC	CC	CC	CC	CC	CC	TT	TC	CC	CC	CC	TT	CC	CC	CC	CC	CC	TT	TT	CC	CC	CC	CC	CC	CC	CC	CC	CC	CC	CC
chr02:864169	NA	2	864169	NA	NA	NA	NA	NA	NA	NA	CC	CC	TT	TT	CC	CC	CC	CC	CC	TT	CC	CC	CC	CC	CC	CC	TT	CC	CC	TT	CC	CC	CC	CC	CC	CC	CC	CC	CC	CC	CC	CC	CC	CC	CC	CC	CC	CC	CC
chr02:864278	NA	2	864278	NA	NA	NA	NA	NA	NA	NA	CC	CC	CC	CC	CC	CC	CC	CC	CC	CC	CC	AA	AA	AA	CC	CC	CC	AA	CC	CC	CC	CC	CC	CC	CC	AA	CC	CC	CC	CC	AA	CC	CC	CC	CC	CC	CC	CC	CC
chr02:864750	NA	2	864750	NA	NA	NA	NA	NA	NA	NA	AA	AA	CC	CC	AA	AA	AA	AA	AA	CC	AA	AA	AA	AA	AA	CC	CC	AA	AA	CC	CC	AA	AA	CC	AA	AA	CC	CC	AA	AA	AA	AA	AA	AA	AA	AA	AA	AA	AA
chr02:865021	NA	2	865021	NA	NA	NA	NA	NA	NA	NA	TT	TT	AA	AA	TT	TT	TT	TT	TT	AA	TT	TT	TT	TT	TT	TT	AA	TT	TT	AA	TT	TT	TT	TT	TT	TT	TT	TT	TT	TT	TT	TT	TT	TT	TT	TT	TT	TT	TT
chr02:865023	NA	2	865023	NA	NA	NA	NA	NA	NA	NA	GG	GG	AA	AA	GG	GG	GG	GG	GG	AA	GG	GG	GG	GG	GG	AA	AA	GG	GG	AA	AA	GG	GG	GG	GG	GG	AA	AA	GG	GG	GG	GG	GG	GG	GG	GG	GG	GG	GG
chr02:866072	NA	2	866072	NA	NA	NA	NA	NA	NA	NA	CC	CC	CC	CC	CC	CC	CC	CC	CC	CC	CC	CC	CC	CC	CC	AA	CC	CC	CC	CC	AA	CC	CC	AA	CC	CC	AA	AA	CC	CC	CC	CC	CC	CC	CC	CC	CC	CC	CC
chr02:866086	NA	2	866086	NA	NA	NA	NA	NA	NA	NA	CC	CC	CC	CC	CC	CC	CC	CC	CC	CC	CC	CC	CC	CC	CC	GG	CC	CC	CC	CC	GG	CC	CC	CC	CC	CC	GG	GG	CC	CC	CC	CC	CC	CC	CC	CC	CC	CC	CC
chr02:866600	NA	2	866600	NA	NA	NA	NA	NA	NA	NA	GG	GG	GG	GG	GG	GG	GG	GG	GG	GG	GG	GG	GG	GG	GG	AA	AG	GG	GG	GG	AA	GG	GG	GG	GG	GG	AA	AA	GG	GG	GG	GG	GG	GG	GG	GG	GG	GG	GG
chr02:866938	NA	2	866938	NA	NA	NA	NA	NA	NA	NA	CC	CC	CC	CC	CC	CC	CC	CC	CC	CC	CC	CC	CC	CC	CC	CC	CC	CC	CC	CC	CC	CC	CC	TT	CC	CC	CC	CC	CC	CC	CC	CC	CC	CC	CC	CC	CC	CC	TC
chr02:866992	NA	2	866992	NA	NA	NA	NA	NA	NA	NA	GG	GG	AA	AA	GG	GG	GG	GG	GG	AA	GG	GG	GG	GG	GG	GG	AG	GG	GG	AA	GG	GG	GG	GG	GG	GG	GG	GG	GG	GG	GG	GG	GG	GG	GG	GG	GG	GG	GG
chr02:867014	NA	2	867014	NA	NA	NA	NA	NA	NA	NA	AA	AA	GG	GG	AA	GG	AA	AA	GG	GG	AA	AA	AA	AA	AA	GG	GG	AA	AA	GG	GG	GG	AA	GG	AA	AA	GG	GG	AA	AA	AA	AA	AA	AA	AA	AA	AA	AA	AA
chr02:867056	NA	2	867056	NA	NA	NA	NA	NA	NA	NA	AA	AA	GG	GG	AA	AA	AA	AA	AA	GG	AA	AA	AA	AA	AA	GG	GG	AA	AA	GG	GG	AA	AA	GG	AA	AA	GG	GG	AA	AA	AA	AA	AA	AA	AA	AA	AA	AA	GA
chr02:867059	NA	2	867059	NA	NA	NA	NA	NA	NA	NA	CC	CC	AA	AA	CC	CC	CC	CC	CC	AA	CC	CC	CC	CC	CC	CC	AC	CC	CC	AA	CC	CC	CC	CC	CC	CC	CC	CC	CC	CC	CC	CC	CC	CC	CC	CC	CC	CC	CC
chr02:867060	NA	2	867060	NA	NA	NA	NA	NA	NA	NA	GG	GG	AA	AA	GG	GG	GG	GG	GG	AA	GG	GG	GG	GG	GG	AA	AA	GG	GG	AA	AA	GG	GG	AA	GG	GG	AA	AA	GG	GG	GG	GG	GG	GG	GG	GG	GG	GG	GG
chr02:867100	NA	2	867100	NA	NA	NA	NA	NA	NA	NA	GG	GG	GG	GG	GG	GG	GG	GG	GG	GG	GG	GG	GG	GG	GG	AA	GG	GG	GG	GG	AA	GG	GG	AA	GG	GG	AA	AA	GG	GG	GG	GG	GG	GG	GG	GG	GG	GG	GG
chr02:867289	NA	2	867289	NA	NA	NA	NA	NA	NA	NA	CC	CC	TT	TT	CC	CC	CC	CC	CC	TT	CC	CC	CC	CC	CC	CC	TT	CC	CC	TT	CC	CC	CC	TT	CC	CC	CC	CC	CC	CC	CC	CC	CC	CC	CC	CC	CC	CC	CC
chr02:867348	NA	2	867348	NA	NA	NA	NA	NA	NA	NA	AA	AA	CC	CC	AA	AA	AA	AA	AA	CC	AA	AA	AA	AA	AA	CC	CC	AA	AA	CC	CC	AA	AA	CC	AA	AA	CC	CC	AA	AA	AA	AA	AA	AA	AA	AA	AA	AA	AA
chr02:867410	NA	2	867410	NA	NA	NA	NA	NA	NA	NA	GG	GG	GG	GG	GG	GG	GG	GG	GG	GG	GG	GG	GG	GG	GG	AA	AG	GG	GG	GG	AA	GG	GG	GG	GG	GG	AA	AA	GG	GG	GG	GG	GG	GG	GG	GG	GG	GG	GG
chr02:867425	NA	2	867425	NA	NA	NA	NA	NA	NA	NA	TT	TT	CC	CC	TT	TT	TT	TT	TT	CC	TT	TT	TT	TT	TT	CC	CC	TT	TT	CC	CC	TT	TT	CC	TT	TT	CC	CC	TT	TT	TT	TT	TT	TT	TT	TT	TT	TT	TT
chr02:867601	NA	2	867601	NA	NA	NA	NA	NA	NA	NA	GG	GG	GG	GG	GG	GG	GG	GG	GG	GG	GG	GG	GG	GG	GG	CC	GG	GG	GG	GG	CC	GG	GG	GG	GG	GG	CC	CC	GG	GG	GG	GG	GG	GG	GG	GG	GG	GG	GG
chr02:868030	NA	2	868030	NA	NA	NA	NA	NA	NA	NA	GG	GG	GG	GG	GG	GG	GG	GG	GG	GG	GG	GG	GG	GG	GG	TT	GG	GG	GG	GG	TT	GG	GG	GG	GG	GG	TT	TT	GG	GG	GG	GG	GG	GG	GG	GG	GG	GG	GG
chr02:868173	NA	2	868173	NA	NA	NA	NA	NA	NA	NA	CC	CC	CC	CC	CC	CC	CC	CC	CC	CC	CC	CC	CC	CC	CC	TT	TC	CC	CC	CC	TT	CC	CC	CC	CC	CC	TT	TT	CC	CC	CC	CC	CC	CC	CC	CC	CC	CC	CC
chr02:868399	NA	2	868399	NA	NA	NA	NA	NA	NA	NA	CC	CC	CC	CC	CC	CC	CC	CC	CC	CC	CC	CC	CC	CC	CC	GG	CC	CC	CC	CC	GG	CC	CC	CC	CC	CC	GG	GG	CC	CC	CC	CC	CC	CC	CC	CC	CC	CC	CC
chr02:868862	NA	2	868862	NA	NA	NA	NA	NA	NA	NA	AA	AA	AA	AA	AA	AA	AA	AA	AA	AA	AA	AA	AA	AA	AA	GG	AA	AA	AA	AA	GG	AA	AA	AA	AA	AA	GG	GG	AA	AA	AA	AA	AA	AA	AA	AA	AA	AA	AA
chr02:1658717	NA	2	1658717	NA	NA	NA	NA	NA	NA	NA	AA	AA	GG	GG	AA	AA	AA	AA	AA	AA	AA	AA	AA	AA	AA	AA	AA	AA	AA	AA	AA	AA	AA	GG	AA	AA	AA	AA	AA	AA	AA	AA	AA	AA	AA	AA	AA	AA	AA
chr02:1658757	NA	2	1658757	NA	NA	NA	NA	NA	NA	NA	CC	CC	TT	TT	CC	CC	CC	CC	CC	CC	CC	CC	CC	CC	CC	CC	CC	CC	CC	CC	CC	CC	CC	TT	CC	CC	CC	CC	CC	CC	CC	CC	CC	CC	CC	CC	CC	CC	CC
chr02:1658840	NA	2	1658840	NA	NA	NA	NA	NA	NA	NA	CC	CC	GG	GG	CC	CC	CC	CC	CC	CC	CC	CC	CC	CC	CC	CC	CC	CC	CC	CC	CC	CC	CC	GG	CC	CC	CC	CC	CC	CC	CC	CC	CC	CC	CC	CC	CC	CC	CC
chr02:1659484	NA	2	1659484	NA	NA	NA	NA	NA	NA	NA	GG	GG	AA	AA	GG	GG	GG	GG	GG	GG	GG	GG	GG	GG	GG	GG	GG	GG	GG	GG	GG	GG	GG	AA	GG	GG	GG	GG	GG	GG	GG	GG	GG	GG	GG	GG	GG	GG	GG
chr02:1660713	NA	2	1660713	NA	NA	NA	NA	NA	NA	NA	CC	TC	TT	TT	CC	CC	TT	CC	CC	CC	CC	CC	CC	CC	CC	CC	CC	CC	CC	CC	CC	CC	CC	TT	CC	CC	CC	CC	CC	CC	CC	CC	CC	CC	CC	CC	CC	CC	CC
chr02:1660862	NA	2	1660862	NA	NA	NA	NA	NA	NA	NA	GG	GG	CC	CC	GG	GG	GG	GG	GG	GG	GG	GG	GG	GG	GG	GG	GG	GG	GG	GG	GG	GG	GG	CC	GG	GG	GG	GG	GG	GG	GG	GG	GG	GG	GG	GG	GG	GG	GG
chr02:1661556	NA	2	1661556	NA	NA	NA	NA	NA	NA	NA	AA	AA	GG	GG	AA	AA	AA	AA	AA	AA	AA	AA	AA	AA	AA	AA	AA	AA	AA	AA	AA	AA	AA	GG	AA	AA	AA	AA	AA	AA	AA	AA	AA	AA	AA	AA	AA	AA	AA
chr02:1661876	NA	2	1661876	NA	NA	NA	NA	NA	NA	NA	CC	CC	TT	TT	CC	CC	CC	CC	CC	CC	CC	CC	CC	CC	CC	CC	CC	CC	CC	CC	CC	CC	CC	TT	CC	CC	CC	CC	CC	CC	CC	CC	CC	CC	CC	CC	CC	CC	CC
chr02:1662024	NA	2	1662024	NA	NA	NA	NA	NA	NA	NA	CC	CC	TT	TT	CC	CC	CC	CC	CC	CC	CC	CC	CC	CC	CC	CC	CC	CC	CC	CC	CC	CC	CC	TT	CC	CC	CC	CC	CC	CC	CC	CC	CC	CC	CC	CC	CC	CC	CC
chr02:1662122	NA	2	1662122	NA	NA	NA	NA	NA	NA	NA	GG	GG	GG	GG	GG	GG	GG	GG	GG	GG	GG	GG	GG	GG	GG	GG	GG	GG	GG	GG	GG	GG	GG	GG	GG	GG	GG	GG	GG	GG	GG	GG	GG	GG	GG	GG	GG	GG	GG
chr02:1662532	NA	2	1662532	NA	NA	NA	NA	NA	NA	NA	CC	CC	CC	CC	CC	CC	CC	CC	CC	CC	CC	CC	CC	CC	CC	CC	CC	CC	CC	CC	CC	CC	CC	CC	CC	CC	CC	CC	CC	CC	CC	CC	CC	CC	CC	CC	CC	CC	CC
chr02:5357390	NA	2	5357390	NA	NA	NA	NA	NA	NA	NA	GG	GA	GG	GG	AA	AA	AA	AA	AA	AA	AA	AA	GG	AA	AA	GG	GG	AA	AA	AA	AA	AA	AA	AA	AA	AA	AA	GG	AA	AA	AA	AA	AA	AA	AA	AA	AA	AA	AA
chr02:5357660	NA	2	5357660	NA	NA	NA	NA	NA	NA	NA	CC	CC	CC	CC	CC	CC	CC	CC	CC	CC	CC	CC	TT	CC	CC	TT	TT	CC	CC	CC	CC	CC	CC	CC	CC	CC	CC	TT	CC	CC	CC	CC	CC	CC	CC	CC	CC	CC	CC
chr02:5357880	NA	2	5357880	NA	NA	NA	NA	NA	NA	NA	GG	GG	GG	GG	GG	GG	GG	GG	GG	GG	GG	GG	TT	GG	GG	TT	TT	GG	GG	GG	GG	GG	GG	GG	GG	GG	GG	TT	GG	GG	GG	GG	GG	GG	GG	GG	GG	GG	GG
chr02:5358293	NA	2	5358293	NA	NA	NA	NA	NA	NA	NA	GG	GG	GG	GG	GG	GG	GG	GG	GG	GG	GG	GG	AA	GG	GG	AA	AA	GG	GG	GG	GG	GG	GG	GG	GG	GG	GG	AA	GG	GG	GG	GG	GG	GG	GG	GG	GG	GG	GG
chr02:5358602	NA	2	5358602	NA	NA	NA	NA	NA	NA	NA	GG	GG	GG	GG	GG	GG	GG	GG	GG	GG	GG	GG	TT	GG	GG	TT	TT	GG	GG	GG	GG	GG	GG	GG	GG	GG	GG	TT	GG	GG	GG	GG	GG	GG	GG	GG	GG	GG	GG
chr02:5358849	NA	2	5358849	NA	NA	NA	NA	NA	NA	NA	GG	GG	GG	GG	GG	GG	GG	GG	GG	GG	GG	GG	TT	GG	GG	TT	TT	GG	GG	GG	GG	GG	GG	GG	GG	GG	GG	TT	GG	GG	GG	GG	GG	GG	GG	GG	GG	GG	GG
chr02:5358949	NA	2	5358949	NA	NA	NA	NA	NA	NA	NA	GG	GA	GG	GG	AA	AA	AA	AA	AA	AA	AA	AA	AA	AA	AA	AA	AA	AA	AA	AA	AA	AA	AA	AA	AA	AA	AA	AA	AA	AA	AA	AA	AA	AA	AA	AA	AA	AA	AA
chr02:5359064	NA	2	5359064	NA	NA	NA	NA	NA	NA	NA	GG	AA	GG	GG	AA	AA	AA	AA	AA	AA	AA	AA	GG	AA	AA	GG	GG	AA	AA	AA	AA	AA	AA	AA	AA	AA	AA	GG	AA	AA	AA	AA	AA	AA	AA	AA	AA	AA	AA
chr02:5359321	NA	2	5359321	NA	NA	NA	NA	NA	NA	NA	CC	TT	CC	CC	TT	TT	TT	TT	TT	TT	TT	TT	CC	TT	TT	CC	CC	TT	TT	TT	TT	TT	TT	TT	TT	TT	TT	CC	TT	TT	TT	TT	TT	TT	TT	TT	TT	TT	TT
chr02:5359418	NA	2	5359418	NA	NA	NA	NA	NA	NA	NA	CC	TT	CC	CC	TT	TT	TT	TT	TT	TT	TT	TT	CC	TT	TT	CC	CC	TT	TT	TT	TT	TT	TT	TT	TT	TT	TT	CC	TT	TT	TT	TT	TT	TT	TT	TT	TT	TT	TT
chr02:5360132	NA	2	5360132	NA	NA	NA	NA	NA	NA	NA	CC	TT	CC	CC	TT	TT	TT	TT	TT	TT	TT	TT	CC	TT	TT	CC	CC	TT	TT	TT	TT	TT	TT	TT	TT	TT	TT	CC	TT	TT	TT	TT	TT	TT	TT	TT	TT	TT	TT
chr02:5360262	NA	2	5360262	NA	NA	NA	NA	NA	NA	NA	GG	GG	GG	GG	GG	GG	GG	GG	GG	GG	GG	GG	CC	GG	GG	CC	CC	GG	GG	GG	GG	GG	GG	GG	GG	GG	GG	CC	GG	GG	GG	GG	GG	GG	GG	GG	GG	GG	GG
chr02:5360515	NA	2	5360515	NA	NA	NA	NA	NA	NA	NA	TT	TC	TT	TT	CC	CC	CC	CC	CC	CC	CC	CC	TT	TC	CC	TT	TT	CC	CC	CC	CC	CC	CC	CC	CC	CC	CC	TT	CC	CC	CC	CC	CC	CC	CC	CC	CC	CC	CC
chr02:5361137	NA	2	5361137	NA	NA	NA	NA	NA	NA	NA	AA	TA	AA	AA	AA	AA	AA	AA	AA	AA	AA	AA	TT	AA	AA	TT	TT	AA	AA	AA	AA	AA	AA	AA	AA	AA	AA	TT	AA	AA	AA	AA	AA	AA	AA	AA	AA	AA	AA
chr02:5361228	NA	2	5361228	NA	NA	NA	NA	NA	NA	NA	TT	TT	TT	TT	TT	TT	TT	TT	TT	TT	TT	TT	AA	TT	TT	AA	AA	TT	TT	TT	TT	TT	TT	TT	TT	TT	TT	AA	TT	TT	TT	TT	TT	TT	TT	TT	TT	TT	TT
chr02:11997891	NA	2	11997891	NA	NA	NA	NA	NA	NA	NA	GG	GG	GG	GG	GG	GG	CC	GG	GG	GG	GG	CC	GG	GG	GG	GG	GG	GG	GG	CC	GG	CC	GG	GG	GG	GG	GG	GG	GG	GG	GG	GG	GG	GG	GG	GG	GG	GG	GG
chr02:25399826	NA	2	25399826	NA	NA	NA	NA	NA	NA	NA	CC	CC	CC	CC	CC	CC	GG	GG	CC	CC	GG	CC	CC	CC	CC	CC	CC	CC	CC	CC	CC	CC	CC	CC	CC	CC	GG	CC	CC	CC	CC	CC	CC	CC	CC	GG	CC	GG	CC
chr02:25399828	NA	2	25399828	NA	NA	NA	NA	NA	NA	NA	TT	TT	TT	TT	TT	TT	CC	CC	TT	TT	CC	TT	TT	TT	TT	TT	TT	TT	TT	TT	TT	TT	TT	TT	TT	TT	CC	TT	TT	TT	TT	TT	TT	TT	TT	CC	TT	CC	TT
chr02:25399900	NA	2	25399900	NA	NA	NA	NA	NA	NA	NA	GG	GG	GG	GG	GG	GG	CC	CC	GG	GG	CC	GG	GG	GG	GG	GG	GG	GG	GG	GG	GG	GG	GG	GG	GG	GG	CC	GG	GG	GG	GG	GG	GG	GG	GG	CC	GG	CC	GG
chr02:25399922	NA	2	25399922	NA	NA	NA	NA	NA	NA	NA	TT	TT	TT	TT	TT	TT	CC	CC	TT	TT	CC	TT	CC	TT	TT	CC	CC	TT	CC	CC	CT	CC	TT	TT	TT	CC	CC	CC	TT	CT	TT	CC	TT	TT	TT	CC	TT	CC	TT
chr02:25400091	NA	2	25400091	NA	NA	NA	NA	NA	NA	NA	GG	AG	GG	GG	GG	GG	GG	GG	AA	GG	GG	NN	GG	AA	GG	GG	GG	GG	GG	GG	GG	GG	AA	GG	GG	GG	GG	GG	GG	GG	GG	GG	AA	GG	GG	GG	GG	GG	GG
chr02:25400163	NA	2	25400163	NA	NA	NA	NA	NA	NA	NA	GG	TG	GG	GG	GG	GG	GG	GG	TT	GG	GG	TT	GG	TT	GG	GG	GG	GG	GG	GG	GG	GG	TT	GG	GG	GG	GG	GG	GG	GG	GG	GG	TT	GG	GG	GG	GG	GG	GG
chr02:25400183	NA	2	25400183	NA	NA	NA	NA	NA	NA	NA	GG	GG	GG	GG	GG	GG	CC	CC	GG	GG	CC	GG	GG	GG	GG	GG	GG	GG	GG	GG	GG	GG	GG	GG	GG	GG	CC	GG	GG	GG	GG	GG	GG	GG	GG	CC	GG	CC	GG
chr02:25400237	NA	2	25400237	NA	NA	NA	NA	NA	NA	NA	GG	GG	GG	GG	GG	GG	CC	CC	GG	GG	CC	GG	GG	GG	GG	GG	GG	GG	GG	GG	GG	GG	GG	GG	GG	GG	CC	GG	GG	GG	GG	GG	GG	GG	GG	CC	GG	CC	GG
chr02:25400238	NA	2	25400238	NA	NA	NA	NA	NA	NA	NA	CC	CC	CC	CC	CC	CC	TT	TT	CC	CC	TT	CC	CC	CC	CC	CC	CC	CC	CC	CC	CC	CC	CC	CC	CC	CC	TT	CC	CC	CC	CC	CC	CC	CC	CC	TT	CC	TT	CC
chr02:25400243	NA	2	25400243	NA	NA	NA	NA	NA	NA	NA	CC	CC	CC	CC	CC	CC	TT	TT	CC	CC	TT	CC	CC	CC	CC	CC	CC	CC	CC	CC	CC	CC	CC	CC	CC	CC	TT	CC	CC	CC	CC	CC	CC	CC	CC	TT	CC	TT	CC
chr02:25400408	NA	2	25400408	NA	NA	NA	NA	NA	NA	NA	TT	TT	TT	TT	TT	TT	CC	CC	TT	TT	CC	TT	TT	TT	TT	TT	TT	TT	TT	TT	TT	TT	TT	TT	TT	TT	CC	TT	TT	TT	TT	TT	TT	TT	TT	CC	TT	CC	TT
chr02:25400454	NA	2	25400454	NA	NA	NA	NA	NA	NA	NA	GG	GG	GG	GG	GG	GG	AA	AA	GG	GG	AA	GG	GG	GG	GG	GG	GG	GG	GG	GG	GG	GG	GG	GG	GG	GG	AA	GG	GG	GG	GG	GG	GG	GG	GG	AA	GG	AA	GG
chr02:25400480	NA	2	25400480	NA	NA	NA	NA	NA	NA	NA	AA	AA	AA	AA	AA	AA	CC	CC	AA	AA	CC	AA	AA	AA	AA	AA	AA	AA	AA	AA	AA	AA	AA	AA	AA	AA	CC	AA	AA	AA	AA	AA	AA	AA	AA	CC	AA	CC	AA
chr02:25400530	NA	2	25400530	NA	NA	NA	NA	NA	NA	NA	AA	AA	AA	AA	AA	AA	CC	CC	AA	AA	CC	AA	AA	AA	AA	AA	AA	AA	AA	AA	AA	AA	AA	AA	AA	AA	CC	AA	AA	AA	AA	AA	AA	AA	AA	CC	AA	CC	AA
chr02:25400549	NA	2	25400549	NA	NA	NA	NA	NA	NA	NA	GG	GG	GG	GG	GG	GG	TT	TT	GG	GG	TT	GG	GG	GG	GG	GG	GG	GG	GG	GG	GG	GG	GG	GG	GG	GG	TT	GG	GG	GG	GG	GG	GG	GG	GG	TT	GG	TT	GG
chr02:25400580	NA	2	25400580	NA	NA	NA	NA	NA	NA	NA	CC	CC	CC	CC	CC	CC	TT	TT	CC	CC	TT	CC	CC	CC	CC	CC	CC	CC	CC	CC	CC	CC	CC	CC	CC	CC	TT	CC	CC	CC	CC	CC	CC	CC	CC	TT	CC	TT	CC
chr02:25400587	NA	2	25400587	NA	NA	NA	NA	NA	NA	NA	GG	GG	GG	GG	GG	GG	GG	GG	GG	GG	GG	GG	TT	GG	GG	TT	TT	GG	TT	TT	TG	TT	GG	GG	GG	TT	GG	TT	GG	TG	GG	TT	GG	GG	GG	GG	GG	GG	GG
chr02:25400716	NA	2	25400716	NA	NA	NA	NA	NA	NA	NA	TT	TT	TT	TT	TT	TT	AA	AA	TT	TT	AA	TT	TT	TT	TT	TT	TT	TT	TT	TT	TT	TT	TT	TT	TT	TT	AA	TT	TT	TT	TT	TT	TT	TT	TT	AA	TT	AA	TT
chr02:25400779	NA	2	25400779	NA	NA	NA	NA	NA	NA	NA	GG	GG	GG	GG	GG	GG	GG	GG	GG	GG	GG	GG	AA	GG	GG	AA	AA	GG	AA	AA	AG	AA	GG	GG	GG	AA	GG	AA	GG	AG	GG	AA	GG	GG	GG	GG	GG	GG	GG
chr02:25400854	NA	2	25400854	NA	NA	NA	NA	NA	NA	NA	CC	CC	CC	CC	CC	CC	CC	CC	CC	CC	CC	CC	AA	CC	CC	AA	AA	CC	AA	AA	AC	AA	CC	CC	CC	AA	CC	AA	CC	AC	CC	AA	CC	CC	CC	CC	CC	CC	CC
chr02:25400863	NA	2	25400863	NA	NA	NA	NA	NA	NA	NA	TT	TT	TT	TT	TT	TT	AA	AA	TT	TT	AA	TT	TT	TT	TT	TT	TT	TT	TT	TT	TT	TT	TT	TT	TT	TT	AA	TT	TT	TT	TT	TT	TT	TT	TT	AA	TT	AA	TT
chr02:25401057	NA	2	25401057	NA	NA	NA	NA	NA	NA	NA	AA	AA	AA	AA	AA	AA	CC	CC	AA	AA	CC	AA	AA	AA	AA	AA	AA	AA	AA	AA	AA	AA	AA	AA	AA	AA	CC	AA	AA	AA	AA	AA	AA	AA	AA	CC	AA	CC	AA
chr02:25401069	NA	2	25401069	NA	NA	NA	NA	NA	NA	NA	AA	AA	GG	GG	AA	AA	GG	GG	AA	AA	GG	AA	GG	AA	AA	GG	GG	AA	GG	GG	GA	GG	AA	AA	AA	GG	GG	GG	AA	GA	AA	GG	AA	AA	AA	GG	AA	GG	AA
chr02:25401155	NA	2	25401155	NA	NA	NA	NA	NA	NA	NA	TT	TT	CC	CC	TT	TT	CC	CC	TT	TT	CC	TT	CC	TT	TT	CC	CC	TT	CC	CC	CT	CC	TT	TT	TT	CC	CC	CC	TT	CT	TT	CC	TT	TT	TT	CC	TT	CC	TT
chr02:25401215	NA	2	25401215	NA	NA	NA	NA	NA	NA	NA	GG	GG	GG	GG	GG	GG	GG	GG	GG	GG	GG	GG	TT	GG	GG	TT	TT	GG	TT	TT	TG	TT	GG	GG	GG	TT	GG	TT	GG	TG	GG	TT	GG	GG	GG	GG	GG	GG	GG
chr02:25401417	NA	2	25401417	NA	NA	NA	NA	NA	NA	NA	TT	TT	TT	TT	TT	TT	CC	CC	TT	TT	CC	TT	TT	TT	TT	TT	TT	TT	TT	TT	TT	TT	TT	TT	TT	TT	CC	TT	TT	TT	TT	TT	TT	TT	TT	CC	TT	CC	TT
chr02:25401425	NA	2	25401425	NA	NA	NA	NA	NA	NA	NA	CC	CC	CC	CC	CC	CC	TT	TT	CC	CC	TT	CC	CC	CC	CC	CC	CC	CC	CC	CC	CC	CC	CC	CC	CC	CC	TT	CC	CC	CC	CC	CC	CC	CC	CC	TT	CC	TT	CC
chr02:25401468	NA	2	25401468	NA	NA	NA	NA	NA	NA	NA	GG	GG	GG	GG	GG	GG	AA	AA	GG	GG	AA	GG	GG	GG	GG	GG	GG	GG	GG	GG	GG	GG	GG	GG	GG	GG	AA	GG	GG	GG	GG	GG	GG	GG	GG	AA	GG	AA	GG
chr02:25401533	NA	2	25401533	NA	NA	NA	NA	NA	NA	NA	TT	TT	TT	TT	TT	TT	CC	CC	TT	TT	CC	TT	TT	TT	TT	TT	TT	TT	TT	TT	TT	TT	TT	TT	TT	TT	CC	TT	TT	TT	TT	TT	TT	TT	TT	CC	TT	CC	TT
chr02:25401558	NA	2	25401558	NA	NA	NA	NA	NA	NA	NA	TT	TT	TT	TT	TT	TT	CC	CC	TT	TT	CC	TT	TT	TT	TT	TT	TT	TT	TT	TT	TT	TT	TT	TT	TT	TT	CC	TT	TT	TT	TT	TT	TT	TT	TT	CC	TT	CC	TT
chr02:25401559	NA	2	25401559	NA	NA	NA	NA	NA	NA	NA	AA	AA	AA	AA	AA	AA	CC	CC	AA	AA	CC	AA	AA	AA	AA	AA	AA	AA	AA	AA	AA	AA	AA	AA	AA	AA	CC	AA	AA	AA	AA	AA	AA	AA	AA	CC	AA	CC	AA
chr02:25401573	NA	2	25401573	NA	NA	NA	NA	NA	NA	NA	CC	CC	CC	CC	CC	CC	CC	CC	CC	CC	CC	CC	TT	CC	CC	TT	TT	CC	TT	TT	TC	TT	CC	CC	CC	TT	CC	TT	CC	TC	CC	TT	CC	CC	CC	CC	CC	CC	CC
chr02:25401634	NA	2	25401634	NA	NA	NA	NA	NA	NA	NA	AA	AA	AA	AA	AA	AA	AA	AA	AA	AA	AA	AA	CC	AA	AA	CC	CC	AA	CC	CC	CA	CC	AA	AA	AA	CC	AA	CC	AA	CA	AA	CC	AA	AA	AA	AA	AA	AA	AA
chr02:25401643	NA	2	25401643	NA	NA	NA	NA	NA	NA	NA	GG	GG	GG	GG	GG	GG	TT	TT	GG	GG	TT	GG	GG	GG	GG	GG	GG	GG	GG	GG	GG	GG	GG	GG	GG	GG	TT	GG	GG	GG	GG	GG	GG	GG	GG	TT	GG	TT	GG
chr02:25401700	NA	2	25401700	NA	NA	NA	NA	NA	NA	NA	GG	GG	GG	GG	GG	GG	AA	AA	GG	GG	AA	GG	GG	GG	GG	GG	GG	GG	GG	GG	GG	GG	GG	GG	GG	GG	AA	GG	GG	GG	GG	GG	GG	GG	GG	AA	GG	AA	GG
chr02:25401757	NA	2	25401757	NA	NA	NA	NA	NA	NA	NA	TT	TT	TT	TT	TT	TT	CC	CC	TT	TT	CC	TT	TT	TT	TT	TT	TT	TT	TT	TT	TT	TT	TT	TT	TT	TT	CC	TT	TT	TT	TT	TT	TT	TT	TT	CC	TT	CC	TT
chr02:25401865	NA	2	25401865	NA	NA	NA	NA	NA	NA	NA	AA	AA	AA	AA	AA	AA	GG	GG	AA	AA	GG	AA	AA	AA	AA	AA	AA	AA	AA	AA	AA	AA	AA	AA	AA	AA	GG	AA	AA	AA	AA	AA	AA	AA	AA	GG	AA	GG	AA
chr02:25401925	NA	2	25401925	NA	NA	NA	NA	NA	NA	NA	CC	CC	CC	CC	CC	CC	TT	TT	CC	CC	TT	CC	CC	CC	CC	CC	CC	CC	CC	CC	CC	CC	CC	CC	CC	CC	TT	CC	CC	CC	CC	CC	CC	CC	CC	TT	CC	TT	CC
chr02:25402116	NA	2	25402116	NA	NA	NA	NA	NA	NA	NA	TT	TT	TT	TT	TT	TT	CC	CC	TT	TT	CC	TT	TT	TT	TT	TT	TT	TT	TT	TT	TT	TT	TT	TT	TT	TT	CC	TT	TT	TT	TT	TT	TT	TT	TT	CC	TT	CC	TT
chr02:25402137	NA	2	25402137	NA	NA	NA	NA	NA	NA	NA	AA	AA	AA	AA	AA	AA	CC	CC	AA	AA	CC	AA	AA	AA	AA	AA	AA	AA	AA	AA	AA	AA	AA	AA	AA	AA	CC	AA	AA	AA	AA	AA	AA	AA	AA	CC	AA	CC	AA
chr02:25402192	NA	2	25402192	NA	NA	NA	NA	NA	NA	NA	TT	TT	TT	TT	TT	TT	CC	CC	TT	TT	CC	TT	TT	TT	TT	TT	TT	TT	CT	TT	TT	TT	TT	TT	TT	TT	CC	TT	TT	TT	TT	TT	TT	TT	TT	CC	TT	CC	TT
chr02:25402236	NA	2	25402236	NA	NA	NA	NA	NA	NA	NA	CC	CC	CC	CC	CC	CC	TT	TT	CC	CC	TT	CC	CC	CC	CC	CC	CC	CC	TC	CC	CC	CC	CC	CC	CC	CC	TT	CC	CC	CC	CC	CC	CC	CC	CC	TT	CC	TT	CC
chr02:25402278	NA	2	25402278	NA	NA	NA	NA	NA	NA	NA	AA	AA	AA	AA	AA	AA	TT	TT	AA	AA	TT	AA	AA	AA	AA	AA	AA	AA	TA	AA	AA	AA	AA	AA	AA	AA	TT	AA	AA	AA	AA	AA	AA	AA	AA	TT	AA	TT	AA
chr02:25402319	NA	2	25402319	NA	NA	NA	NA	NA	NA	NA	TT	TT	TT	TT	TT	TT	AA	AA	TT	TT	AA	TT	TT	TT	TT	TT	TT	TT	TT	TT	TT	TT	TT	TT	TT	TT	AA	TT	TT	TT	TT	TT	TT	TT	TT	AA	TT	AA	TT
chr02:25402396	NA	2	25402396	NA	NA	NA	NA	NA	NA	NA	TT	TT	TT	NN	TT	TT	CC	CC	TT	TT	CC	TT	TT	TT	TT	TT	TT	TT	TT	TT	TT	TT	TT	TT	TT	TT	CC	TT	TT	TT	TT	TT	TT	TT	TT	CC	TT	CC	TT
chr02:25402417	NA	2	25402417	NA	NA	NA	NA	NA	NA	NA	AA	AA	AA	NN	AA	AA	GG	GG	AA	AA	GG	AA	AA	AA	AA	AA	AA	AA	AA	AA	AA	AA	AA	AA	AA	AA	GG	AA	AA	AA	AA	AA	AA	AA	AA	GG	AA	GG	AA
chr02:25402483	NA	2	25402483	NA	NA	NA	NA	NA	NA	NA	TT	TT	TT	TT	TT	TT	CC	CC	TT	TT	CC	TT	TT	TT	TT	TT	TT	TT	TT	TT	TT	TT	TT	TT	TT	TT	CC	TT	TT	TT	TT	TT	TT	TT	TT	CC	TT	CC	TT
chr02:25402516	NA	2	25402516	NA	NA	NA	NA	NA	NA	NA	AA	AA	AA	AA	AA	AA	GG	GG	AA	AA	GG	AA	AA	AA	AA	AA	AA	AA	AA	AA	AA	AA	AA	AA	AA	AA	GG	AA	AA	AA	AA	AA	AA	AA	AA	GG	AA	GG	AA
chr02:25402585	NA	2	25402585	NA	NA	NA	NA	NA	NA	NA	TT	TT	TT	TT	TT	TT	CC	CC	TT	TT	CC	TT	TT	TT	TT	TT	TT	TT	TT	TT	TT	TT	TT	TT	TT	TT	CC	TT	TT	TT	TT	TT	TT	TT	TT	CC	TT	CC	TT
chr02:25402597	NA	2	25402597	NA	NA	NA	NA	NA	NA	NA	CC	CC	CC	CC	CC	CC	GG	GG	CC	CC	GG	CC	CC	CC	CC	CC	CC	CC	CC	CC	CC	CC	CC	CC	CC	CC	GG	CC	CC	CC	CC	CC	CC	CC	CC	GG	CC	GG	CC
chr02:25402603	NA	2	25402603	NA	NA	NA	NA	NA	NA	NA	GG	GG	GG	GG	GG	GG	TT	TT	GG	GG	TT	GG	GG	GG	GG	GG	GG	GG	GG	GG	GG	GG	GG	GG	GG	GG	TT	GG	GG	GG	GG	GG	GG	GG	GG	TT	GG	TT	GG
chr02:25402609	NA	2	25402609	NA	NA	NA	NA	NA	NA	NA	TT	TT	TT	TT	TT	TT	CC	CC	TT	TT	CC	TT	TT	TT	TT	TT	TT	TT	TT	TT	TT	TT	TT	TT	TT	TT	CC	TT	TT	TT	TT	TT	TT	TT	TT	CC	TT	CC	TT
chr02:25402660	NA	2	25402660	NA	NA	NA	NA	NA	NA	NA	GG	GG	GG	GG	GG	GG	AA	AA	GG	GG	AA	GG	GG	GG	GG	GG	GG	GG	GG	GG	GG	GG	GG	GG	GG	GG	AA	GG	GG	GG	GG	GG	GG	GG	GG	AA	GG	AA	GG
chr02:25402708	NA	2	25402708	NA	NA	NA	NA	NA	NA	NA	AA	AA	AA	AA	AA	AA	GG	GG	AA	AA	GG	AA	AA	AA	AA	AA	AA	AA	AA	AA	AA	AA	AA	AA	AA	AA	GG	AA	AA	AA	AA	AA	AA	AA	AA	GG	AA	GG	AA
chr02:25402763	NA	2	25402763	NA	NA	NA	NA	NA	NA	NA	TT	TT	TT	TT	TT	TT	AA	AA	TT	TT	AA	TT	TT	TT	TT	TT	TT	TT	TT	TT	TT	TT	TT	TT	TT	TT	AA	TT	TT	TT	TT	TT	TT	TT	TT	AA	TT	AA	TT
chr02:25402794	NA	2	25402794	NA	NA	NA	NA	NA	NA	NA	AA	AA	AA	AA	AA	AA	GG	GG	AA	AA	GG	AA	AA	AA	AA	AA	AA	AA	AA	AA	AA	AA	AA	AA	AA	AA	GG	AA	AA	AA	AA	AA	AA	AA	AA	GG	AA	GG	AA
chr02:25402829	NA	2	25402829	NA	NA	NA	NA	NA	NA	NA	GG	GG	GG	GG	GG	GG	TT	TT	GG	GG	TT	GG	GG	GG	GG	GG	GG	GG	GG	GG	GG	GG	GG	GG	GG	GG	TT	GG	GG	GG	GG	GG	GG	GG	GG	TT	GG	TT	GG
chr02:25402905	NA	2	25402905	NA	NA	NA	NA	NA	NA	NA	CC	CC	CC	CC	CC	CC	AA	AA	CC	CC	AA	CC	CC	CC	CC	CC	CC	CC	CC	CC	CC	CC	CC	CC	CC	CC	AA	CC	CC	CC	CC	CC	CC	CC	CC	AA	CC	AA	CC
chr02:25403255	NA	2	25403255	NA	NA	NA	NA	NA	NA	NA	CC	CC	CC	CC	CC	CC	AA	AA	CC	CC	AA	CC	CC	CC	CC	CC	CC	CC	CC	CC	CC	CC	CC	CC	CC	CC	AA	CC	CC	CC	CC	CC	CC	CC	CC	AA	CC	AA	CC
chr02:25403513	NA	2	25403513	NA	NA	NA	NA	NA	NA	NA	TT	TT	TT	TT	TT	TT	AA	AA	TT	TT	AA	TT	TT	TT	TT	TT	TT	TT	TT	TT	TT	TT	TT	TT	TT	TT	AA	TT	TT	TT	TT	TT	TT	TT	TT	AA	TT	AA	TT
chr02:25403540	NA	2	25403540	NA	NA	NA	NA	NA	NA	NA	TT	TT	TT	TT	TT	TT	CC	CC	TT	TT	CC	TT	TT	TT	TT	TT	TT	TT	TT	TT	TT	TT	TT	TT	TT	TT	CC	TT	TT	TT	TT	TT	TT	TT	TT	CC	TT	CC	TT
chr02:25403657	NA	2	25403657	NA	NA	NA	NA	NA	NA	NA	TT	TT	CC	CC	TT	TT	CC	CC	TT	TT	CC	TT	CC	CT	TT	CC	CC	TT	CC	CC	CT	CC	TT	TT	TT	CC	CC	CC	TT	CT	TT	CC	TT	TT	TT	CC	TT	CC	TT
chr02:26170414	NA	2	26170414	NA	NA	NA	NA	NA	NA	NA	GG	GG	GG	GG	GG	GG	GG	GG	GG	GG	GG	GG	GG	GG	GG	GG	GG	GG	GG	GG	GG	GG	GG	GG	GG	GG	GG	GG	GG	GG	GG	GG	GG	GG	GG	GG	GG	GG	GG
chr02:26170479	NA	2	26170479	NA	NA	NA	NA	NA	NA	NA	AA	AA	AA	AA	AA	AA	AA	AA	AA	AA	AA	AA	AA	AA	AA	AA	AA	AA	AA	AA	AA	AA	AA	AA	AA	AA	AA	AA	AA	AA	AA	AA	AA	AA	AA	AA	AA	AA	AA
chr02:26170943	NA	2	26170943	NA	NA	NA	NA	NA	NA	NA	TT	AT	TT	TT	TT	TT	TT	TT	TT	TT	TT	TT	AA	TT	TT	AA	TT	TT	TT	TT	AT	AA	TT	TT	TT	AA	TT	TT	TT	TT	TT	AA	TT	TT	TT	TT	TT	TT	TT
chr02:26171132	NA	2	26171132	NA	NA	NA	NA	NA	NA	NA	CC	CC	CC	CC	CC	CC	CC	CC	CC	CC	CC	CC	CC	CC	CC	CC	CC	CC	CC	CC	CC	CC	CC	CC	CC	CC	CC	CC	CC	CC	CC	CC	CC	CC	CC	CC	CC	CC	CC
chr02:26171159	NA	2	26171159	NA	NA	NA	NA	NA	NA	NA	AA	AA	AA	AA	AA	AA	AA	AA	AA	AA	AA	AA	AA	AA	AA	AA	AA	AA	AA	AA	AA	AA	AA	AA	AA	AA	AA	AA	AA	AA	AA	AA	AA	AA	AA	AA	AA	AA	AA
chr02:26171352	NA	2	26171352	NA	NA	NA	NA	NA	NA	NA	GG	GG	GG	GG	GG	GG	GG	GG	GG	GG	GG	NN	GG	GG	GG	GG	GG	GG	GG	GG	GG	GG	GG	GG	GG	GG	GG	GG	GG	GG	GG	GG	GG	GG	GG	GG	GG	GG	GG
chr02:26171875	NA	2	26171875	NA	NA	NA	NA	NA	NA	NA	CC	TC	CC	CC	CC	CC	CC	CC	CC	CC	CC	CC	TT	CC	CC	TT	CC	CC	CC	CC	TC	TT	CC	CC	CC	TT	CC	CC	CC	CC	CC	TT	CC	CC	CC	CC	CC	CC	CC
chr02:26173121	NA	2	26173121	NA	NA	NA	NA	NA	NA	NA	GG	GG	GG	GG	GG	GG	GG	GG	GG	GG	GG	GG	GG	GG	GG	GG	GG	GG	GG	GG	GG	GG	GG	GG	GG	GG	GG	GG	GG	GG	GG	GG	GG	GG	GG	GG	GG	GG	GG
chr02:26200353	NA	2	26200353	NA	NA	NA	NA	NA	NA	NA	TT	TT	TT	TT	TT	TT	TT	TT	TT	TT	TT	TT	CC	TT	TT	CC	TT	TT	TT	TT	CT	CC	TT	TT	TT	CC	TT	TT	TT	TT	TT	CC	TT	TT	TT	TT	TT	TT	TT
chr02:26200499	NA	2	26200499	NA	NA	NA	NA	NA	NA	NA	CC	CC	CC	CC	CC	CC	CC	CC	CC	CC	CC	CC	CC	CC	CC	CC	CC	CC	CC	CC	CC	CC	CC	CC	CC	CC	CC	CC	CC	CC	CC	CC	CC	CC	CC	CC	CC	CC	CC
chr02:26201350	NA	2	26201350	NA	NA	NA	NA	NA	NA	NA	TT	CT	TT	TT	TT	TT	TT	TT	TT	TT	TT	TT	CC	TT	TT	CC	TT	TT	TT	TT	CT	CC	TT	CC	TT	CC	TT	TT	TT	TT	TT	CC	TT	TT	TT	TT	TT	TT	TT
chr02:26201811	NA	2	26201811	NA	NA	NA	NA	NA	NA	NA	CC	AC	CC	CC	CC	CC	CC	CC	CC	CC	CC	CC	AA	AC	CC	AA	CC	CC	CC	CC	AC	AA	CC	CC	CC	AA	CC	CC	CC	CC	CC	AA	CC	CC	CC	CC	CC	CC	CC
chr02:26202478	NA	2	26202478	NA	NA	NA	NA	NA	NA	NA	CC	GC	CC	CC	CC	CC	CC	CC	CC	CC	CC	CC	GG	CC	CC	GG	CC	CC	CC	CC	GC	GG	CC	CC	CC	GG	CC	CC	CC	CC	CC	GG	CC	CC	CC	CC	CC	CC	CC
chr02:26202941	NA	2	26202941	NA	NA	NA	NA	NA	NA	NA	AA	TA	AA	AA	AA	AA	AA	AA	AA	AA	AA	AA	TT	AA	AA	TT	AA	AA	AA	AA	TA	TT	AA	AA	AA	TT	AA	AA	AA	AA	AA	TT	AA	AA	AA	AA	AA	AA	AA
chr02:26202956	NA	2	26202956	NA	NA	NA	NA	NA	NA	NA	TT	TT	TT	TT	TT	TT	TT	TT	TT	TT	TT	NN	TT	TT	TT	TT	TT	TT	TT	TT	TT	TT	TT	TT	TT	TT	TT	TT	TT	TT	TT	TT	TT	TT	TT	TT	TT	TT	TT
chr02:26203107	NA	2	26203107	NA	NA	NA	NA	NA	NA	NA	TT	TT	TT	TT	TT	TT	TT	TT	TT	TT	TT	TT	TT	TT	TT	TT	TT	TT	TT	TT	TT	TT	TT	TT	TT	TT	TT	TT	TT	TT	TT	TT	TT	TT	TT	TT	TT	TT	TT
chr02:26203123	NA	2	26203123	NA	NA	NA	NA	NA	NA	NA	TT	TT	TT	TT	TT	TT	TT	TT	TT	TT	TT	TT	CC	TT	TT	CC	CT	TT	TT	TT	CT	CC	TT	TT	TT	CC	TT	TT	TT	TT	TT	CC	TT	TT	TT	TT	TT	TT	TT
chr02:26203143	NA	2	26203143	NA	NA	NA	NA	NA	NA	NA	CC	CC	CC	CC	CC	CC	CC	CC	CC	CC	CC	CC	CC	CC	CC	CC	CC	CC	CC	CC	CC	CC	CC	CC	CC	CC	CC	CC	CC	CC	CC	CC	CC	CC	CC	CC	CC	CC	CC
chr02:26203258	NA	2	26203258	NA	NA	NA	NA	NA	NA	NA	GG	GG	GG	GG	GG	GG	GG	GG	GG	GG	GG	GG	GG	GG	GG	GG	GG	GG	GG	GG	GG	GG	GG	GG	GG	GG	GG	GG	GG	GG	GG	GG	GG	GG	GG	GG	GG	GG	GG
chr02:26203458	NA	2	26203458	NA	NA	NA	NA	NA	NA	NA	GG	GG	GG	GG	GG	GG	GG	GG	GG	GG	GG	GG	GG	GG	GG	GG	GG	GG	GG	GG	GG	GG	GG	GG	GG	GG	GG	GG	GG	GG	GG	GG	GG	GG	GG	GG	GG	GG	GG
chr02:26203517	NA	2	26203517	NA	NA	NA	NA	NA	NA	NA	GG	TG	GG	GG	GG	GG	GG	GG	GG	GG	GG	GG	TT	GG	GG	TT	GG	GG	GG	GG	TG	TT	GG	GG	GG	TT	GG	GG	GG	GG	GG	TT	GG	GG	GG	GG	GG	GG	GG
chr02:26203595	NA	2	26203595	NA	NA	NA	NA	NA	NA	NA	CC	CC	CC	CC	CC	CC	CC	CC	CC	CC	CC	CC	CC	CC	CC	CC	CC	CC	CC	CC	CC	CC	CC	CC	CC	CC	CC	CC	CC	CC	CC	CC	CC	CC	CC	CC	CC	CC	CC
chr02:26203652	NA	2	26203652	NA	NA	NA	NA	NA	NA	NA	AA	GA	AA	AA	AA	AA	AA	AA	AA	AA	AA	AA	GG	AA	AA	GG	AA	AA	AA	AA	GA	GG	AA	GG	AA	GG	AA	AA	AA	AA	AA	GG	AA	AA	AA	AA	AA	AA	AA
chr02:26203685	NA	2	26203685	NA	NA	NA	NA	NA	NA	NA	TT	CT	TT	TT	TT	TT	TT	TT	TT	TT	TT	TT	CC	TT	TT	CC	TT	TT	TT	TT	CT	CC	TT	CC	TT	CC	TT	TT	TT	TT	TT	CC	TT	TT	TT	TT	TT	TT	TT
chr02:26204103	NA	2	26204103	NA	NA	NA	NA	NA	NA	NA	GG	GG	GG	NN	GG	GG	GG	GG	GG	GG	GG	GG	GG	GG	GG	GG	GG	GG	GG	GG	GG	GG	GG	GG	GG	GG	GG	GG	GG	GG	GG	GG	GG	GG	GG	GG	GG	GG	GG
chr02:26204297	NA	2	26204297	NA	NA	NA	NA	NA	NA	NA	AA	GA	AA	AA	AA	AA	AA	AA	AA	AA	AA	AA	GG	AA	AA	GG	AA	AA	AA	AA	GA	GG	AA	AA	AA	GG	AA	AA	AA	AA	AA	GG	AA	AA	AA	NN	AA	AA	AA
chr02:26204377	NA	2	26204377	NA	NA	NA	NA	NA	NA	NA	AA	CA	AA	AA	AA	AA	AA	AA	AA	AA	AA	AA	CC	CA	AA	CC	AA	AA	AA	AA	CA	CC	AA	AA	NN	CC	AA	AA	AA	AA	AA	CC	AA	AA	AA	NN	AA	AA	AA
chr02:26204461	NA	2	26204461	NA	NA	NA	NA	NA	NA	NA	CC	CC	CC	CC	CC	CC	CC	CC	CC	CC	CC	CC	CC	CC	CC	CC	CC	CC	CC	CC	CC	CC	CC	CC	CC	CC	CC	CC	CC	CC	CC	CC	CC	CC	CC	CC	CC	CC	CC
chr02:26204644	NA	2	26204644	NA	NA	NA	NA	NA	NA	NA	AA	GA	AA	NN	AA	AA	AA	AA	AA	AA	AA	AA	GG	GA	AA	GG	AA	AA	AA	AA	GA	GG	AA	AA	AA	GG	AA	AA	AA	AA	AA	GG	AA	AA	AA	AA	AA	AA	AA
chr02:32722614	NA	2	32722614	NA	NA	NA	NA	NA	NA	NA	AA	AA	TT	TT	AA	AA	AA	AA	AA	TT	AA	AA	AA	AA	AA	AA	AA	AA	AA	AA	AA	AA	AA	AA	AA	AA	AA	AA	AA	AA	AA	AA	AA	AA	AA	AA	AA	AA	AA
chr03:6131883	NA	3	6131883	NA	NA	NA	NA	NA	NA	NA	CC	CT	TT	TT	TT	CC	TT	TT	TT	TT	TT	TT	TT	TT	TT	TT	TT	TT	TT	TT	TT	TT	TT	TT	TT	TT	CC	TT	TT	TT	TT	TT	CC	TT	TT	TT	CC	TT	TT
chr03:6134300	NA	3	6134300	NA	NA	NA	NA	NA	NA	NA	TT	TC	CC	CC	CC	TT	CC	CC	CC	CC	CC	CC	CC	CC	CC	CC	CC	CC	CC	CC	CC	CC	CC	CC	CC	CC	TT	CC	CC	CC	CC	CC	TT	CC	CC	CC	TT	CC	CC
chr03:6134304	NA	3	6134304	NA	NA	NA	NA	NA	NA	NA	GG	GA	AA	AA	AA	GG	AA	AA	AA	AA	AA	GG	AA	AA	AA	AA	AA	AA	AA	AA	AA	AA	AA	AA	AA	AA	GG	AA	AA	AA	AA	AA	GG	AA	AA	AA	GG	AA	AA
chr03:6134525	NA	3	6134525	NA	NA	NA	NA	NA	NA	NA	CC	CT	TT	TT	TT	CC	TT	TT	TT	TT	TT	TT	TT	TT	TT	TT	TT	TT	TT	TT	TT	TT	TT	TT	TT	TT	CC	TT	TT	TT	TT	TT	CC	TT	TT	TT	CC	TT	TT
chr03:6135901	NA	3	6135901	NA	NA	NA	NA	NA	NA	NA	AA	AG	GG	GG	GG	AA	GG	GG	GG	GG	GG	GG	GG	GG	GG	GG	GG	GG	GG	GG	GG	GG	GG	GG	GG	GG	AA	GG	GG	GG	GG	GG	AA	GG	GG	GG	AA	GG	GG
chr03:6136209	NA	3	6136209	NA	NA	NA	NA	NA	NA	NA	AA	AG	GG	GG	GG	AA	GG	GG	GG	GG	GG	GG	GG	GG	GG	GG	GG	GG	GG	GG	GG	GG	GG	GG	GG	GG	AA	GG	GG	GG	GG	GG	AA	GG	GG	GG	AA	GG	GG
chr03:6137003	NA	3	6137003	NA	NA	NA	NA	NA	NA	NA	AA	AG	GG	GG	GG	AA	GG	GG	GG	GG	GG	AA	GG	GG	GG	GG	GG	GG	AG	GG	GG	GG	GG	GG	GG	GG	AA	GG	GG	GG	GG	GG	AA	GG	GG	GG	AA	GG	GG
chr03:6137036	NA	3	6137036	NA	NA	NA	NA	NA	NA	NA	CC	CG	GG	GG	GG	CC	GG	GG	GG	GG	GG	GG	GG	GG	GG	GG	GG	GG	GG	GG	GG	GG	GG	GG	GG	GG	CC	GG	GG	GG	GG	GG	CC	GG	GG	GG	CC	GG	GG
chr03:6137316	NA	3	6137316	NA	NA	NA	NA	NA	NA	NA	GG	GA	AA	AA	AA	GG	AA	AA	AA	AA	AA	AA	AA	AA	AA	AA	AA	AA	AA	AA	AA	AA	AA	AA	AA	AA	GG	AA	AA	AA	AA	AA	GG	AA	AA	AA	GG	AA	AA
chr03:6138126	NA	3	6138126	NA	NA	NA	NA	NA	NA	NA	CC	CT	TT	TT	TT	CC	TT	TT	TT	TT	TT	CC	TT	TT	TT	TT	TT	TT	TT	TT	TT	TT	TT	TT	TT	TT	CC	TT	TT	TT	TT	TT	CC	TT	TT	TT	CC	TT	TT
chr03:6138718	NA	3	6138718	NA	NA	NA	NA	NA	NA	NA	CC	CT	TT	TT	TT	CC	TT	TT	TT	TT	TT	CC	TT	TT	TT	TT	TT	TT	TT	TT	TT	TT	TT	TT	TT	TT	CC	TT	TT	TT	TT	TT	CC	TT	TT	TT	CC	TT	TT
chr03:6139775	NA	3	6139775	NA	NA	NA	NA	NA	NA	NA	CC	CT	TT	TT	TT	CC	TT	TT	TT	TT	TT	NN	TT	TT	TT	TT	TT	TT	TT	TT	TT	TT	TT	TT	TT	TT	CC	TT	TT	TT	TT	TT	CC	TT	TT	TT	CC	TT	TT
chr03:6140066	NA	3	6140066	NA	NA	NA	NA	NA	NA	NA	AA	AG	GG	GG	GG	AA	GG	GG	GG	GG	GG	AA	GG	GG	GG	GG	GG	GG	GG	GG	GG	GG	GG	GG	GG	GG	AA	GG	GG	GG	GG	GG	AA	GG	GG	GG	AA	GG	GG
chr03:6140880	NA	3	6140880	NA	NA	NA	NA	NA	NA	NA	TT	TC	CC	CC	CC	TT	CC	CC	CC	CC	CC	TT	CC	CC	CC	CC	CC	CC	CC	CC	CC	CC	CC	CC	CC	CC	TT	CC	CC	CC	CC	CC	TT	CC	CC	CC	TT	CC	CC
chr03:6140945	NA	3	6140945	NA	NA	NA	NA	NA	NA	NA	GG	GA	AA	AA	AA	GG	AA	AA	AA	AA	AA	GG	AA	AA	AA	AA	AA	AA	AA	AA	AA	AA	AA	AA	AA	AA	GG	AA	AA	AA	AA	AA	GG	AA	AA	AA	GG	AA	AA
chr03:6140967	NA	3	6140967	NA	NA	NA	NA	NA	NA	NA	TT	TC	CC	CC	CC	TT	CC	CC	CC	CC	CC	TT	CC	CC	CC	CC	CC	CC	CC	CC	CC	CC	CC	CC	CC	CC	TT	CC	CC	CC	CC	CC	TT	CC	CC	CC	TT	CC	CC
chr03:6140974	NA	3	6140974	NA	NA	NA	NA	NA	NA	NA	AA	AG	GG	GG	GG	AA	GG	GG	GG	GG	GG	AA	GG	GG	GG	GG	GG	GG	GG	GG	GG	GG	GG	GG	GG	GG	AA	GG	GG	GG	GG	GG	AA	GG	GG	GG	AA	GG	GG
chr03:6141004	NA	3	6141004	NA	NA	NA	NA	NA	NA	NA	CC	CT	TT	TT	TT	CC	TT	TT	TT	TT	TT	CC	TT	TT	TT	TT	TT	TT	TT	TT	TT	TT	TT	TT	TT	TT	CC	TT	TT	TT	TT	TT	CC	TT	TT	TT	CC	TT	TT
chr03:6141250	NA	3	6141250	NA	NA	NA	NA	NA	NA	NA	AA	AC	CC	CC	CC	AA	CC	CC	CC	CC	CC	AA	CC	CC	CC	CC	CC	CC	CC	CC	CC	CC	CC	CC	CC	CC	AA	CC	CC	CC	CC	CC	AA	CC	CC	CC	AA	CC	CC
chr03:6141440	NA	3	6141440	NA	NA	NA	NA	NA	NA	NA	GG	GC	CC	CC	CC	GG	CC	CC	CC	CC	CC	GG	CC	CC	CC	CC	CC	CC	CC	CC	CC	CC	CC	CC	CC	CC	GG	CC	CC	CC	CC	CC	GG	CC	CC	CC	GG	CC	CC
chr03:6141543	NA	3	6141543	NA	NA	NA	NA	NA	NA	NA	AA	AG	GG	GG	GG	AA	GG	GG	GG	GG	GG	AA	GG	GG	GG	GG	GG	GG	GG	GG	GG	GG	GG	GG	GG	GG	AA	GG	GG	GG	GG	GG	AA	GG	GG	GG	AA	GG	GG
chr03:6141746	NA	3	6141746	NA	NA	NA	NA	NA	NA	NA	AA	AG	GG	GG	GG	AA	GG	GG	GG	GG	GG	AA	GG	GG	GG	GG	GG	GG	GG	GG	GG	GG	GG	GG	GG	GG	AA	GG	GG	GG	GG	GG	AA	GG	GG	GG	AA	GG	GG
chr03:6141979	NA	3	6141979	NA	NA	NA	NA	NA	NA	NA	AA	AT	TT	TT	TT	AA	TT	TT	TT	TT	TT	AA	TT	TT	TT	TT	TT	TT	TT	TT	TT	TT	TT	TT	AT	TT	AA	TT	TT	TT	TT	TT	AA	TT	TT	TT	AA	TT	TT
chr03:6142004	NA	3	6142004	NA	NA	NA	NA	NA	NA	NA	CC	CT	TT	TT	TT	CC	TT	TT	TT	TT	TT	CC	TT	TT	TT	TT	TT	TT	TT	TT	TT	TT	TT	TT	CT	TT	CC	TT	TT	TT	TT	TT	CC	TT	TT	TT	CC	TT	TT
chr03:6142106	NA	3	6142106	NA	NA	NA	NA	NA	NA	NA	GG	AG	GG	GG	AA	GG	AA	AA	GG	GG	GG	GG	AA	AA	GG	GG	GG	AA	AA	AA	GG	GG	GG	GG	AA	GG	GG	GG	GG	GG	GG	GG	GG	GG	GG	AA	GG	GG	GG
chr03:6142140	NA	3	6142140	NA	NA	NA	NA	NA	NA	NA	AA	AG	GG	GG	GG	AA	GG	GG	GG	GG	GG	GG	GG	GG	GG	GG	GG	GG	GG	GG	GG	GG	GG	GG	GG	GG	AA	GG	GG	GG	GG	GG	AA	GG	GG	GG	AA	GG	GG
chr03:7229114	NA	3	7229114	NA	NA	NA	NA	NA	NA	NA	GG	AA	GG	GG	AA	GG	AA	AA	GG	GG	AA	AA	AA	AA	GG	AA	GG	AA	AA	GG	AA	AA	AA	GG	AA	AA	AA	AA	AA	GA	AA	AA	AA	AA	AA	AA	GG	AA	AA
chr03:7229209	NA	3	7229209	NA	NA	NA	NA	NA	NA	NA	CC	GG	CC	CC	GG	GG	GG	GG	GG	GG	GG	GG	GG	GG	GG	GG	GG	GG	GG	GG	GG	GG	GG	GG	NN	GG	GG	GG	GG	GG	GG	GG	GG	GG	GG	NN	GG	GG	GG
chr03:7229283	NA	3	7229283	NA	NA	NA	NA	NA	NA	NA	CC	TT	CC	CC	TT	CC	TT	TT	CC	CC	TT	TT	TT	TT	CC	TT	CC	TT	TT	CC	TT	TT	TT	CC	NN	TT	TT	TT	TT	CT	TT	TT	TT	TT	TT	NN	CC	TT	TT
chr03:7229317	NA	3	7229317	NA	NA	NA	NA	NA	NA	NA	TT	CC	TT	TT	CC	CC	CC	CC	CC	CC	CC	CC	CC	CC	CC	CC	CC	CC	CC	CC	CC	CC	CC	CC	CC	CC	CC	CC	CC	CC	CC	CC	CC	CC	CC	NN	CC	CC	CC
chr03:7229655	NA	3	7229655	NA	NA	NA	NA	NA	NA	NA	GG	AA	GG	GG	AA	GG	AA	AA	GG	GG	AA	AA	AA	AA	GG	AA	GG	AA	AA	GG	AA	AA	AA	GG	AA	AA	AA	AA	AA	GA	AA	AA	AA	AA	AA	AA	GG	AA	AA
chr03:7229660	NA	3	7229660	NA	NA	NA	NA	NA	NA	NA	TT	CC	TT	TT	CC	CC	CC	CC	CC	CC	CC	CC	CC	CC	CC	CC	CC	CC	CC	CC	CC	CC	CC	CC	CC	CC	CC	CC	CC	CC	CC	CC	CC	CC	CC	CC	CC	CC	CC
chr03:7229664	NA	3	7229664	NA	NA	NA	NA	NA	NA	NA	TT	TT	TT	TT	TT	CC	TT	TT	CC	CC	TT	TT	TT	TT	CC	TT	CC	TT	TT	CC	TT	TT	TT	CC	TT	TT	TT	TT	TT	CT	TT	TT	TT	TT	TT	TT	CC	TT	TT
chr03:7229681	NA	3	7229681	NA	NA	NA	NA	NA	NA	NA	GG	GG	GG	GG	GG	GG	GG	GG	GG	GG	GG	GG	GG	GG	AA	GG	GG	GG	GG	GG	GG	GG	GG	GG	GG	GG	GG	GG	GG	GG	GG	GG	GG	GG	GG	GG	GG	GG	GG
chr03:7229700	NA	3	7229700	NA	NA	NA	NA	NA	NA	NA	TT	CC	TT	TT	CC	CC	CC	CC	CC	CC	CC	CC	CC	CC	CC	CC	CC	CC	CC	CC	CC	CC	CC	CC	CC	CC	CC	CC	CC	CC	CC	CC	CC	CC	CC	CC	CC	CC	CC
chr03:7229767	NA	3	7229767	NA	NA	NA	NA	NA	NA	NA	TT	TT	TT	TT	TT	TT	TT	TT	TT	TT	TT	TT	TT	TT	AA	TT	TT	TT	TT	TT	TT	TT	TT	TT	TT	TT	TT	TT	TT	TT	TT	TT	TT	TT	TT	TT	TT	TT	TT
chr03:7229773	NA	3	7229773	NA	NA	NA	NA	NA	NA	NA	GG	AA	GG	GG	AA	AA	AA	AA	AA	AA	AA	AA	AA	AA	AA	AA	AA	AA	AA	AA	AA	AA	AA	AA	AA	AA	AA	AA	AA	AA	AA	AA	AA	AA	AA	AA	AA	AA	AA
chr03:7229813	NA	3	7229813	NA	NA	NA	NA	NA	NA	NA	GG	AA	GG	GG	AA	AA	AA	AA	AA	AA	AA	AA	AA	AA	AA	AA	AA	AA	AA	AA	AA	AA	AA	AA	AA	AA	AA	AA	AA	AA	AA	AA	AA	AA	AA	AA	AA	AA	AA
chr03:7229850	NA	3	7229850	NA	NA	NA	NA	NA	NA	NA	AA	TT	AA	AA	TT	TT	TT	TT	TT	TT	TT	TT	TT	TT	TT	TT	TT	TT	TT	TT	TT	TT	TT	TT	TT	TT	TT	TT	TT	TT	TT	TT	TT	TT	TT	TT	TT	TT	TT
chr03:7229863	NA	3	7229863	NA	NA	NA	NA	NA	NA	NA	CC	TT	CC	CC	TT	CC	TT	TT	CC	CC	TT	TT	TT	TT	CC	TT	CC	TT	TT	CC	TT	TT	TT	CC	TT	TT	TT	TT	TT	CT	TT	TT	TT	TT	TT	TT	CC	TT	TT
chr03:7229889	NA	3	7229889	NA	NA	NA	NA	NA	NA	NA	TT	CC	TT	TT	CC	CC	CC	CC	CC	CC	CC	CC	CC	CC	CC	CC	CC	CC	CC	CC	CC	CC	CC	CC	CC	CC	CC	CC	CC	CC	CC	CC	CC	CC	CC	CC	CC	CC	CC
chr03:7229902	NA	3	7229902	NA	NA	NA	NA	NA	NA	NA	GG	TT	GG	GG	TT	TT	TT	TT	TT	TT	TT	TT	TT	TT	TT	TT	TT	TT	TT	TT	TT	TT	TT	TT	TT	TT	TT	TT	TT	TT	TT	TT	TT	TT	TT	TT	TT	TT	TT
chr03:7229921	NA	3	7229921	NA	NA	NA	NA	NA	NA	NA	GG	TT	GG	GG	TT	TT	TT	TT	TT	TT	TT	TT	TT	TT	TT	TT	TT	TT	TT	TT	TT	TT	TT	TT	TT	TT	TT	TT	TT	TT	TT	TT	TT	TT	TT	TT	TT	TT	TT
chr03:7229978	NA	3	7229978	NA	NA	NA	NA	NA	NA	NA	GG	GA	GG	GG	AA	GG	AA	AA	GG	GG	AA	AA	AA	AA	GG	AA	GG	AA	AA	GG	AA	AA	AA	GG	AA	AA	AA	AA	AA	GA	AA	AA	AA	AA	AA	AA	GG	AA	GA
chr03:7229985	NA	3	7229985	NA	NA	NA	NA	NA	NA	NA	CC	CT	CC	CC	TT	CC	TT	TT	CC	CC	TT	TT	TT	TT	CC	TT	CC	TT	TT	CC	TT	TT	TT	CC	TT	TT	TT	TT	TT	CT	TT	TT	TT	TT	TT	TT	CC	TT	CT
chr03:7229987	NA	3	7229987	NA	NA	NA	NA	NA	NA	NA	GG	GA	GG	GG	AA	GG	AA	AA	GG	GG	AA	AA	AA	AA	GG	AA	GG	AA	AA	GG	AA	AA	AA	GG	AA	AA	AA	AA	AA	GA	AA	AA	AA	AA	AA	AA	GG	AA	GA
chr03:7230013	NA	3	7230013	NA	NA	NA	NA	NA	NA	NA	GG	GA	GG	GG	AA	GG	AA	AA	GG	GG	AA	AA	AA	AA	GG	AA	GG	AA	AA	GG	AA	AA	AA	GG	AA	AA	AA	AA	AA	GA	AA	AA	AA	AA	AA	AA	GG	AA	GA
chr03:7230022	NA	3	7230022	NA	NA	NA	NA	NA	NA	NA	AA	AG	AA	AA	GG	AA	GG	GG	AA	AA	GG	GG	GG	GG	AA	GG	AA	GG	GG	AA	GG	GG	GG	AA	GG	GG	GG	GG	GG	AG	GG	GG	GG	GG	GG	GG	AA	GG	AG
chr03:7230027	NA	3	7230027	NA	NA	NA	NA	NA	NA	NA	CC	CT	CC	CC	TT	CC	TT	TT	CC	CC	TT	TT	TT	TT	CC	TT	CC	TT	TT	CC	TT	TT	TT	CC	TT	TT	TT	TT	TT	CT	TT	TT	TT	TT	TT	TT	CC	TT	CT
chr03:7230101	NA	3	7230101	NA	NA	NA	NA	NA	NA	NA	TT	CC	TT	TT	CC	CC	CC	CC	CC	CC	CC	CC	CC	CC	CC	CC	CC	CC	CC	CC	CC	CC	CC	CC	CC	CC	CC	CC	CC	CC	CC	CC	CC	CC	CC	CC	CC	CC	CC
chr03:7230204	NA	3	7230204	NA	NA	NA	NA	NA	NA	NA	TT	CC	TT	TT	CC	CC	CC	CC	CC	CC	CC	CC	CC	CC	CC	CC	CC	CC	CC	CC	CC	CC	CC	CC	CC	CC	CC	CC	CC	CC	CC	CC	CC	CC	CC	CC	CC	CC	CC
chr03:7230275	NA	3	7230275	NA	NA	NA	NA	NA	NA	NA	TT	AA	TT	TT	AA	AA	AA	AA	AA	AA	AA	AA	AA	AA	AA	AA	AA	AA	TA	AA	AA	AA	AA	AA	AA	AA	AA	AA	AA	AA	AA	AA	AA	AA	AA	AA	AA	AA	AA
chr03:7230281	NA	3	7230281	NA	NA	NA	NA	NA	NA	NA	AA	TT	AA	AA	TT	TT	TT	TT	TT	TT	TT	TT	TT	TT	TT	TT	TT	TT	AT	TT	TT	TT	TT	TT	TT	TT	TT	TT	TT	TT	TT	TT	TT	TT	TT	TT	TT	TT	TT
chr03:7230414	NA	3	7230414	NA	NA	NA	NA	NA	NA	NA	CC	TT	CC	CC	TT	TT	TT	TT	TT	TT	TT	TT	TT	TT	TT	TT	TT	TT	TT	TT	TT	TT	TT	TT	TT	TT	TT	TT	TT	TT	TT	TT	TT	TT	TT	TT	TT	TT	TT
chr03:7230670	NA	3	7230670	NA	NA	NA	NA	NA	NA	NA	TT	CC	TT	TT	CC	CC	CC	CC	CC	CC	CC	CC	CC	CC	CC	CC	CC	CC	CC	CC	CC	CC	CC	CC	CC	CC	CC	CC	CC	CC	CC	CC	CC	CC	CC	CC	CC	CC	CC
chr03:7230779	NA	3	7230779	NA	NA	NA	NA	NA	NA	NA	GG	AA	GG	GG	AA	AA	AA	AA	AA	AA	AA	AA	AA	AA	AA	AA	AA	AA	AA	AA	AA	AA	AA	AA	AA	AA	AA	AA	AA	AA	AA	AA	AA	AA	AA	AA	AA	AA	AA
chr03:7230895	NA	3	7230895	NA	NA	NA	NA	NA	NA	NA	GG	TT	GG	GG	TT	TT	TT	TT	TT	TT	TT	TT	TT	TT	TT	TT	TT	TT	TT	TT	TT	TT	TT	TT	TT	TT	TT	TT	TT	TT	TT	TT	TT	TT	TT	TT	TT	TT	TT
chr03:7231038	NA	3	7231038	NA	NA	NA	NA	NA	NA	NA	AA	AA	AA	AA	AA	AA	AA	AA	AA	AA	AA	AA	AA	AA	TT	AA	AA	AA	AA	AA	AA	AA	AA	AA	AA	AA	AA	AA	AA	AA	AA	AA	AA	AA	AA	AA	AA	AA	AA
chr03:7231193	NA	3	7231193	NA	NA	NA	NA	NA	NA	NA	CC	TT	CC	CC	TT	TT	TT	TT	TT	TT	TT	TT	TT	TT	TT	TT	TT	TT	TT	TT	TT	TT	TT	TT	TT	TT	TT	TT	TT	TT	TT	TT	TT	TT	TT	TT	TT	TT	TT
chr03:7231274	NA	3	7231274	NA	NA	NA	NA	NA	NA	NA	TT	GG	TT	TT	GG	GG	GG	GG	GG	GG	GG	GG	GG	GG	GG	GG	GG	GG	GG	GG	GG	GG	GG	GG	GG	GG	GG	GG	GG	GG	GG	GG	GG	GG	GG	GG	GG	GG	GG
chr03:10927225	NA	3	10927225	NA	NA	NA	NA	NA	NA	NA	AA	AA	AA	AA	AA	GG	AA	AA	AA	AA	AA	AA	AA	AA	AA	AA	AA	AA	AA	AA	AA	GG	AA	AA	NN	AA	AA	AA	AA	AA	AA	AA	AA	AA	AA	NN	GG	AA	AA
chr03:10927936	NA	3	10927936	NA	NA	NA	NA	NA	NA	NA	CC	CC	CC	CC	CC	TT	CC	CC	TT	CC	TT	TT	TT	CC	TT	TT	CC	TT	TT	TT	TT	TT	TT	CC	CC	TT	TT	TT	CC	TT	TT	TT	TT	TT	TT	CC	TT	TT	TT
chr03:26276316	NA	3	26276316	NA	NA	NA	NA	NA	NA	NA	TT	CT	TT	TT	TT	CC	CC	TT	TT	TT	CC	CC	TT	TT	CC	CC	TT	CT	TT	CC	CC	TT	TT	CC	TT	CC	CC	TT	CT	TT	TT	CC	CT	TT	TT	TT	CT	CC	TT
chr03:26276377	NA	3	26276377	NA	NA	NA	NA	NA	NA	NA	AA	GA	AA	AA	AA	GG	GG	AA	AA	AA	GG	GG	AA	AA	GG	GG	GA	AA	AA	GG	GG	AA	AA	GG	AA	GG	GG	AA	AA	AA	AA	GG	AA	AA	AA	AA	AA	GG	AA
chr03:26276402	NA	3	26276402	NA	NA	NA	NA	NA	NA	NA	GG	AG	GG	GG	GG	AA	AA	GG	GG	GG	AA	AA	GG	GG	AA	AA	AG	GG	GG	AA	AA	GG	GG	AA	GG	AA	AA	GG	GG	GG	GG	AA	GG	GG	GG	GG	GG	AA	GG
chr03:26276407	NA	3	26276407	NA	NA	NA	NA	NA	NA	NA	CC	TC	CC	CC	CC	TT	TT	CC	CC	CC	TT	TT	CC	CC	TT	TT	TC	CC	CC	TT	TT	CC	CC	TT	CC	TT	TT	CC	CC	CC	CC	TT	CC	CC	CC	CC	CC	TT	CC
chr03:26276494	NA	3	26276494	NA	NA	NA	NA	NA	NA	NA	AA	GA	AA	AA	AA	GG	GG	AA	AA	AA	GG	GG	AA	AA	GG	GG	AA	AA	AA	GG	GG	AA	AA	GG	AA	GG	GG	AA	AA	AA	AA	GG	AA	AA	AA	AA	AA	GG	AA
chr03:26276707	NA	3	26276707	NA	NA	NA	NA	NA	NA	NA	CC	TC	CC	CC	CC	TT	TT	CC	CC	CC	TT	TT	CC	CC	TT	TT	TC	CC	CC	TT	TT	CC	CC	TT	CC	TT	TT	CC	CC	CC	CC	TT	CC	CC	CC	CC	CC	TT	CC
chr03:26286325	NA	3	26286325	NA	NA	NA	NA	NA	NA	NA	CC	TC	CC	CC	CC	TT	TT	CC	CC	CC	TT	TT	CC	CC	TT	TT	CC	CC	CC	TT	TT	CC	CC	TT	CC	TT	TT	CC	CC	CC	CC	TT	CC	CC	CC	CC	CC	TT	CC
chr03:26287040	NA	3	26287040	NA	NA	NA	NA	NA	NA	NA	AA	GA	AA	AA	AA	GG	GG	AA	AA	AA	GG	GG	AA	AA	GG	GG	AA	AA	AA	GG	GG	AA	AA	GG	AA	GG	GG	AA	AA	AA	AA	GG	AA	AA	AA	AA	AA	GG	AA
chr03:26287103	NA	3	26287103	NA	NA	NA	NA	NA	NA	NA	AA	TA	AA	AA	AA	TT	TT	AA	AA	AA	TT	TT	AA	AA	TT	TT	AA	AA	AA	TT	TT	AA	AA	TT	AA	TT	TT	AA	AA	AA	AA	TT	AA	AA	AA	AA	AA	TT	AA
chr03:26287168	NA	3	26287168	NA	NA	NA	NA	NA	NA	NA	GG	AG	GG	GG	GG	AA	AA	GG	GG	GG	AA	AA	GG	GG	AA	AA	GG	GG	GG	AA	AA	GG	GG	AA	GG	AA	AA	GG	GG	GG	GG	AA	GG	GG	GG	GG	GG	AA	GG
chr03:26287180	NA	3	26287180	NA	NA	NA	NA	NA	NA	NA	TT	GT	TT	TT	TT	GG	GG	TT	TT	TT	GG	GG	TT	TT	GG	GG	TT	TT	TT	GG	GG	TT	TT	GG	TT	GG	GG	TT	TT	TT	TT	GG	TT	TT	TT	TT	TT	GG	TT
chr03:26287181	NA	3	26287181	NA	NA	NA	NA	NA	NA	NA	AA	TA	AA	AA	AA	TT	TT	AA	AA	AA	TT	TT	AA	AA	TT	TT	AA	AA	AA	TT	TT	AA	AA	TT	AA	TT	TT	AA	AA	AA	AA	TT	AA	AA	AA	AA	AA	TT	AA
chr03:26287209	NA	3	26287209	NA	NA	NA	NA	NA	NA	NA	CC	GC	CC	CC	CC	GG	GG	CC	CC	CC	GG	GG	CC	CC	GG	GG	CC	CC	CC	GG	GG	CC	CC	GG	CC	GG	GG	CC	CC	CC	CC	GG	CC	CC	CC	CC	CC	GG	CC
chr03:26287332	NA	3	26287332	NA	NA	NA	NA	NA	NA	NA	GG	AG	GG	GG	GG	AA	AA	GG	GG	GG	AA	AA	GG	GG	AA	AA	GG	GG	GG	AA	AA	GG	GG	AA	GG	AA	AA	GG	GG	GG	GG	AA	GG	GG	GG	GG	GG	AA	GG
chr03:26287383	NA	3	26287383	NA	NA	NA	NA	NA	NA	NA	AA	GA	AA	AA	AA	GG	GG	AA	AA	AA	GG	GG	AA	AA	GG	GG	GA	AA	AA	GG	GG	AA	AA	GG	AA	GG	GG	AA	AA	AA	AA	GG	AA	AA	AA	AA	AA	GG	AA
chr03:26287530	NA	3	26287530	NA	NA	NA	NA	NA	NA	NA	TT	CT	TT	TT	TT	CC	CC	TT	TT	TT	CC	CC	TT	TT	CC	CC	TT	TT	TT	CC	CC	TT	TT	CC	TT	CC	CC	TT	TT	TT	TT	CC	TT	TT	TT	TT	TT	CC	TT
chr03:26287556	NA	3	26287556	NA	NA	NA	NA	NA	NA	NA	CC	TC	CC	CC	CC	TT	TT	CC	CC	CC	TT	TT	CC	CC	TT	TT	CC	CC	CC	TT	TT	CC	CC	TT	CC	TT	TT	CC	CC	CC	CC	TT	CC	CC	CC	CC	CC	TT	CC
chr03:26287820	NA	3	26287820	NA	NA	NA	NA	NA	NA	NA	AA	TA	AA	AA	AA	TT	TT	AA	AA	AA	TT	TT	AA	AA	TT	TT	AA	AA	AA	TT	TT	AA	AA	TT	AA	TT	TT	AA	AA	AA	AA	TT	AA	AA	AA	AA	AA	TT	AA
chr03:26288004	NA	3	26288004	NA	NA	NA	NA	NA	NA	NA	AA	CA	AA	AA	AA	CC	CC	AA	AA	AA	CC	CC	AA	AA	CC	CC	AA	AA	AA	CC	CC	AA	AA	CC	AA	CC	CC	AA	AA	AA	AA	CC	AA	AA	AA	AA	AA	CC	AA
chr03:26288066	NA	3	26288066	NA	NA	NA	NA	NA	NA	NA	GG	AG	GG	GG	GG	AA	AA	GG	GG	GG	AA	AA	GG	GG	AA	AA	GG	GG	GG	AA	AA	GG	GG	AA	GG	AA	AA	GG	GG	GG	GG	AA	GG	GG	GG	GG	GG	AA	GG
chr03:26288111	NA	3	26288111	NA	NA	NA	NA	NA	NA	NA	TT	CT	TT	TT	TT	CC	CC	TT	TT	TT	CC	CC	TT	TT	CC	CC	TT	TT	TT	CC	CC	TT	TT	CC	TT	CC	CC	TT	TT	TT	TT	CC	TT	TT	TT	TT	TT	CC	TT
chr03:26288146	NA	3	26288146	NA	NA	NA	NA	NA	NA	NA	GG	AG	GG	GG	GG	AA	AA	GG	GG	GG	AA	AA	GG	GG	AA	AA	GG	GG	GG	AA	AA	GG	GG	AA	GG	AA	AA	GG	GG	GG	GG	AA	GG	GG	GG	GG	GG	AA	GG
chr03:26289236	NA	3	26289236	NA	NA	NA	NA	NA	NA	NA	TT	CT	TT	TT	TT	CC	CC	TT	TT	TT	CC	CC	TT	TT	CC	CC	TT	TT	TT	CC	CC	TT	TT	CC	TT	CC	CC	TT	TT	TT	TT	CC	TT	TT	TT	TT	TT	CC	TT
chr03:26289328	NA	3	26289328	NA	NA	NA	NA	NA	NA	NA	TT	GT	TT	TT	TT	GG	GG	TT	TT	TT	GG	GG	TT	TT	GG	GG	TT	TT	TT	GG	GG	TT	TT	GG	TT	GG	GG	TT	TT	TT	TT	GG	TT	TT	TT	TT	TT	GG	TT
chr03:26289427	NA	3	26289427	NA	NA	NA	NA	NA	NA	NA	CC	TC	CC	CC	CC	TT	TT	CC	CC	CC	TT	TT	CC	CC	TT	TT	CC	CC	TC	TT	TT	CC	CC	TT	CC	TT	TT	TC	CC	CC	TC	TT	TC	CC	CC	CC	CC	TT	CC
chr03:26289972	NA	3	26289972	NA	NA	NA	NA	NA	NA	NA	AA	TA	AA	AA	AA	TT	TT	AA	AA	AA	TT	TT	AA	AA	TT	TT	AA	AA	AA	TT	TT	AA	AA	TT	AA	TT	TT	AA	AA	AA	AA	TT	AA	AA	AA	AA	AA	TT	AA
chr03:26290030	NA	3	26290030	NA	NA	NA	NA	NA	NA	NA	TT	AT	TT	TT	TT	AA	AA	TT	TT	TT	AA	AA	TT	TT	AA	AA	TT	TT	TT	AA	AA	TT	TT	AA	TT	AA	AA	TT	TT	TT	TT	AA	TT	TT	TT	TT	TT	AA	TT
chr03:26290620	NA	3	26290620	NA	NA	NA	NA	NA	NA	NA	AA	GA	AA	AA	AA	GG	GG	AA	AA	AA	GG	GG	AA	AA	GG	GG	AA	AA	AA	GG	GG	AA	AA	GG	AA	GG	GG	AA	AA	AA	AA	GG	AA	AA	AA	AA	AA	GG	AA
chr03:26290740	NA	3	26290740	NA	NA	NA	NA	NA	NA	NA	CC	AC	CC	CC	CC	AA	AA	CC	CC	CC	AA	AA	CC	CC	AA	AA	CC	CC	CC	AA	AA	CC	CC	AA	CC	AA	AA	CC	CC	CC	CC	AA	CC	CC	CC	CC	CC	AA	CC
chr03:26291076	NA	3	26291076	NA	NA	NA	NA	NA	NA	NA	AA	TA	AA	AA	AA	TT	TT	AA	AA	AA	TT	TT	AA	AA	TT	TT	AA	AA	AA	TT	TT	AA	AA	TT	AA	TT	TT	AA	AA	AA	AA	TT	AA	AA	AA	AA	AA	TT	AA
chr03:26291077	NA	3	26291077	NA	NA	NA	NA	NA	NA	NA	AA	TA	AA	AA	AA	TT	TT	AA	AA	AA	TT	TT	AA	AA	TT	TT	AA	AA	AA	TT	TT	AA	AA	TT	AA	TT	TT	AA	AA	AA	AA	TT	AA	AA	AA	AA	AA	TT	AA
chr03:26291130	NA	3	26291130	NA	NA	NA	NA	NA	NA	NA	AA	CA	AA	AA	AA	CC	CC	AA	AA	AA	CC	CC	AA	AA	CC	CC	AA	AA	AA	CC	CC	AA	AA	CC	AA	CC	CC	AA	AA	AA	AA	CC	AA	AA	AA	AA	AA	CC	AA
chr03:26291181	NA	3	26291181	NA	NA	NA	NA	NA	NA	NA	AA	GA	AA	AA	AA	GG	GG	AA	AA	AA	GG	NN	AA	AA	GG	GG	AA	AA	AA	GG	GG	AA	AA	GG	AA	GG	GG	AA	AA	AA	AA	GG	AA	AA	AA	AA	AA	GG	AA
chr03:26291218	NA	3	26291218	NA	NA	NA	NA	NA	NA	NA	TT	AT	TT	TT	TT	AA	AA	TT	TT	TT	AA	NN	TT	TT	AA	AA	TT	TT	TT	AA	AA	TT	TT	AA	TT	AA	AA	TT	TT	TT	TT	AA	TT	TT	TT	TT	TT	AA	TT
chr03:26291879	NA	3	26291879	NA	NA	NA	NA	NA	NA	NA	TT	GT	TT	TT	TT	GG	GG	TT	TT	TT	GG	GG	TT	TT	GG	GG	TT	TT	TT	GG	GG	TT	TT	GG	TT	GG	GG	TT	TT	TT	TT	GG	TT	TT	TT	TT	TT	GG	TT
chr03:30959634	NA	3	30959634	NA	NA	NA	NA	NA	NA	NA	GG	GG	GG	GG	GG	GG	GG	GG	TG	GG	TT	GG	GG	GG	GG	GG	GG	GG	GG	GG	GG	TT	GG	GG	GG	TT	GG	TT	GG	GG	TT	GG	GG	TT	TT	GG	TT	TT	TT
chr03:30959691	NA	3	30959691	NA	NA	NA	NA	NA	NA	NA	CC	CC	CC	CC	CC	CC	CC	CC	CC	CC	TT	CC	CC	CC	CC	CC	CC	CC	CC	CC	CC	TT	CC	CC	CC	TT	CC	TT	CC	CC	TT	CC	CC	TT	TT	CC	TT	TT	TT
chr03:30959860	NA	3	30959860	NA	NA	NA	NA	NA	NA	NA	AA	AA	AA	AA	AA	AA	AA	AA	AA	AA	GG	AA	AA	AA	AA	AA	AA	AA	AA	AA	AA	GG	AA	AA	AA	GG	AA	GG	AA	AA	GG	AA	AA	GG	GG	AA	GG	GG	GG
chr03:30960435	NA	3	30960435	NA	NA	NA	NA	NA	NA	NA	GG	AG	AA	AA	GG	AA	GG	GG	GG	GG	GG	GG	GG	GG	GG	GG	GG	GG	GG	AA	GG	GG	GG	GG	GG	GG	GG	GG	GG	GG	GG	GG	GG	GG	GG	GG	GG	GG	GG
chr03:30960831	NA	3	30960831	NA	NA	NA	NA	NA	NA	NA	GG	GG	GG	GG	GG	GG	GG	GG	GG	GG	CC	GG	GG	GG	GG	GG	GG	GG	GG	GG	GG	CC	GG	GG	GG	CC	GG	CC	GG	GG	CC	GG	GG	CC	CC	GG	CC	CC	CC
chr03:30961142	NA	3	30961142	NA	NA	NA	NA	NA	NA	NA	GG	AG	AA	AA	GG	AA	GG	GG	GG	GG	GG	GG	GG	GG	GG	GG	GG	GG	GG	AA	GG	GG	GG	GG	GG	GG	GG	GG	GG	GG	GG	GG	GG	GG	GG	GG	GG	GG	GG
chr03:30961478	NA	3	30961478	NA	NA	NA	NA	NA	NA	NA	CC	TC	TT	TT	CC	TT	CC	CC	CC	CC	CC	CC	CC	CC	CC	CC	CC	CC	CC	TT	CC	CC	CC	CC	CC	CC	CC	CC	CC	CC	CC	CC	CC	CC	CC	CC	CC	CC	CC
chr03:30961535	NA	3	30961535	NA	NA	NA	NA	NA	NA	NA	CC	CC	CC	CC	CC	CC	CC	CC	CC	CC	TT	CC	CC	CC	CC	CC	CC	CC	CC	CC	CC	TT	CC	CC	CC	TT	CC	TT	CC	CC	TT	CC	CC	TT	TT	CC	TT	TT	TT
chr03:30962217	NA	3	30962217	NA	NA	NA	NA	NA	NA	NA	CC	TC	TT	TT	CC	TT	CC	CC	CC	CC	TT	CC	CC	CC	CC	CC	CC	CC	CC	TT	CC	TT	CC	CC	CC	TT	CC	TT	CC	CC	TT	CC	CC	TT	TT	CC	TT	TT	TT
chr03:30962457	NA	3	30962457	NA	NA	NA	NA	NA	NA	NA	TT	AT	AA	AA	TT	AA	TT	TT	TT	TT	TT	TT	TT	TT	TT	TT	TT	TT	TT	AA	TT	TT	TT	TT	TT	TT	TT	TT	TT	TT	TT	TT	TT	TT	TT	TT	TT	TT	TT
chr03:30962472	NA	3	30962472	NA	NA	NA	NA	NA	NA	NA	TT	AT	AA	AA	TT	AA	TT	TT	TT	TT	TT	TT	TT	TT	TT	TT	TT	TT	TT	AA	TT	TT	TT	TT	TT	TT	TT	TT	TT	TT	TT	TT	TT	TT	TT	TT	TT	TT	TT
chr03:30962820	NA	3	30962820	NA	NA	NA	NA	NA	NA	NA	GG	AG	AA	AA	GG	AA	GG	GG	GG	GG	GG	GG	GG	GG	GG	GG	GG	GG	GG	AG	GG	GG	GG	GG	GG	GG	GG	GG	GG	GG	GG	GG	GG	GG	GG	GG	GG	GG	GG
chr03:30962852	NA	3	30962852	NA	NA	NA	NA	NA	NA	NA	TT	CT	CC	CC	TT	CC	TT	TT	TT	TT	CC	TT	TT	TT	TT	TT	TT	TT	TT	CC	TT	CC	TT	TT	TT	CC	TT	CC	TT	CT	CC	TT	TT	CC	CC	TT	CC	CC	CC
chr03:30962935	NA	3	30962935	NA	NA	NA	NA	NA	NA	NA	AA	AA	AA	AA	AA	AA	AA	AA	AA	AA	CC	AA	AA	AA	AA	AA	AA	AA	AA	AA	AA	CC	AA	AA	AA	CC	AA	CC	AA	CA	CC	AA	AA	CC	CC	AA	CC	CC	CC
chr03:30962955	NA	3	30962955	NA	NA	NA	NA	NA	NA	NA	GG	GG	GG	GG	GG	GG	GG	GG	GG	GG	AA	GG	GG	GG	GG	GG	GG	GG	GG	GG	GG	AA	GG	GG	GG	AA	GG	AA	GG	AG	AA	GG	GG	AA	AA	GG	AA	AA	AA
chr03:30963391	NA	3	30963391	NA	NA	NA	NA	NA	NA	NA	GG	CG	CC	CC	GG	CC	GG	GG	GG	GG	CC	NN	GG	GG	GG	GG	GG	GG	GG	CC	GG	CC	GG	GG	GG	CC	GG	CC	GG	GG	CC	GG	GG	CC	CC	GG	CC	CC	CC
chr04:19220846	NA	4	19220846	NA	NA	NA	NA	NA	NA	NA	GG	TG	TT	TT	GG	GG	TT	GG	TT	TT	GG	NN	TT	GG	GG	GG	TT	GG	GG	GG	TT	TT	TT	GG	GG	TT	TT	TT	TT	TG	GG	TT	GG	GG	GG	GG	GG	GG	TG
chr04:19220901	NA	4	19220901	NA	NA	NA	NA	NA	NA	NA	CC	AC	AA	AA	CC	CC	AA	CC	AA	AA	CC	NN	AA	CC	CC	CC	AA	CC	CC	CC	AA	AA	AA	CC	CC	AA	AA	AA	AA	AC	CC	AA	CC	CC	CC	CC	CC	CC	CC
chr04:19221012	NA	4	19221012	NA	NA	NA	NA	NA	NA	NA	CC	TC	TT	TT	CC	CC	TT	CC	TT	TT	CC	NN	TT	CC	CC	CC	TT	CC	CC	CC	TT	TT	TT	CC	CC	TT	TT	TT	TT	TC	CC	TT	CC	CC	CC	CC	CC	CC	CC
chr04:19221025	NA	4	19221025	NA	NA	NA	NA	NA	NA	NA	GG	CG	CC	CC	GG	GG	CC	GG	CC	CC	GG	NN	CC	GG	GG	GG	CC	GG	GG	GG	CC	CC	CC	GG	GG	CC	CC	CC	CC	CG	GG	CC	GG	GG	GG	NN	GG	GG	CG
chr04:19221028	NA	4	19221028	NA	NA	NA	NA	NA	NA	NA	GG	CG	CC	CC	GG	GG	CC	GG	CC	CC	GG	NN	CC	GG	GG	GG	CC	GG	GG	GG	CC	CC	CC	GG	GG	CC	CC	CC	CC	CG	GG	CC	GG	GG	GG	NN	GG	GG	CG
chr04:19221203	NA	4	19221203	NA	NA	NA	NA	NA	NA	NA	GG	TG	TT	TT	GG	GG	TT	GG	TT	TT	GG	NN	TT	GG	GG	GG	TT	GG	TG	GG	TT	TT	TT	GG	GG	TT	TT	TT	TT	TG	GG	TT	GG	GG	GG	GG	GG	GG	GG
chr04:19221544	NA	4	19221544	NA	NA	NA	NA	NA	NA	NA	AA	GA	GG	GG	GA	AA	GG	AA	GG	GG	GA	NN	GG	AA	AA	AA	GG	AA	GA	AA	GG	GG	GG	GA	GA	GG	GG	GG	GG	GA	AA	GG	GA	AA	AA	GA	AA	AA	GA
chr04:19222287	NA	4	19222287	NA	NA	NA	NA	NA	NA	NA	GG	AG	AA	AA	GG	GG	AA	GG	AA	AA	GG	NN	AA	GG	GG	GG	AA	GG	GG	GG	AA	AA	AA	GG	GG	AA	AA	AA	AA	AG	GG	AA	GG	GG	GG	GG	GG	GG	GG
chr04:19222493	NA	4	19222493	NA	NA	NA	NA	NA	NA	NA	CC	TC	TT	TT	CC	CC	TT	CC	TT	TT	CC	NN	TT	CC	CC	CC	TT	CC	CC	CC	TT	TT	TT	CC	CC	TT	TT	TT	TT	TC	CC	TT	CC	CC	CC	CC	CC	CC	CC
chr04:19222609	NA	4	19222609	NA	NA	NA	NA	NA	NA	NA	CC	TC	TT	TT	CC	CC	TT	CC	TT	TT	CC	NN	TT	CC	CC	CC	TT	CC	CC	CC	TT	TT	TT	CC	CC	TT	TT	TT	TT	TC	CC	TT	CC	CC	CC	CC	CC	CC	CC
chr04:19223716	NA	4	19223716	NA	NA	NA	NA	NA	NA	NA	GG	CG	CC	CC	GG	GG	CC	GG	CC	CC	GG	NN	CC	GG	GG	GG	CC	GG	GG	GG	CC	CC	CC	GG	GG	CC	CC	CC	CC	CG	GG	CC	GG	GG	GG	GG	GG	GG	GG
chr04:19223859	NA	4	19223859	NA	NA	NA	NA	NA	NA	NA	GG	AG	AA	AA	GG	GG	AA	GG	AA	AA	GG	NN	AA	GG	GG	GG	AA	GG	GG	GG	AA	AA	AA	GG	GG	AA	AA	AA	AA	AG	GG	AA	GG	GG	GG	GG	GG	GG	GG
chr04:19223920	NA	4	19223920	NA	NA	NA	NA	NA	NA	NA	CC	TC	TT	TT	CC	CC	TT	CC	TT	TT	CC	NN	TT	CC	CC	CC	TT	CC	CC	CC	TT	TT	TT	CC	CC	TT	TT	TT	TT	TC	CC	TT	CC	CC	CC	CC	CC	CC	CC
chr04:19223945	NA	4	19223945	NA	NA	NA	NA	NA	NA	NA	GG	TG	TT	TT	GG	GG	TT	GG	TT	TT	GG	NN	TT	GG	GG	GG	TT	GG	GG	GG	TT	TT	TT	GG	GG	TT	TT	TT	TT	TG	GG	TT	GG	GG	GG	GG	GG	GG	GG
chr04:19223981	NA	4	19223981	NA	NA	NA	NA	NA	NA	NA	CC	GC	GG	GG	CC	CC	GG	CC	GG	GG	CC	NN	GG	CC	CC	CC	GG	CC	CC	CC	GG	GG	GG	CC	CC	GG	GG	GG	GG	GC	CC	GG	CC	CC	CC	CC	CC	CC	CC
chr04:19224144	NA	4	19224144	NA	NA	NA	NA	NA	NA	NA	CC	TC	TT	TT	CC	CC	TT	CC	TT	TT	CC	NN	TT	CC	CC	CC	TT	CC	CC	TC	TT	TT	TT	CC	CC	TT	TT	TT	TT	TC	CC	TT	CC	CC	CC	CC	CC	CC	CC
chr04:19224848	NA	4	19224848	NA	NA	NA	NA	NA	NA	NA	TT	CT	CC	CC	TT	TT	CC	TT	CC	CC	TT	NN	CC	CT	TT	TT	CC	TT	TT	TT	CC	CC	CC	TT	TT	CC	CC	CC	CC	CT	TT	CC	TT	TT	TT	TT	TT	TT	TT
chr04:19224863	NA	4	19224863	NA	NA	NA	NA	NA	NA	NA	TT	CT	CC	CC	TT	TT	CC	TT	CC	CC	TT	NN	CC	CT	TT	TT	CC	TT	TT	TT	CC	CC	CC	TT	TT	CC	CC	CC	CC	CT	TT	CC	TT	TT	TT	TT	TT	TT	TT
chr04:19224907	NA	4	19224907	NA	NA	NA	NA	NA	NA	NA	GG	AG	AA	AA	GG	GG	AA	GG	AA	AA	GG	NN	AA	GG	GG	GG	AA	GG	GG	GG	AA	AA	AA	GG	GG	AA	AA	AA	AA	AG	GG	AA	GG	GG	GG	GG	GG	GG	GG
chr04:26249693	NA	4	26249693	NA	NA	NA	NA	NA	NA	NA	AA	AA	AA	AA	AA	AA	AA	AA	AA	AA	AA	NN	AA	AA	AA	AA	AA	AA	AA	AA	AA	AA	AA	AA	AA	AA	AA	AA	AA	AA	AA	AA	AA	AA	AA	AA	AA	AA	AA
chr04:26251090	NA	4	26251090	NA	NA	NA	NA	NA	NA	NA	CC	CC	AA	NN	AA	AA	CC	CC	AA	AA	AA	NN	AA	CC	CC	AA	AA	AA	AA	AA	CC	AA	AA	CC	CC	AA	AA	AA	AA	AA	AA	AA	AA	AA	AA	CC	CC	AA	CC
chr04:27154447	NA	4	27154447	NA	NA	NA	NA	NA	NA	NA	CC	CA	CC	CC	AA	CC	AA	AA	AA	AA	CC	NN	CC	AA	AA	AA	AA	AA	AA	AA	AA	AA	AA	AA	AA	AA	AA	AA	AA	AA	AA	AA	AA	AA	AA	AA	AA	CC	AA
chr04:27154503	NA	4	27154503	NA	NA	NA	NA	NA	NA	NA	GG	GC	GG	GG	CC	GG	CC	CC	CC	CC	GG	NN	GG	CC	CC	CC	CC	CC	CC	CC	CC	CC	CC	CC	CC	CC	CC	CC	CC	CC	CC	CC	CC	CC	CC	CC	CC	GG	CC
chr04:27154633	NA	4	27154633	NA	NA	NA	NA	NA	NA	NA	TT	TC	TT	TT	CC	TT	CC	CC	CC	CC	TT	NN	TT	CC	CC	CC	CC	CC	CC	CC	CC	CC	CC	CC	CC	CC	CC	CC	CC	CC	CC	CC	CC	CC	CC	CC	CC	TT	CC
chr04:27155146	NA	4	27155146	NA	NA	NA	NA	NA	NA	NA	TT	TC	TT	TT	CC	TT	CC	CC	CC	CC	TT	NN	TT	CC	CC	CC	CC	CC	CC	CC	CC	CC	CC	CC	CC	CC	CC	CC	CC	CC	CC	CC	CC	CC	CC	CC	CC	TT	CC
chr04:27155168	NA	4	27155168	NA	NA	NA	NA	NA	NA	NA	CC	CT	CC	CC	TT	CC	TT	TT	TT	TT	CC	NN	CC	TT	TT	TT	TT	TT	TT	TT	TT	TT	TT	TT	TT	TT	TT	TT	TT	TT	TT	TT	TT	TT	TT	TT	TT	CC	TT
chr04:27155185	NA	4	27155185	NA	NA	NA	NA	NA	NA	NA	AA	AC	AA	AA	CC	AA	CC	CC	CC	CC	AA	NN	AA	CC	CC	CC	CC	CC	CC	CC	CC	CC	CC	CC	CC	CC	CC	CC	CC	CC	CC	CC	CC	CC	CC	CC	CC	AA	CC
chr04:27155272	NA	4	27155272	NA	NA	NA	NA	NA	NA	NA	CC	CT	CC	CC	TT	CC	TT	TT	TT	TT	CC	NN	CC	TT	TT	TT	TT	TT	TT	TT	TT	TT	TT	TT	TT	TT	TT	TT	TT	TT	TT	TT	TT	TT	TT	TT	TT	CC	TT
chr04:27155597	NA	4	27155597	NA	NA	NA	NA	NA	NA	NA	GG	CC	CC	CC	CC	CC	CC	CC	CC	CC	CC	NN	CC	CC	CC	CC	CC	CC	CC	CC	CC	CC	CC	CC	CC	CC	CC	CC	CC	CC	CC	CC	CC	CC	CC	CC	CC	CC	CC
chr04:27156091	NA	4	27156091	NA	NA	NA	NA	NA	NA	NA	GG	GA	GG	GG	AA	GG	AA	AA	AA	AA	GG	NN	GG	AA	AA	AA	AA	AA	AA	AA	AA	AA	AA	AA	AA	AA	AA	AA	AA	AA	AA	AA	AA	AA	AA	AA	AA	GG	AA
chr04:27156251	NA	4	27156251	NA	NA	NA	NA	NA	NA	NA	AA	AC	AA	AA	CC	AA	CC	CC	CC	CC	AA	NN	AA	CC	CC	CC	CC	CC	CC	CC	CC	CC	CC	CC	CC	CC	CC	CC	CC	CC	CC	CC	CC	CC	CC	CC	CC	AA	CC
chr04:27156379	NA	4	27156379	NA	NA	NA	NA	NA	NA	NA	GG	GA	GG	GG	AA	GG	AA	AA	AA	AA	GG	NN	GG	AA	AA	AA	AA	AA	AA	AA	AA	AA	AA	AA	AA	AA	AA	AA	AA	AA	AA	AA	AA	AA	AA	AA	AA	GG	AA
chr04:27156975	NA	4	27156975	NA	NA	NA	NA	NA	NA	NA	GG	GC	GG	GG	CC	GG	CC	CC	CC	CC	GG	NN	GG	CC	CC	CC	CC	CC	CC	CC	CC	CC	CC	CC	CC	CC	CC	CC	CC	CC	CC	CC	CC	CC	CC	CC	CC	GG	CC
chr04:27157261	NA	4	27157261	NA	NA	NA	NA	NA	NA	NA	CC	CA	CC	CC	AA	CC	AA	AA	AA	AA	CC	NN	CC	CA	AA	AA	AA	AA	AA	AA	AA	AA	AA	AA	AA	AA	AA	AA	AA	AA	AA	AA	AA	AA	AA	AA	AA	CC	AA
chr04:27157265	NA	4	27157265	NA	NA	NA	NA	NA	NA	NA	AA	AC	AA	AA	CC	AA	CC	CC	CC	CC	AA	NN	AA	AC	CC	CC	CC	CC	CC	CC	CC	CC	CC	CC	CC	CC	CC	CC	CC	CC	CC	CC	CC	CC	CC	CC	CC	AA	CC
chr04:27157513	NA	4	27157513	NA	NA	NA	NA	NA	NA	NA	AA	AT	AA	AA	TT	AA	TT	TT	TT	TT	AA	NN	AA	TT	TT	TT	TT	TT	TT	TT	TT	TT	TT	TT	TT	TT	TT	TT	TT	TT	TT	TT	TT	TT	TT	TT	TT	AA	TT
chr04:27157540	NA	4	27157540	NA	NA	NA	NA	NA	NA	NA	GG	GA	GG	GG	GA	GG	AA	GA	AA	AA	GG	NN	GG	AA	AA	GA	GA	AA	AA	AA	AA	AA	GA	AA	GA	AA	AA	AA	AA	AA	AA	AA	AA	AA	AA	GA	AA	GG	AA
chr04:27157594	NA	4	27157594	NA	NA	NA	NA	NA	NA	NA	GG	GG	GG	GG	AA	GG	GG	GG	AA	AA	GG	NN	GG	GG	GG	AA	AA	AA	AA	AA	GG	AA	AA	GG	GG	AA	AA	AA	AA	AA	AA	AA	AA	AA	AA	GG	GG	GG	GG
chr04:27157726	NA	4	27157726	NA	NA	NA	NA	NA	NA	NA	CC	CT	CC	CC	TT	CC	TT	TT	TT	TT	CC	NN	CC	TT	TT	TT	TT	TT	TT	TT	TT	TT	TT	TT	TT	TT	TT	TT	TT	TT	TT	TT	TT	TT	TT	TT	TT	CC	TT
chr04:27157988	NA	4	27157988	NA	NA	NA	NA	NA	NA	NA	CC	CA	CC	CC	AA	CC	AA	AA	AA	AA	CC	NN	CC	AA	AA	AA	AA	AA	AA	AA	AA	AA	AA	AA	CA	AA	AA	AA	AA	AA	AA	AA	AA	AA	AA	AA	AA	CC	AA
chr04:27158059	NA	4	27158059	NA	NA	NA	NA	NA	NA	NA	TT	TC	TT	TT	CC	TT	CC	CC	CC	CC	TT	NN	TT	CC	CC	CC	CC	CC	CC	CC	CC	CC	CC	CC	TC	CC	CC	CC	CC	CC	CC	CC	CC	CC	CC	CC	CC	TT	CC
chr04:27158479	NA	4	27158479	NA	NA	NA	NA	NA	NA	NA	TT	TG	TT	TT	GG	TT	GG	GG	GG	GG	TT	NN	TT	TG	GG	GG	GG	GG	GG	GG	GG	GG	GG	GG	GG	GG	GG	GG	GG	GG	GG	GG	GG	GG	GG	GG	GG	TT	GG
chr04:27158529	NA	4	27158529	NA	NA	NA	NA	NA	NA	NA	AA	AG	AA	AA	GG	AA	GG	GG	GG	GG	AA	NN	AA	AG	GG	GG	GG	GG	GG	GG	GG	GG	GG	GG	GG	GG	GG	GG	GG	GG	GG	GG	GG	GG	GG	GG	GG	AA	GG
chr04:27158607	NA	4	27158607	NA	NA	NA	NA	NA	NA	NA	TT	TC	TT	TT	CC	TT	CC	CC	CC	CC	TT	NN	TT	CC	CC	CC	CC	CC	CC	CC	CC	CC	CC	CC	CC	CC	CC	CC	CC	CC	CC	CC	CC	CC	CC	CC	CC	TT	CC
chr04:27158650	NA	4	27158650	NA	NA	NA	NA	NA	NA	NA	AA	AG	AA	AA	GG	AA	GG	GG	GG	GG	AA	NN	AA	GG	GG	GG	GG	GG	GG	GG	GG	GG	GG	GG	GG	GG	GG	GG	GG	GG	GG	GG	GG	GG	GG	GG	GG	AA	GG
chr04:27183907	NA	4	27183907	NA	NA	NA	NA	NA	NA	NA	CC	CA	CC	CC	AA	CC	AA	AA	AA	AA	CC	NN	CC	AA	AA	AA	AA	AA	AA	AA	AA	AA	AA	AA	AA	AA	AA	AA	AA	AA	AA	AA	AA	AA	AA	AA	AA	CC	AA
chr04:27183912	NA	4	27183912	NA	NA	NA	NA	NA	NA	NA	TT	TG	TT	TT	GG	TT	GG	GG	GG	GG	TT	NN	TT	GG	GG	GG	GG	GG	GG	GG	GG	GG	GG	GG	GG	GG	GG	GG	GG	GG	GG	GG	GG	GG	GG	GG	GG	TT	GG
chr04:27183996	NA	4	27183996	NA	NA	NA	NA	NA	NA	NA	GG	GT	GG	GG	TT	GG	TT	TT	TT	TT	GG	NN	GG	TT	TT	TT	TT	TT	TT	TT	TT	TT	TT	TT	TT	TT	TT	TT	TT	TT	TT	TT	TT	TT	TT	TT	TT	GG	TT
chr04:27185288	NA	4	27185288	NA	NA	NA	NA	NA	NA	NA	GG	GA	GG	GG	AA	GG	AA	AA	AA	AA	GG	NN	GG	AA	AA	AA	AA	AA	AA	AA	AA	AA	AA	AA	AA	AA	AA	AA	AA	AA	AA	AA	AA	AA	AA	AA	AA	GG	AA
chr04:27186219	NA	4	27186219	NA	NA	NA	NA	NA	NA	NA	CC	CT	CC	CC	TT	CC	TT	TT	TT	TT	CC	NN	CC	TT	TT	TT	TT	TT	TT	TT	TT	TT	TT	TT	TT	TT	TT	TT	TT	TT	TT	TT	TT	TT	TT	TT	TT	CC	TT
chr04:27186245	NA	4	27186245	NA	NA	NA	NA	NA	NA	NA	TT	TG	TT	TT	GG	TT	GG	GG	GG	GG	TT	NN	TT	GG	GG	GG	GG	GG	GG	GG	GG	GG	GG	GG	GG	GG	GG	GG	GG	GG	GG	GG	GG	GG	GG	GG	GG	TT	GG
chr04:27186249	NA	4	27186249	NA	NA	NA	NA	NA	NA	NA	TT	TA	TT	TT	AA	TT	AA	AA	AA	AA	TT	NN	TT	AA	AA	AA	AA	AA	AA	AA	AA	AA	AA	AA	AA	AA	AA	AA	AA	AA	AA	AA	AA	AA	AA	AA	AA	TT	AA
chr04:27186273	NA	4	27186273	NA	NA	NA	NA	NA	NA	NA	TT	TC	TT	TT	CC	TT	CC	CC	CC	CC	TT	NN	TT	CC	CC	CC	CC	CC	CC	CC	CC	CC	CC	CC	CC	CC	CC	CC	CC	CC	CC	CC	CC	CC	CC	CC	CC	TT	CC
chr04:27186522	NA	4	27186522	NA	NA	NA	NA	NA	NA	NA	GG	GA	GG	GG	AA	GG	AA	AA	AA	AA	GG	NN	GG	AA	AA	AA	AA	AA	AA	AA	AA	AA	AA	AA	AA	AA	AA	AA	AA	AA	AA	AA	AA	AA	AA	AA	AA	GG	AA
chr04:27187142	NA	4	27187142	NA	NA	NA	NA	NA	NA	NA	CC	CT	CC	CC	TT	CC	TT	TT	TT	TT	CC	NN	CC	CT	TT	TT	TT	TT	TT	TT	TT	TT	TT	TT	TT	TT	TT	TT	TT	TT	TT	TT	TT	TT	TT	TT	TT	CC	TT
chr04:29178864	NA	4	29178864	NA	NA	NA	NA	NA	NA	NA	TT	CT	CT	CT	CT	CC	CT	CT	CT	CT	CT	NN	TT	CT	CT	CT	CT	CT	TT	CT	CT	TT	CT	CT	CT	CT	TT	CT	CT	CT	CT	CT	CT	CT	TT	CT	CT	TT	CT
chr04:29178868	NA	4	29178868	NA	NA	NA	NA	NA	NA	NA	AA	GA	GA	GA	GA	GG	GA	GA	GA	GA	GA	NN	AA	GA	GA	GA	GA	GA	AA	GA	GA	AA	GA	GA	GA	GA	AA	GA	GA	GA	GA	GA	GA	GA	AA	GA	GA	AA	GA
chr04:29178872	NA	4	29178872	NA	NA	NA	NA	NA	NA	NA	TT	CT	CT	CT	CT	CC	CT	CT	CT	CT	CT	NN	TT	CT	CT	CT	CT	CT	TT	CT	CT	TT	CT	CT	CT	CT	TT	CT	CT	CT	CT	CT	CT	CT	TT	CT	CT	TT	CT
chr04:29178906	NA	4	29178906	NA	NA	NA	NA	NA	NA	NA	TT	CT	CT	CT	TT	CC	CT	CT	CT	CT	CT	NN	TT	CT	CT	CT	CT	CT	TT	TT	TT	TT	CT	CT	CT	CT	TT	TT	TT	TT	CT	TT	CT	CT	TT	CT	TT	TT	CT
chr04:29178927	NA	4	29178927	NA	NA	NA	NA	NA	NA	NA	AA	CA	AA	CA	AA	CC	CA	AA	AA	CA	AA	NN	AA	AA	CA	AA	AA	CA	AA	AA	AA	AA	CA	AA	CA	CA	AA	AA	AA	AA	AA	AA	CA	AA	AA	CA	AA	AA	AA
chr04:29179016	NA	4	29179016	NA	NA	NA	NA	NA	NA	NA	AA	GA	AA	AA	AA	GG	AA	AA	AA	AA	AA	NN	AA	AA	AA	AA	AA	AA	AA	AA	AA	AA	AA	AA	AA	AA	AA	AA	AA	AA	AA	AA	AA	AA	AA	AA	AA	AA	AA
chr04:29179059	NA	4	29179059	NA	NA	NA	NA	NA	NA	NA	GG	CG	GG	GG	GG	CC	GG	GG	GG	GG	GG	NN	GG	GG	GG	GG	GG	GG	GG	GG	GG	GG	GG	GG	GG	GG	GG	GG	GG	GG	GG	GG	GG	GG	GG	GG	GG	GG	GG
chr04:29179146	NA	4	29179146	NA	NA	NA	NA	NA	NA	NA	GG	AG	GG	GG	GG	AA	GG	GG	GG	GG	GG	NN	GG	GG	GG	GG	GG	GG	GG	GG	GG	GG	GG	GG	GG	GG	GG	GG	GG	GG	GG	GG	GG	GG	GG	GG	GG	GG	GG
chr04:29179250	NA	4	29179250	NA	NA	NA	NA	NA	NA	NA	CC	AC	CC	CC	CC	AA	CC	CC	CC	CC	CC	NN	CC	CC	CC	CC	CC	CC	CC	CC	CC	CC	CC	CC	CC	CC	CC	CC	CC	CC	CC	CC	CC	CC	CC	CC	CC	CC	CC
chr04:29179315	NA	4	29179315	NA	NA	NA	NA	NA	NA	NA	AA	GA	AA	AA	AA	GG	AA	AA	AA	AA	AA	NN	AA	AA	AA	AA	AA	AA	AA	AA	AA	AA	AA	AA	AA	AA	AA	AA	AA	AA	AA	AA	AA	AA	AA	AA	AA	AA	AA
chr04:29179690	NA	4	29179690	NA	NA	NA	NA	NA	NA	NA	AA	GA	AA	AA	AA	GG	AA	AA	AA	AA	AA	NN	AA	AA	AA	AA	AA	AA	AA	AA	AA	AA	AA	AA	AA	AA	AA	AA	AA	AA	AA	AA	AA	AA	AA	AA	AA	AA	AA
chr04:29181249	NA	4	29181249	NA	NA	NA	NA	NA	NA	NA	GG	CG	GG	GG	GG	CC	GG	GG	GG	GG	GG	NN	GG	GG	GG	GG	GG	GG	GG	GG	GG	GG	GG	GG	GG	GG	GG	GG	GG	GG	GG	GG	GG	GG	GG	GG	GG	GG	GG
chr04:29181651	NA	4	29181651	NA	NA	NA	NA	NA	NA	NA	TT	GT	TT	NN	TT	GG	TT	TT	TT	TT	TT	NN	TT	TT	TT	TT	TT	TT	TT	TT	TT	TT	TT	TT	TT	TT	TT	TT	TT	TT	TT	TT	TT	TT	TT	TT	TT	TT	TT
chr04:31078210	NA	4	31078210	NA	NA	NA	NA	NA	NA	NA	CC	CC	CC	CC	CC	CC	CC	CC	CC	CC	CC	NN	CC	CC	CC	CC	CC	CC	CC	CC	CC	CC	CC	CC	CC	CC	TT	TT	CC	CC	CC	CC	CC	CC	CC	CC	CC	CC	CC
chr04:31078214	NA	4	31078214	NA	NA	NA	NA	NA	NA	NA	CC	CC	CC	CC	CC	CC	CC	CC	CC	CC	CC	NN	CC	CC	CC	CC	CC	CC	CC	CC	CC	CC	CC	CC	CC	CC	GG	GG	CC	CC	CC	CC	CC	CC	CC	CC	CC	CC	CC
chr04:31078382	NA	4	31078382	NA	NA	NA	NA	NA	NA	NA	TT	CT	TT	TT	TT	TT	TT	TT	TT	TT	CC	NN	TT	TT	TT	TT	TT	TT	TT	TT	TT	TT	TT	TT	TT	TT	CC	CC	TT	TT	TT	TT	TT	TT	TT	TT	TT	CC	TT
chr04:31078434	NA	4	31078434	NA	NA	NA	NA	NA	NA	NA	TT	AT	TT	TT	TT	TT	TT	TT	TT	TT	AA	NN	TT	TT	TT	TT	TT	TT	TT	TT	TT	TT	TT	TT	TT	TT	AA	AA	TT	TT	TT	TT	TT	TT	TT	TT	TT	AA	TT
chr04:31078498	NA	4	31078498	NA	NA	NA	NA	NA	NA	NA	TT	TT	CC	CC	TT	TT	TT	TT	TT	TT	TT	NN	TT	TT	TT	TT	TT	TT	TT	TT	TT	TT	TT	TT	TT	TT	TT	TT	TT	TT	TT	TT	TT	TT	TT	TT	TT	TT	TT
chr04:31078500	NA	4	31078500	NA	NA	NA	NA	NA	NA	NA	GG	AG	GG	GG	GG	GG	GG	GG	GG	GG	AA	NN	GG	GG	GG	GG	GG	GG	GG	GG	GG	GG	GG	GG	GG	GG	AA	AA	GG	GG	GG	GG	GG	GG	GG	GG	GG	AA	GG
chr04:31078581	NA	4	31078581	NA	NA	NA	NA	NA	NA	NA	AA	GA	AA	AA	AA	AA	AA	AA	AA	AA	GG	NN	AA	AA	AA	AA	AA	AA	AA	AA	AA	AA	AA	AA	AA	AA	GG	GG	AA	AA	AA	AA	AA	AA	AA	AA	AA	GG	AA
chr04:31078688	NA	4	31078688	NA	NA	NA	NA	NA	NA	NA	AA	CA	CC	CC	AA	AA	AA	AA	AA	AA	CC	NN	AA	AA	AA	AA	AA	AA	AA	AA	AA	AA	AA	AA	AA	AA	CC	CC	AA	AA	AA	AA	AA	AA	AA	AA	AA	CC	AA
chr04:31078755	NA	4	31078755	NA	NA	NA	NA	NA	NA	NA	AA	GA	AA	AA	AA	AA	AA	AA	AA	AA	GG	NN	AA	AA	AA	AA	AA	AA	AA	AA	AA	AA	AA	AA	AA	AA	GG	GG	AA	AA	AA	AA	AA	AA	AA	AA	AA	GG	AA
chr04:31078829	NA	4	31078829	NA	NA	NA	NA	NA	NA	NA	CC	AC	CC	CC	CC	CC	CC	CC	CC	CC	AA	NN	CC	CC	CC	CC	CC	CC	CC	CC	CC	CC	CC	CC	CC	CC	AA	AA	CC	CC	CC	CC	CC	CC	CC	CC	CC	AA	CC
chr04:31078887	NA	4	31078887	NA	NA	NA	NA	NA	NA	NA	AA	TA	AA	AA	AA	AA	AA	AA	AA	AA	AA	NN	AA	AA	AA	AA	AA	TA	AA	AA	AA	AA	AA	AA	AA	AA	AA	AA	AA	AA	AA	AA	AA	AA	AA	AA	AA	AA	AA
chr04:31078918	NA	4	31078918	NA	NA	NA	NA	NA	NA	NA	TT	CT	TT	TT	TT	TT	TT	TT	TT	TT	CC	NN	TT	TT	TT	TT	TT	TT	TT	TT	TT	TT	TT	TT	TT	TT	CC	CC	TT	TT	TT	TT	TT	TT	TT	TT	TT	CC	TT
chr04:31078934	NA	4	31078934	NA	NA	NA	NA	NA	NA	NA	CC	TC	CC	CC	CC	CC	CC	CC	CC	CC	TT	NN	CC	CC	CC	CC	CC	TC	CC	CC	CC	CC	CC	CC	CC	CC	TT	TT	CC	CC	CC	CC	CC	CC	CC	CC	CC	TT	CC
chr04:31078937	NA	4	31078937	NA	NA	NA	NA	NA	NA	NA	CC	TC	CC	CC	CC	CC	CC	CC	CC	CC	TT	NN	CC	CC	CC	CC	CC	TC	CC	CC	CC	CC	CC	CC	CC	CC	TT	TT	CC	CC	CC	CC	CC	CC	CC	CC	CC	TT	CC
chr04:31078947	NA	4	31078947	NA	NA	NA	NA	NA	NA	NA	TT	CT	TT	TT	TT	TT	TT	TT	TT	TT	CC	NN	TT	TT	TT	TT	TT	TT	TT	TT	TT	TT	TT	TT	TT	TT	CC	CC	TT	TT	TT	TT	TT	TT	TT	TT	TT	CC	TT
chr04:31079014	NA	4	31079014	NA	NA	NA	NA	NA	NA	NA	AA	TA	AA	AA	AA	AA	AA	AA	AA	AA	TT	NN	AA	AA	AA	AA	AA	AA	AA	AA	AA	AA	AA	AA	AA	AA	TT	TT	AA	AA	AA	AA	AA	AA	AA	AA	AA	TT	AA
chr04:31079035	NA	4	31079035	NA	NA	NA	NA	NA	NA	NA	TT	CT	TT	TT	TT	TT	TT	TT	TT	TT	CC	NN	TT	TT	TT	TT	TT	TT	TT	TT	TT	TT	TT	TT	TT	TT	CC	CC	TT	TT	TT	TT	TT	TT	TT	TT	TT	CC	TT
chr04:31079088	NA	4	31079088	NA	NA	NA	NA	NA	NA	NA	GG	CG	GG	GG	GG	GG	GG	GG	GG	GG	CC	NN	GG	GG	GG	GG	GG	GG	GG	GG	GG	GG	GG	GG	GG	GG	CC	CC	GG	GG	GG	GG	GG	GG	GG	GG	GG	CC	GG
chr04:31079091	NA	4	31079091	NA	NA	NA	NA	NA	NA	NA	TT	CT	TT	TT	TT	TT	TT	TT	TT	TT	CC	NN	TT	TT	TT	TT	TT	TT	TT	TT	TT	TT	TT	TT	TT	TT	CC	CC	TT	TT	TT	TT	TT	TT	TT	TT	TT	CC	TT
chr04:31079116	NA	4	31079116	NA	NA	NA	NA	NA	NA	NA	TT	CT	TT	TT	TT	TT	TT	TT	TT	TT	CC	NN	TT	TT	TT	TT	TT	TT	TT	TT	TT	TT	TT	TT	TT	TT	CC	CC	TT	TT	TT	TT	TT	TT	TT	TT	TT	CC	TT
chr04:31079171	NA	4	31079171	NA	NA	NA	NA	NA	NA	NA	AA	GA	AA	AA	AA	AA	AA	AA	AA	AA	GG	NN	AA	AA	AA	AA	AA	AA	AA	AA	AA	AA	AA	AA	AA	AA	GG	GG	AA	AA	AA	AA	AA	AA	AA	AA	AA	GG	AA
chr04:31079415	NA	4	31079415	NA	NA	NA	NA	NA	NA	NA	CC	GC	CC	CC	CC	CC	CC	CC	CC	CC	GG	NN	CC	CC	CC	CC	CC	CC	CC	CC	CC	CC	CC	CC	CC	CC	GG	GG	CC	CC	CC	CC	CC	CC	CC	CC	CC	GG	CC
chr04:31079425	NA	4	31079425	NA	NA	NA	NA	NA	NA	NA	TT	TT	TT	TT	TT	TT	TT	TT	TT	TT	TT	NN	TT	TT	TT	TT	TT	TT	TT	TT	TT	TT	TT	TT	TT	TT	CC	CC	TT	TT	TT	TT	TT	TT	TT	TT	TT	TT	TT
chr04:31079526	NA	4	31079526	NA	NA	NA	NA	NA	NA	NA	AA	TA	AA	AA	AA	AA	AA	AA	AA	AA	TT	NN	AA	AA	AA	AA	AA	AA	AA	AA	AA	AA	AA	AA	AA	AA	TT	TT	AA	AA	AA	AA	AA	AA	AA	AA	AA	TT	AA
chr04:31079533	NA	4	31079533	NA	NA	NA	NA	NA	NA	NA	AA	TA	AA	AA	AA	AA	AA	AA	AA	AA	TT	NN	AA	AA	AA	AA	AA	AA	AA	AA	AA	AA	AA	AA	AA	AA	TT	TT	AA	AA	AA	AA	AA	AA	AA	AA	AA	TT	AA
chr04:31079607	NA	4	31079607	NA	NA	NA	NA	NA	NA	NA	GG	AG	GG	GG	GG	GG	GG	GG	GG	GG	AA	NN	GG	GG	GG	GG	GG	GG	GG	GG	GG	GG	GG	GG	GG	GG	AA	AA	GG	GG	GG	GG	GG	GG	GG	GG	GG	AA	GG
chr04:31079619	NA	4	31079619	NA	NA	NA	NA	NA	NA	NA	GG	TG	GG	GG	GG	GG	GG	GG	GG	GG	TT	NN	GG	GG	GG	GG	GG	GG	GG	GG	GG	GG	GG	GG	GG	GG	TT	TT	GG	GG	GG	GG	GG	GG	GG	GG	GG	TT	GG
chr04:31079656	NA	4	31079656	NA	NA	NA	NA	NA	NA	NA	CC	TC	CC	CC	CC	CC	CC	CC	CC	CC	TT	NN	CC	CC	CC	CC	CC	CC	CC	CC	CC	CC	CC	CC	CC	CC	TT	TT	CC	CC	CC	CC	CC	CC	CC	CC	CC	TT	CC
chr04:31079658	NA	4	31079658	NA	NA	NA	NA	NA	NA	NA	TT	GT	TT	TT	TT	TT	TT	TT	TT	TT	GG	NN	TT	TT	TT	TT	TT	TT	TT	TT	TT	TT	TT	TT	TT	TT	GG	GG	TT	TT	TT	TT	TT	TT	TT	TT	TT	GG	TT
chr04:31079691	NA	4	31079691	NA	NA	NA	NA	NA	NA	NA	AA	GA	AA	AA	AA	AA	AA	AA	AA	AA	GG	NN	AA	AA	AA	AA	AA	AA	AA	AA	AA	AA	AA	AA	AA	AA	GG	GG	AA	AA	AA	AA	AA	AA	AA	AA	AA	GG	AA
chr04:31079705	NA	4	31079705	NA	NA	NA	NA	NA	NA	NA	CC	TC	CC	CC	CC	CC	CC	CC	CC	CC	TT	NN	CC	CC	CC	CC	CC	CC	CC	CC	CC	CC	CC	CC	CC	CC	TT	TT	CC	CC	CC	CC	CC	CC	CC	CC	CC	TT	CC
chr04:31079754	NA	4	31079754	NA	NA	NA	NA	NA	NA	NA	TT	CT	TT	TT	TT	TT	TT	TT	TT	TT	CC	NN	TT	TT	TT	TT	TT	TT	TT	TT	TT	TT	TT	TT	TT	TT	CC	CC	TT	TT	TT	TT	TT	TT	TT	TT	TT	CC	TT
chr04:31079755	NA	4	31079755	NA	NA	NA	NA	NA	NA	NA	GG	AG	GG	GG	GG	GG	GG	GG	GG	GG	AA	NN	GG	GG	GG	GG	GG	GG	GG	GG	GG	GG	GG	GG	GG	GG	AA	AA	GG	GG	GG	GG	GG	GG	GG	GG	GG	AA	GG
chr04:31079780	NA	4	31079780	NA	NA	NA	NA	NA	NA	NA	CC	TC	CC	CC	CC	CC	CC	CC	CC	CC	TT	NN	CC	CC	CC	CC	CC	CC	CC	CC	CC	CC	CC	CC	CC	CC	TT	TT	CC	CC	CC	CC	CC	CC	CC	CC	CC	TT	CC
chr04:31079787	NA	4	31079787	NA	NA	NA	NA	NA	NA	NA	GG	CG	GG	GG	GG	GG	GG	GG	GG	GG	CC	NN	GG	GG	GG	GG	GG	GG	GG	GG	GG	GG	GG	GG	GG	GG	CC	CC	GG	GG	GG	GG	GG	GG	GG	GG	GG	CC	GG
chr04:31079801	NA	4	31079801	NA	NA	NA	NA	NA	NA	NA	TT	CT	TT	TT	TT	TT	TT	TT	TT	TT	CC	NN	TT	TT	TT	TT	TT	TT	TT	TT	TT	TT	TT	TT	TT	TT	CC	CC	TT	TT	TT	TT	TT	TT	TT	TT	TT	CC	TT
chr04:31079827	NA	4	31079827	NA	NA	NA	NA	NA	NA	NA	TT	CT	TT	TT	TT	TT	TT	TT	TT	TT	CC	NN	TT	TT	TT	TT	TT	TT	TT	TT	TT	TT	TT	TT	TT	TT	CC	CC	TT	TT	TT	TT	TT	TT	TT	TT	TT	CC	TT
chr04:31079828	NA	4	31079828	NA	NA	NA	NA	NA	NA	NA	AA	CA	AA	AA	AA	AA	AA	AA	AA	AA	CC	NN	AA	AA	AA	AA	AA	AA	AA	AA	AA	AA	AA	AA	AA	AA	CC	CC	AA	AA	AA	AA	AA	AA	AA	AA	AA	CC	AA
chr04:31079854	NA	4	31079854	NA	NA	NA	NA	NA	NA	NA	TT	CT	TT	TT	TT	TT	TT	TT	TT	TT	CC	NN	TT	TT	TT	TT	TT	TT	TT	TT	TT	TT	TT	TT	TT	TT	CC	CC	TT	TT	TT	TT	TT	TT	TT	TT	TT	CC	TT
chr04:31079938	NA	4	31079938	NA	NA	NA	NA	NA	NA	NA	CC	CC	CC	CC	CC	CC	CC	CC	CC	CC	CC	NN	CC	CC	CC	CC	CC	CC	CC	CC	CC	CC	CC	CC	CC	CC	AA	AA	CC	CC	CC	CC	CC	CC	CC	CC	CC	CC	CC
chr04:31079998	NA	4	31079998	NA	NA	NA	NA	NA	NA	NA	TT	CT	TT	TT	TT	TT	TT	TT	TT	TT	CC	NN	TT	TT	TT	TT	TT	TT	TT	TT	TT	TT	TT	TT	TT	TT	CC	CC	TT	TT	TT	TT	TT	TT	TT	TT	TT	CC	TT
chr04:31080152	NA	4	31080152	NA	NA	NA	NA	NA	NA	NA	CC	AC	CC	CC	CC	CC	CC	CC	CC	CC	AA	NN	CC	CC	CC	CC	CC	CC	CC	CC	CC	CC	CC	CC	CC	CC	CC	CC	CC	CC	CC	CC	CC	CC	CC	CC	CC	AA	CC
chr04:31080257	NA	4	31080257	NA	NA	NA	NA	NA	NA	NA	AA	GA	AA	AA	AA	AA	AA	AA	AA	AA	GG	NN	AA	AA	AA	AA	AA	AA	AA	AA	AA	AA	AA	AA	AA	AA	GG	GG	AA	AA	AA	AA	AA	AA	AA	AA	AA	GG	AA
chr04:31080281	NA	4	31080281	NA	NA	NA	NA	NA	NA	NA	TT	CT	TT	TT	TT	TT	TT	TT	TT	TT	CC	NN	TT	TT	TT	TT	TT	TT	TT	TT	TT	TT	TT	TT	TT	TT	CC	CC	TT	TT	TT	TT	TT	TT	TT	TT	TT	CC	TT
chr04:31080395	NA	4	31080395	NA	NA	NA	NA	NA	NA	NA	GG	AG	GG	GG	GG	GG	GG	GG	GG	GG	GG	NN	GG	GG	GG	GG	GG	GG	GG	GG	GG	GG	GG	GG	GG	GG	GG	GG	GG	GG	GG	GG	GG	GG	GG	GG	GG	GG	GG
chr04:31080401	NA	4	31080401	NA	NA	NA	NA	NA	NA	NA	GG	AG	GG	GG	GG	GG	GG	GG	GG	GG	AA	NN	GG	GG	GG	GG	GG	GG	GG	GG	GG	GG	GG	GG	GG	GG	AA	AA	GG	GG	GG	GG	GG	GG	GG	GG	GG	AA	GG
chr04:31080488	NA	4	31080488	NA	NA	NA	NA	NA	NA	NA	TT	GT	TT	TT	TT	TT	TT	TT	GT	TT	GG	NN	TT	TT	TT	TT	TT	TT	TT	TT	TT	TT	TT	TT	TT	TT	GG	GG	TT	TT	TT	TT	TT	TT	TT	TT	TT	GG	TT
chr04:31080508	NA	4	31080508	NA	NA	NA	NA	NA	NA	NA	AA	TA	AA	AA	AA	AA	AA	AA	TA	AA	TT	NN	AA	AA	AA	AA	AA	AA	AA	AA	AA	AA	AA	AA	AA	AA	TT	TT	AA	AA	AA	AA	AA	AA	AA	AA	AA	TT	AA
chr04:31080510	NA	4	31080510	NA	NA	NA	NA	NA	NA	NA	AA	TA	AA	AA	AA	AA	AA	AA	TA	AA	TT	NN	AA	AA	AA	AA	AA	AA	AA	AA	AA	AA	AA	AA	AA	AA	TT	TT	AA	AA	AA	AA	AA	AA	AA	AA	AA	TT	AA
chr04:31080532	NA	4	31080532	NA	NA	NA	NA	NA	NA	NA	AA	GA	GG	GG	AA	AA	AA	AA	GA	AA	GG	NN	AA	AA	AA	AA	AA	AA	AA	AA	AA	AA	AA	AA	AA	AA	GG	GG	AA	AA	AA	AA	AA	AA	AA	AA	AA	GG	AA
chr05:1676671	NA	5	1676671	NA	NA	NA	NA	NA	NA	NA	GG	GG	GG	GG	GG	GG	GG	GG	GG	GG	GG	NN	GG	GG	GG	GG	GG	GG	GG	GG	GG	GG	GG	GG	GG	GG	GG	GG	GG	GG	GG	GG	GG	GG	GG	GG	GG	GG	GG
chr05:1677150	NA	5	1677150	NA	NA	NA	NA	NA	NA	NA	GG	GG	GG	GG	GG	GG	GG	AG	GG	GG	GG	NN	GG	GG	GG	GG	GG	GG	GG	GG	GG	GG	GG	GG	GG	GG	GG	GG	GG	GG	GG	GG	GG	GG	GG	GG	GG	GG	GG
chr05:1677518	NA	5	1677518	NA	NA	NA	NA	NA	NA	NA	TT	TT	TT	TT	TT	TT	TT	TT	TT	TT	TT	NN	TT	TT	TT	TT	TT	TT	TT	TT	TT	TT	TT	TT	TT	TT	TT	TT	TT	TT	TT	TT	TT	TT	TT	TT	TT	TT	TT
chr05:1677664	NA	5	1677664	NA	NA	NA	NA	NA	NA	NA	AA	AA	AA	AA	AA	AA	AA	AA	AA	AA	AA	NN	AA	AA	AA	AA	AA	AA	AA	AA	AA	AA	AA	AA	AA	AA	AA	AA	AA	AA	AA	AA	AA	AA	AA	AA	AA	AA	AA
chr05:1677793	NA	5	1677793	NA	NA	NA	NA	NA	NA	NA	GG	GG	GG	GG	GG	GG	GG	GG	GG	GG	GG	NN	GG	GG	GG	GG	GG	GG	GG	GG	GG	GG	GG	GG	GG	GG	GG	GG	GG	GG	GG	GG	GG	GG	GG	GG	GG	GG	GG
chr05:1677817	NA	5	1677817	NA	NA	NA	NA	NA	NA	NA	AA	AA	AA	AA	AA	AA	AA	AA	AA	AA	AA	NN	AA	AA	AA	AA	AA	AA	AA	AA	AA	AA	AA	AA	AA	AA	AA	AA	AA	AA	AA	AA	AA	AA	AA	AA	AA	AA	AA
chr05:1678138	NA	5	1678138	NA	NA	NA	NA	NA	NA	NA	AA	AA	AA	AA	AA	AA	AA	AA	AA	AA	AA	NN	AA	AA	AA	AA	AA	AA	AA	AA	AA	AA	AA	AA	AA	AA	AA	AA	AA	AA	AA	AA	AA	AA	AA	AA	AA	AA	AA
chr05:2089186	NA	5	2089186	NA	NA	NA	NA	NA	NA	NA	TT	TC	CC	CC	CC	CC	CC	CC	CC	CC	CC	NN	CC	CC	CC	CC	CC	CC	CC	CC	CC	CC	CC	CC	CC	CC	CC	CC	CC	CC	CC	CC	CC	TT	TT	CC	CC	CC	CC
chr05:2089411	NA	5	2089411	NA	NA	NA	NA	NA	NA	NA	AA	TA	TT	TT	AA	TT	AA	AA	AA	AA	AA	NN	AA	AA	AA	AA	AA	AA	AA	TT	AA	TT	AA	AA	AA	AA	AA	AA	AA	AA	TT	AA	AA	AA	AA	AA	AA	AA	AA
chr05:2089923	NA	5	2089923	NA	NA	NA	NA	NA	NA	NA	GG	GT	TT	TT	TT	TT	TT	TT	TT	TT	TT	NN	TT	TT	TT	TT	TT	TT	TT	TT	TT	TT	TT	TT	TT	TT	TT	TT	TT	TT	TT	TT	TT	GG	GG	TT	TT	TT	TT
chr05:2089966	NA	5	2089966	NA	NA	NA	NA	NA	NA	NA	TT	TC	CC	CC	CC	CC	CC	CC	CC	CC	CC	NN	CC	CC	CC	CC	CC	CC	CC	CC	CC	CC	CC	CC	CC	CC	CC	CC	CC	CC	CC	CC	CC	TT	TT	CC	CC	CC	CC
chr05:2090021	NA	5	2090021	NA	NA	NA	NA	NA	NA	NA	AA	AT	TT	TT	TT	TT	TT	TT	TT	TT	TT	NN	TT	TT	TT	TT	TT	TT	TT	TT	TT	TT	TT	TT	TT	TT	TT	TT	TT	TT	TT	TT	TT	AA	AA	TT	TT	TT	TT
chr05:2090676	NA	5	2090676	NA	NA	NA	NA	NA	NA	NA	TT	TC	CC	CC	CC	CC	CC	CC	CC	CC	CC	NN	CC	CC	CC	CC	CC	CC	CC	TT	CC	TT	CC	CC	CC	CC	CC	CC	CC	CC	TT	CC	CC	TT	TT	CC	CC	CC	CC
chr05:2090757	NA	5	2090757	NA	NA	NA	NA	NA	NA	NA	TT	TC	CC	CC	CC	CC	CC	CC	CC	CC	CC	NN	CC	CC	CC	CC	CC	CC	CC	TT	CC	TT	CC	CC	CC	CC	CC	CC	CC	CC	TT	CC	CC	TT	TT	CC	CC	CC	CC
chr05:2090775	NA	5	2090775	NA	NA	NA	NA	NA	NA	NA	TT	TC	CC	CC	CC	CC	CC	TC	CC	CC	CC	NN	CC	CC	CC	CC	CC	CC	CC	CC	CC	CC	CC	CC	CC	CC	CC	CC	CC	CC	CC	CC	CC	TT	TT	CC	CC	CC	CC
chr05:2090949	NA	5	2090949	NA	NA	NA	NA	NA	NA	NA	GG	GA	AA	AA	AA	AA	AA	GA	AA	AA	AA	NN	AA	AA	AA	AA	AA	AA	AA	GG	AA	GG	AA	AA	AA	AA	AA	AA	AA	AA	GG	AA	AA	GG	GG	AA	AA	AA	AA
chr05:2091390	NA	5	2091390	NA	NA	NA	NA	NA	NA	NA	CC	CT	TT	TT	TT	TT	TT	TT	TT	TT	TT	NN	TT	TT	TT	TT	TT	TT	TT	CC	TT	CC	TT	TT	TT	TT	TT	TT	TT	TT	CC	TT	TT	CC	CC	TT	TT	TT	TT
chr05:2091771	NA	5	2091771	NA	NA	NA	NA	NA	NA	NA	CC	TC	TT	TT	CC	TT	CC	CC	CC	CC	CC	NN	CC	CC	CC	CC	CC	CC	CC	CC	CC	CC	CC	CC	CC	CC	CC	CC	CC	CC	CC	CC	CC	CC	CC	CC	CC	CC	CC
chr05:2092279	NA	5	2092279	NA	NA	NA	NA	NA	NA	NA	GG	GC	CC	CC	CC	CC	CC	CC	CC	CC	CC	NN	CC	CC	CC	CC	CC	CC	CC	CC	CC	CC	CC	CC	CC	CC	CC	CC	CC	CC	CC	CC	CC	GG	GG	CC	CC	CC	CC
chr05:3808018	NA	5	3808018	NA	NA	NA	NA	NA	NA	NA	AA	AA	AA	AA	AA	AA	AA	AA	AA	AA	AA	NN	AA	AA	AA	AA	AA	AA	AA	AA	AA	AA	AA	AA	AA	AA	AA	AA	AA	AA	AA	AA	AA	AA	AA	AA	AA	AA	AA
chr05:3808104	NA	5	3808104	NA	NA	NA	NA	NA	NA	NA	CC	CC	CC	CC	CC	CC	CC	CC	CC	CC	CC	NN	CC	CC	CC	CC	CC	CC	CC	CC	CC	CC	CC	CC	CC	CC	CC	CC	CC	CC	CC	CC	CC	CC	CC	CC	CC	CC	CC
chr05:3808333	NA	5	3808333	NA	NA	NA	NA	NA	NA	NA	AA	AA	AA	AA	AA	AA	AA	AA	AA	AA	AA	NN	AA	AA	AA	AA	AA	AA	AA	AA	AA	AA	AA	AA	AA	AA	AA	AA	AA	AA	AA	AA	AA	AA	AA	AA	AA	AA	AA
chr05:3808490	NA	5	3808490	NA	NA	NA	NA	NA	NA	NA	TT	TT	TT	TT	TT	TT	TT	TT	TT	TT	TT	NN	TT	TT	TT	TT	TT	TT	TT	TT	TT	TT	TT	TT	TT	TT	TT	TT	TT	TT	TT	TT	TT	TT	TT	TT	TT	TT	TT
chr05:3809035	NA	5	3809035	NA	NA	NA	NA	NA	NA	NA	AA	AA	AA	AA	AA	AA	AA	AA	AA	AA	AA	NN	AA	AA	AA	AA	AA	AA	AA	AA	AA	AA	AA	AA	AA	AA	AA	AA	AA	AA	AA	AA	AA	AA	AA	AA	AA	AA	AA
chr05:3809065	NA	5	3809065	NA	NA	NA	NA	NA	NA	NA	TT	TT	TT	TT	TT	TT	TT	TT	TT	TT	TT	NN	TT	TT	TT	TT	TT	TT	TT	TT	TT	TT	TT	TT	TT	TT	TT	TT	TT	TT	TT	TT	TT	TT	TT	TT	TT	TT	TT
chr05:3809253	NA	5	3809253	NA	NA	NA	NA	NA	NA	NA	TT	TT	TT	TT	TT	TT	TT	TT	TT	TT	TT	NN	TT	TT	TT	TT	TT	TT	TT	TT	TT	TT	TT	TT	TT	TT	TT	TT	TT	TT	TT	TT	TT	TT	TT	TT	TT	TT	TT
chr05:3809272	NA	5	3809272	NA	NA	NA	NA	NA	NA	NA	GG	GG	GG	GG	GG	GG	GG	GG	GG	GG	GG	NN	GG	GG	GG	GG	GG	GG	GG	GG	GG	GG	GG	GG	GG	GG	GG	GG	GG	GG	GG	GG	GG	GG	GG	GG	GG	GG	GG
chr05:3809328	NA	5	3809328	NA	NA	NA	NA	NA	NA	NA	GG	GG	GG	GG	GG	GG	GG	GG	GG	GG	GG	NN	GG	GG	GG	GG	GG	GG	GG	GG	GG	GG	GG	GG	GG	GG	GG	GG	GG	GG	GG	GG	GG	GG	GG	GG	GG	GG	GG
chr05:3809523	NA	5	3809523	NA	NA	NA	NA	NA	NA	NA	CC	CC	CC	CC	CC	CC	CC	CC	CC	CC	CC	NN	CC	CC	CC	CC	CC	CC	CC	CC	CC	CC	CC	CC	CC	CC	CC	CC	CC	CC	CC	CC	CC	CC	CC	CC	CC	CC	CC
chr05:3810690	NA	5	3810690	NA	NA	NA	NA	NA	NA	NA	GG	GG	GG	GG	GG	GG	GG	GG	GG	GG	GG	NN	GG	GG	GG	GG	GG	GG	GG	GG	GG	GG	GG	GG	GG	GG	GG	GG	GG	GG	GG	GG	GG	GG	GG	GG	GG	GG	GG
chr05:6091488	NA	5	6091488	NA	NA	NA	NA	NA	NA	NA	CC	CC	TT	TT	TT	CC	CC	CC	CC	TT	CC	NN	TT	CC	CC	CC	TT	CC	CC	CC	CC	CC	CC	CC	CC	CC	CC	CC	CC	CC	CC	CC	CC	TT	TT	CC	CC	CC	CC
chr05:6091743	NA	5	6091743	NA	NA	NA	NA	NA	NA	NA	AA	GA	AA	AA	AA	AA	GG	GG	AA	AA	AA	NN	AA	AA	GG	AA	AA	AA	AA	AA	AA	AA	AA	GG	GG	AA	AA	AA	AA	AA	AA	AA	AA	AA	AA	GG	AA	AA	AA
chr05:6091946	NA	5	6091946	NA	NA	NA	NA	NA	NA	NA	CC	CC	TT	TT	TT	CC	CC	CC	CC	TT	CC	NN	TT	CC	CC	CC	TT	CC	CC	CC	CC	CC	CC	CC	CC	CC	CC	CC	CC	CC	CC	CC	CC	TT	TT	CC	CC	CC	CC
chr05:6091994	NA	5	6091994	NA	NA	NA	NA	NA	NA	NA	CC	CC	TT	TT	TT	CC	CC	CC	CC	TT	CC	NN	TT	CC	CC	CC	TT	CC	CC	CC	CC	CC	CC	CC	CC	CC	CC	CC	CC	CC	CC	CC	CC	TT	TT	CC	CC	CC	CC
chr05:6092048	NA	5	6092048	NA	NA	NA	NA	NA	NA	NA	GG	GG	AA	NN	GG	GG	GG	GG	GG	GG	GG	NN	GG	GG	GG	GG	GG	GG	GG	GG	GG	GG	GG	GG	GG	GG	GG	GG	GG	GG	GG	GG	GG	AA	AA	GG	GG	GG	GG
chr05:6092076	NA	5	6092076	NA	NA	NA	NA	NA	NA	NA	AA	GA	AA	AA	AA	AA	GG	GG	AA	AA	AA	NN	AA	AA	GG	AA	AA	AA	AA	AA	AA	AA	AA	GG	GG	AA	AA	AA	AA	AA	AA	AA	AA	AA	AA	GG	AA	AA	AA
chr05:6092193	NA	5	6092193	NA	NA	NA	NA	NA	NA	NA	AA	TA	AA	AA	AA	AA	TT	TT	AA	AA	AA	NN	AA	AA	TT	AA	AA	AA	AA	AA	AA	AA	AA	TT	TT	AA	AA	AA	AA	AA	AA	AA	AA	AA	AA	TT	AA	AA	AA
chr05:6092285	NA	5	6092285	NA	NA	NA	NA	NA	NA	NA	CC	TC	CC	CC	CC	CC	TT	TT	CC	CC	CC	NN	CC	CC	TT	CC	CC	CC	CC	CC	CC	CC	CC	TT	TT	CC	CC	CC	CC	CC	CC	CC	CC	CC	CC	TT	CC	CC	CC
chr05:6092325	NA	5	6092325	NA	NA	NA	NA	NA	NA	NA	TT	AT	AA	AA	AA	TT	AA	AA	TT	AA	TT	NN	AA	TT	AA	TT	AA	TT	TT	TT	TT	TT	TT	AA	AA	TT	TT	TT	TT	TT	TT	TT	TT	AA	AA	AA	TT	TT	TT
chr05:6092703	NA	5	6092703	NA	NA	NA	NA	NA	NA	NA	AA	AA	GG	GG	GG	AA	AA	AA	AA	GG	AA	NN	GG	AA	AA	AA	GG	AA	AA	AA	AA	AA	AA	AA	AA	AA	AA	AA	AA	AA	AA	AA	AA	GG	GG	AA	AA	AA	AA
chr05:6092815	NA	5	6092815	NA	NA	NA	NA	NA	NA	NA	GG	AG	GG	GG	GG	GG	AA	AA	GG	GG	GG	NN	GG	GG	AA	GG	GG	GG	GG	GG	GG	GG	GG	AA	AA	GG	GG	GG	GG	GG	GG	GG	GG	GG	GG	AA	GG	GG	GG
chr05:6092992	NA	5	6092992	NA	NA	NA	NA	NA	NA	NA	CC	AC	CC	CC	CC	CC	AA	AA	CC	CC	CC	NN	CC	CC	AA	CC	CC	CC	CC	CC	CC	CC	CC	AA	AA	CC	CC	CC	CC	CC	CC	CC	CC	CC	CC	AA	CC	CC	CC
chr05:6093100	NA	5	6093100	NA	NA	NA	NA	NA	NA	NA	CC	GC	CC	CC	CC	CC	GG	GG	CC	CC	CC	NN	CC	CC	GG	CC	CC	CC	CC	CC	CC	CC	CC	GG	GG	CC	CC	CC	CC	CC	CC	CC	CC	CC	CC	GG	CC	CC	CC
chr05:6093157	NA	5	6093157	NA	NA	NA	NA	NA	NA	NA	CC	TC	CC	CC	CC	CC	TT	TT	CC	CC	CC	NN	CC	CC	TT	CC	CC	CC	CC	CC	CC	CC	CC	TT	TC	CC	CC	CC	CC	CC	CC	CC	CC	CC	CC	TT	CC	CC	CC
chr05:6093212	NA	5	6093212	NA	NA	NA	NA	NA	NA	NA	GG	AG	GG	GG	GG	GG	AA	AA	GG	GG	GG	NN	GG	GG	AA	GG	GG	GG	GG	GG	GG	GG	GG	AA	AG	GG	GG	GG	GG	GG	GG	GG	GG	GG	GG	AA	GG	GG	GG
chr05:6093330	NA	5	6093330	NA	NA	NA	NA	NA	NA	NA	CC	CC	TT	TT	TT	CC	CC	CC	CC	TT	CC	NN	TT	CC	CC	CC	TT	CC	CC	CC	CC	CC	CC	CC	CC	CC	CC	CC	CC	CC	CC	CC	CC	TT	TT	CC	CC	CC	CC
chr05:6093432	NA	5	6093432	NA	NA	NA	NA	NA	NA	NA	CC	CC	TT	TT	TT	CC	CC	CC	CC	TT	CC	NN	TT	CC	CC	CC	TC	CC	CC	CC	CC	CC	CC	CC	CC	CC	CC	CC	CC	CC	CC	CC	CC	TT	TT	CC	CC	CC	CC
chr05:6093794	NA	5	6093794	NA	NA	NA	NA	NA	NA	NA	AA	AA	TT	TT	TT	AA	AA	AA	AA	TT	AA	NN	TT	AA	AA	AA	TT	AA	AA	AA	AA	AA	AA	AA	AA	AA	AA	AA	AA	AA	AA	AA	AA	TT	TT	AA	AA	AA	AA
chr05:6093951	NA	5	6093951	NA	NA	NA	NA	NA	NA	NA	TT	TT	AA	AA	AA	TT	TT	TT	TT	AA	TT	NN	AA	TT	TT	TT	AA	TT	TT	TT	TT	TT	TT	TT	TT	TT	TT	TT	TT	TT	TT	TT	TT	AA	AA	TT	TT	TT	TT
chr05:6094039	NA	5	6094039	NA	NA	NA	NA	NA	NA	NA	TT	TT	CC	CC	CC	TT	TT	TT	TT	CC	TT	NN	CC	TT	TT	TT	CC	TT	TT	TT	TT	TT	TT	TT	TT	TT	TT	TT	TT	TT	TT	TT	TT	CC	CC	TT	TT	TT	TT
chr05:6094061	NA	5	6094061	NA	NA	NA	NA	NA	NA	NA	TT	AT	TT	TT	TT	TT	AA	AA	TT	TT	TT	NN	TT	TT	AA	TT	TT	TT	TT	TT	TT	TT	TT	AA	AA	TT	TT	TT	TT	TT	TT	TT	TT	TT	TT	AA	TT	TT	TT
chr05:6094074	NA	5	6094074	NA	NA	NA	NA	NA	NA	NA	TT	TT	CC	CC	CC	TT	TT	TT	TT	CC	TT	NN	CC	TT	TT	TT	CT	TT	TT	TT	TT	TT	TT	TT	TT	TT	TT	TT	TT	TT	TT	TT	TT	CC	CC	TT	TT	TT	TT
chr05:6094093	NA	5	6094093	NA	NA	NA	NA	NA	NA	NA	GG	GG	AA	AA	AA	GG	GG	GG	GG	AA	GG	NN	AA	GG	GG	GG	AG	GG	GG	GG	GG	GG	GG	GG	GG	GG	GG	GG	GG	GG	GG	GG	GG	AA	AA	GG	GG	GG	GG
chr05:6094135	NA	5	6094135	NA	NA	NA	NA	NA	NA	NA	AA	AA	TT	TT	TT	AA	AA	AA	AA	TT	AA	NN	TT	AA	AA	AA	TT	AA	AA	AA	AA	AA	AA	AA	AA	AA	AA	AA	AA	AA	AA	AA	AA	TT	TT	AA	AA	AA	AA
chr05:9223782	NA	5	9223782	NA	NA	NA	NA	NA	NA	NA	CC	CA	AA	AA	AA	AA	AA	AA	CC	AA	AA	NN	AA	AA	AA	AA	AA	AA	CC	AA	AA	CC	AA	AA	AA	AA	AA	AA	AA	CA	CC	AA	AA	AA	AA	AA	AA	AA	CC
chr05:9224048	NA	5	9224048	NA	NA	NA	NA	NA	NA	NA	AA	AG	GG	GG	GG	GG	GG	GG	AA	GG	GG	NN	GG	GG	GG	GG	GG	GG	AA	GG	GG	AA	GG	GG	GG	GG	GG	GG	GG	AG	AA	GG	GG	GG	GG	GG	GG	GG	AA
chr05:9224214	NA	5	9224214	NA	NA	NA	NA	NA	NA	NA	CC	CT	TT	TT	TT	TT	TT	TT	CC	TT	TT	NN	TT	TT	TT	TT	TT	TT	CC	TT	TT	CC	TT	TT	TT	TT	TT	TT	TT	CT	CC	TT	TT	TT	TT	TT	TT	TT	CC
chr05:9225378	NA	5	9225378	NA	NA	NA	NA	NA	NA	NA	GG	GT	TT	TT	TT	TT	TT	TT	GG	TT	TT	NN	TT	TT	TT	TT	TT	TT	GG	TT	TT	GG	TT	TT	TT	TT	TT	TT	TT	GT	GG	TT	TT	TT	TT	TT	TT	TT	GG
chr05:9225443	NA	5	9225443	NA	NA	NA	NA	NA	NA	NA	GG	AG	GG	GG	GG	GG	GG	GG	AA	GG	GG	NN	GG	GG	GG	GG	GG	GG	AA	GG	GG	AA	GG	GG	GG	GG	GG	GG	GG	AG	AA	GG	GG	GG	GG	GG	GG	GG	AA
chr05:9225463	NA	5	9225463	NA	NA	NA	NA	NA	NA	NA	TT	TG	GG	GG	GG	GG	GG	GG	TT	GG	GG	NN	GG	GG	GG	GG	GG	GG	TT	GG	GG	TT	GG	GG	GG	GG	GG	GG	GG	TG	TT	GG	GG	GG	GG	GG	GG	GG	TT
chr05:9225535	NA	5	9225535	NA	NA	NA	NA	NA	NA	NA	TT	TG	GG	GG	GG	GG	GG	GG	TT	GG	GG	NN	GG	GG	GG	GG	GG	GG	TT	GG	GG	TT	GG	GG	GG	GG	GG	GG	GG	TG	TT	GG	GG	GG	GG	GG	GG	GG	TT
chr05:9226688	NA	5	9226688	NA	NA	NA	NA	NA	NA	NA	GG	AG	GG	GG	GG	GG	GG	GG	AA	GG	GG	NN	GG	GG	GG	GG	GG	GG	AA	GG	GG	AA	GG	GG	GG	GG	GG	GG	GG	AG	AA	GG	GG	GG	GG	GG	GG	GG	AA
chr05:9227098	NA	5	9227098	NA	NA	NA	NA	NA	NA	NA	TT	TG	GG	GG	GG	GG	GG	GG	TT	GG	GG	NN	GG	GG	GG	GG	GG	GG	TT	GG	GG	TT	GG	GG	GG	GG	GG	GG	GG	TG	TT	GG	GG	GG	GG	GG	GG	GG	TT
chr05:9227190	NA	5	9227190	NA	NA	NA	NA	NA	NA	NA	CC	TC	CC	CC	CC	CC	CC	CC	TT	CC	CC	NN	CC	CC	CC	CC	CC	CC	TT	CC	CC	TT	CC	CC	CC	CC	CC	CC	CC	TC	TT	CC	CC	CC	CC	CC	CC	CC	TT
chr05:9227260	NA	5	9227260	NA	NA	NA	NA	NA	NA	NA	CC	AC	CC	CC	CC	CC	CC	CC	AA	CC	CC	NN	CC	CC	CC	CC	CC	CC	AA	CC	CC	AA	CC	CC	CC	CC	CC	CC	CC	AC	AA	CC	CC	CC	CC	CC	CC	CC	AA
chr05:9227439	NA	5	9227439	NA	NA	NA	NA	NA	NA	NA	CC	GC	CC	CC	CC	CC	CC	CC	GG	CC	CC	NN	CC	CC	CC	CC	CC	CC	GG	CC	CC	GG	CC	CC	CC	CC	CC	CC	CC	GC	GG	CC	CC	CC	CC	CC	CC	CC	GC
chr05:9227581	NA	5	9227581	NA	NA	NA	NA	NA	NA	NA	CC	CT	TT	TT	TT	TT	TT	TT	CC	TT	TT	NN	TT	TT	TT	TT	TT	TT	CC	TT	TT	CC	TT	TT	TT	TT	TT	TT	TT	CT	CC	TT	TT	TT	TT	TT	TT	TT	CT
chr05:9227585	NA	5	9227585	NA	NA	NA	NA	NA	NA	NA	TT	CT	TT	TT	TT	TT	TT	TT	CC	TT	TT	NN	TT	TT	TT	TT	TT	TT	CC	TT	TT	CC	TT	TT	TT	TT	TT	TT	TT	CT	CC	TT	TT	TT	TT	TT	TT	TT	CT
chr05:9227704	NA	5	9227704	NA	NA	NA	NA	NA	NA	NA	CC	TC	CC	CC	CC	CC	CC	CC	TT	CC	CC	NN	CC	CC	CC	CC	CC	CC	TT	CC	CC	TT	CC	CC	CC	CC	CC	CC	CC	TC	TT	CC	CC	CC	CC	CC	CC	CC	TC
chr05:9227711	NA	5	9227711	NA	NA	NA	NA	NA	NA	NA	CC	TC	CC	CC	CC	CC	CC	CC	TT	CC	CC	NN	CC	CC	CC	CC	CC	CC	TT	CC	CC	TT	CC	CC	CC	CC	CC	CC	CC	TC	TT	CC	CC	CC	CC	CC	CC	CC	TC
chr05:9227712	NA	5	9227712	NA	NA	NA	NA	NA	NA	NA	GG	GG	GG	GG	AA	GG	GG	GG	GG	AA	GG	NN	AA	GG	GG	GG	AA	GG	GG	GG	GG	GG	GG	GG	GG	GG	GG	GG	GG	GG	GG	GG	GG	GG	GG	GG	GG	GG	GG
chr05:9227739	NA	5	9227739	NA	NA	NA	NA	NA	NA	NA	CC	CT	TT	TT	TT	TT	TT	TT	CC	TT	TT	NN	TT	TT	TT	TT	TT	TT	CC	TT	TT	CC	TT	TT	TT	TT	TT	TT	TT	CT	CC	TT	TT	TT	TT	TT	TT	TT	CC
chr05:9228017	NA	5	9228017	NA	NA	NA	NA	NA	NA	NA	CC	CT	TT	TT	TT	TT	TT	TT	CC	TT	TT	NN	TT	TT	TT	TT	TT	TT	CC	TT	TT	CC	TT	TT	TT	TT	TT	TT	TT	CT	CC	TT	TT	TT	TT	TT	TT	TT	CC
chr05:9228062	NA	5	9228062	NA	NA	NA	NA	NA	NA	NA	GG	GC	CC	CC	CC	CC	CC	CC	GG	CC	CC	NN	CC	CC	CC	CC	CC	CC	GG	CC	CC	GG	CC	CC	CC	CC	CC	CC	CC	GC	GC	CC	CC	CC	CC	CC	CC	CC	GG
chr05:9228071	NA	5	9228071	NA	NA	NA	NA	NA	NA	NA	GG	AG	GG	GG	GG	GG	GG	GG	AA	GG	GG	NN	GG	GG	GG	GG	GG	GG	AA	GG	GG	AA	GG	GG	GG	GG	GG	GG	GG	AG	AG	GG	GG	GG	GG	GG	GG	GG	AA
chr05:9228080	NA	5	9228080	NA	NA	NA	NA	NA	NA	NA	GG	AG	GG	GG	GG	GG	GG	GG	AA	GG	GG	NN	GG	GG	GG	GG	GG	GG	AA	GG	GG	AA	GG	GG	GG	GG	GG	GG	GG	AG	AG	GG	GG	GG	GG	GG	GG	GG	AA
chr05:9228094	NA	5	9228094	NA	NA	NA	NA	NA	NA	NA	GG	GA	AA	AA	AA	AA	AA	AA	GG	AA	AA	NN	AA	AA	AA	AA	AA	AA	GG	AA	AA	GG	AA	AA	AA	AA	AA	AA	AA	GA	GA	AA	AA	AA	AA	AA	AA	AA	GG
chr05:9228106	NA	5	9228106	NA	NA	NA	NA	NA	NA	NA	GG	AG	GG	GG	GG	GG	GG	GG	AA	GG	GG	NN	GG	GG	GG	GG	GG	GG	AA	GG	GG	AA	GG	GG	GG	GG	GG	GG	GG	AG	AG	GG	GG	GG	GG	GG	GG	GG	AA
chr05:9228203	NA	5	9228203	NA	NA	NA	NA	NA	NA	NA	GG	AG	GG	GG	GG	GG	GG	GG	AA	GG	GG	NN	GG	GG	GG	GG	GG	GG	AA	GG	GG	AA	GG	GG	GG	GG	GG	GG	GG	AG	AA	GG	GG	GG	GG	GG	GG	GG	AA
chr05:9228242	NA	5	9228242	NA	NA	NA	NA	NA	NA	NA	GG	GC	CC	CC	CC	CC	CC	CC	GG	CC	CC	NN	CC	CC	CC	CC	CC	CC	GG	CC	CC	GG	CC	CC	CC	CC	CC	CC	CC	GC	GG	CC	CC	CC	CC	CC	CC	CC	GG
chr05:9228287	NA	5	9228287	NA	NA	NA	NA	NA	NA	NA	CC	CA	AA	AA	AA	AA	AA	AA	CC	AA	AA	NN	AA	AA	AA	AA	AA	AA	CC	AA	AA	CC	AA	AA	AA	AA	AA	AA	AA	CA	CC	AA	AA	AA	AA	AA	AA	AA	CC
chr05:9228592	NA	5	9228592	NA	NA	NA	NA	NA	NA	NA	GG	GC	CC	CC	CC	CC	CC	CC	GG	CC	CC	NN	CC	CC	CC	CC	CC	CC	GG	CC	CC	GG	CC	CC	CC	CC	CC	CC	CC	GC	GG	CC	CC	CC	CC	CC	CC	CC	GG
chr05:9229309	NA	5	9229309	NA	NA	NA	NA	NA	NA	NA	GG	AG	GG	GG	GG	GG	GG	GG	AA	GG	GG	NN	GG	GG	GG	GG	GG	GG	AA	GG	GG	AA	GG	GG	GG	GG	GG	GG	GG	AG	AA	GG	GG	GG	GG	GG	GG	GG	AA
chr05:9229330	NA	5	9229330	NA	NA	NA	NA	NA	NA	NA	CC	CT	TT	TT	TT	TT	TT	TT	CC	TT	TT	NN	TT	TT	TT	TT	TT	TT	CC	TT	TT	CC	TT	TT	TT	TT	TT	TT	TT	CT	CC	TT	TT	TT	TT	TT	TT	TT	CC
chr05:9229451	NA	5	9229451	NA	NA	NA	NA	NA	NA	NA	CC	TC	CC	CC	CC	CC	CC	CC	TT	CC	CC	NN	CC	CC	CC	CC	CC	CC	TT	CC	CC	TT	CC	CC	CC	CC	CC	CC	CC	TC	TT	CC	CC	CC	CC	CC	CC	CC	TT
chr05:14597910	NA	5	14597910	NA	NA	NA	NA	NA	NA	NA	GG	GG	GG	GG	AA	GG	GG	GG	GG	AA	GG	NN	AA	AG	GG	GG	AA	GG	GG	GG	GG	GG	GG	GG	GG	GG	GG	GG	GG	GG	GG	GG	GG	GG	GG	GG	GG	GG	GG
chr05:14598032	NA	5	14598032	NA	NA	NA	NA	NA	NA	NA	AA	AA	AA	AA	GG	AA	AA	AA	AA	GG	AA	NN	GG	AA	AA	AA	GG	AA	AA	AA	AA	AA	AA	AA	AA	AA	AA	AA	AA	AA	AA	AA	AA	AA	AA	AA	AA	AA	AA
chr05:14599059	NA	5	14599059	NA	NA	NA	NA	NA	NA	NA	TT	TT	TT	TT	CC	TT	TT	TT	TT	CC	TT	NN	CC	TT	TT	TT	CC	TT	TT	TT	TT	TT	TT	TT	TT	TT	TT	TT	TT	TT	TT	TT	TT	TT	TT	TT	TT	TT	TT
chr05:14599832	NA	5	14599832	NA	NA	NA	NA	NA	NA	NA	AA	AC	CC	CC	AA	CC	CC	CC	CC	AA	CC	NN	AA	AC	CC	CC	AA	CC	CC	CC	CC	CC	CC	CC	CC	CC	CC	CC	CC	CC	CC	CC	CC	CC	CC	CC	CC	CC	CC
chr05:14599854	NA	5	14599854	NA	NA	NA	NA	NA	NA	NA	GG	GG	GG	GG	AA	GG	GG	GG	GG	AA	GG	NN	AA	AG	GG	GG	AA	GG	GG	GG	GG	GG	GG	GG	GG	GG	GG	GG	GG	GG	GG	GG	GG	GG	GG	GG	GG	GG	GG
chr05:14599858	NA	5	14599858	NA	NA	NA	NA	NA	NA	NA	CC	CC	CC	CC	AA	CC	CC	CC	CC	AA	CC	NN	AA	CC	CC	CC	AA	CC	CC	CC	CC	CC	CC	CC	CC	CC	CC	CC	CC	CC	CC	CC	CC	CC	CC	CC	CC	CC	CC
chr05:14599960	NA	5	14599960	NA	NA	NA	NA	NA	NA	NA	AA	AA	AA	AA	CC	AA	AA	AA	AA	CC	AA	NN	CC	AA	AA	AA	CC	AA	AA	AA	AA	AA	AA	AA	AA	AA	AA	AA	AA	AA	AA	AA	AA	AA	AA	AA	AA	AA	AA
chr05:14600117	NA	5	14600117	NA	NA	NA	NA	NA	NA	NA	CC	CT	TT	TT	CC	TT	TT	TT	TT	CC	TT	NN	CC	TT	TT	TT	CC	TT	TT	TT	TT	TT	TT	TT	TT	TT	TT	TT	TT	TT	TT	TT	TT	TT	TT	TT	TT	TT	TT
chr05:14600140	NA	5	14600140	NA	NA	NA	NA	NA	NA	NA	CC	CC	CC	CC	TT	CC	CC	CC	CC	TT	CC	NN	TT	CC	CC	CC	TT	CC	CC	CC	CC	CC	CC	CC	CC	CC	CC	CC	CC	CC	CC	CC	CC	CC	CC	CC	CC	CC	CC
chr05:14601077	NA	5	14601077	NA	NA	NA	NA	NA	NA	NA	TT	TA	AA	AA	TT	AA	AA	AA	AA	TT	AA	NN	TT	TA	AA	AA	TT	AA	AA	AA	AA	AA	AA	AA	AA	AA	AA	AA	AA	AA	AA	AA	AA	AA	AA	AA	AA	AA	AA
chr05:14602329	NA	5	14602329	NA	NA	NA	NA	NA	NA	NA	AA	AA	AA	AA	GG	AA	AA	AA	AA	GG	AA	NN	GG	AA	AA	AA	GG	AA	AA	AA	AA	AA	AA	AA	AA	AA	AA	AA	AA	AA	AA	AA	AA	AA	AA	AA	AA	AA	AA
chr05:14602472	NA	5	14602472	NA	NA	NA	NA	NA	NA	NA	CC	CA	AA	AA	CC	AA	AA	AA	AA	CC	AA	NN	CC	AA	AA	AA	CC	AA	AA	AA	AA	AA	AA	AA	AA	AA	AA	AA	AA	AA	AA	AA	AA	AA	AA	AA	AA	AA	AA
chr05:14602916	NA	5	14602916	NA	NA	NA	NA	NA	NA	NA	AA	AA	AA	AA	CC	AA	AA	AA	AA	CC	AA	NN	CC	AA	AA	AA	CC	AA	CA	AA	AA	AA	AA	AA	AA	AA	AA	AA	AA	AA	AA	AA	AA	AA	AA	AA	AA	AA	AA
chr05:14603096	NA	5	14603096	NA	NA	NA	NA	NA	NA	NA	CC	CC	CC	CC	TT	CC	CC	CC	CC	TT	CC	NN	TT	CC	CC	CC	TC	CC	CC	CC	CC	CC	CC	CC	CC	CC	CC	CC	CC	CC	CC	CC	CC	CC	CC	CC	CC	CC	CC
chr05:14603098	NA	5	14603098	NA	NA	NA	NA	NA	NA	NA	AA	AA	AA	AA	GG	AA	AA	AA	AA	GG	AA	NN	GG	AA	AA	AA	GA	AA	AA	AA	AA	AA	AA	AA	AA	AA	AA	AA	AA	AA	AA	AA	AA	AA	AA	AA	AA	AA	AA
chr05:14603222	NA	5	14603222	NA	NA	NA	NA	NA	NA	NA	TT	TT	TT	TT	AA	TT	TT	TT	TT	AA	TT	NN	AA	TT	TT	TT	AA	TT	TT	TT	TT	TT	TT	TT	TT	TT	TT	TT	TT	TT	TT	TT	TT	TT	TT	TT	TT	TT	TT
chr05:14603227	NA	5	14603227	NA	NA	NA	NA	NA	NA	NA	CC	CT	TT	TT	CC	TT	TT	TT	TT	CC	TT	NN	CC	TT	TT	TT	CC	TT	TT	TT	TT	TT	TT	TT	TT	TT	TT	TT	TT	TT	TT	TT	TT	TT	TT	TT	TT	TT	TT
chr05:14603961	NA	5	14603961	NA	NA	NA	NA	NA	NA	NA	AA	AA	AA	AA	TT	AA	AA	AA	AA	TT	AA	NN	TT	AA	AA	AA	TT	AA	AA	AA	AA	AA	AA	AA	AA	AA	AA	AA	AA	AA	AA	AA	AA	AA	AA	AA	AA	AA	AA
chr05:14604049	NA	5	14604049	NA	NA	NA	NA	NA	NA	NA	CC	CT	TT	TT	CC	TT	TT	TT	TT	CC	TT	NN	CC	TT	TT	TT	CC	TT	TT	TT	TT	TT	TT	TT	TT	TT	TT	TT	TT	TT	TT	TT	TT	TT	TT	TT	TT	TT	TT
chr05:14604322	NA	5	14604322	NA	NA	NA	NA	NA	NA	NA	AA	AA	AA	AA	GG	AA	AA	AA	AA	GG	AA	NN	GG	AA	AA	AA	GG	AA	AA	AA	AA	AA	AA	AA	AA	AA	AA	AA	AA	AA	AA	AA	AA	AA	AA	AA	AA	AA	AA
chr05:14604582	NA	5	14604582	NA	NA	NA	NA	NA	NA	NA	GG	GG	GG	GG	AA	GG	GG	GG	GG	AA	GG	NN	AA	GG	GG	GG	AA	GG	GG	GG	GG	GG	GG	GG	GG	GG	GG	GG	GG	GG	GG	GG	GG	GG	GG	GG	GG	GG	GG
chr05:14604609	NA	5	14604609	NA	NA	NA	NA	NA	NA	NA	CC	CT	TT	TT	CC	TT	TT	TT	TT	CC	TT	NN	CC	TT	TT	TT	CC	TT	TT	TT	TT	TT	TT	TT	TT	TT	TT	TT	TT	TT	TT	TT	TT	TT	TT	TT	TT	TT	TT
chr05:14604681	NA	5	14604681	NA	NA	NA	NA	NA	NA	NA	GG	GG	GG	GG	GG	GG	GG	GG	GG	GG	GG	NN	GG	GG	GG	GG	GG	AA	GG	GG	AA	GG	GG	GG	GG	GG	GG	GG	AA	AG	GG	GG	AA	AA	AA	GG	GG	GG	GG
chr05:14604959	NA	5	14604959	NA	NA	NA	NA	NA	NA	NA	CC	CC	CC	CC	GG	CC	CC	CC	CC	GG	CC	NN	GG	CC	CC	CC	GG	CC	CC	CC	CC	CC	CC	CC	CC	CC	CC	CC	CC	CC	CC	CC	CC	CC	CC	CC	CC	CC	CC
chr05:14605062	NA	5	14605062	NA	NA	NA	NA	NA	NA	NA	CC	CC	CC	CC	AA	CC	CC	CC	CC	AA	CC	NN	AA	CC	CC	CC	AA	CC	CC	CC	CC	CC	CC	CC	CC	CC	CC	CC	CC	CC	CC	CC	CC	CC	CC	CC	CC	CC	CC
chr05:14605083	NA	5	14605083	NA	NA	NA	NA	NA	NA	NA	TT	TT	TT	TT	AA	TT	TT	TT	TT	AA	TT	NN	AA	TT	TT	TT	AA	TT	TT	TT	TT	TT	TT	TT	TT	TT	TT	TT	TT	TT	TT	TT	TT	TT	TT	TT	TT	TT	TT
chr05:14605453	NA	5	14605453	NA	NA	NA	NA	NA	NA	NA	GG	GG	GG	GG	TT	GG	GG	GG	GG	TT	GG	NN	TT	GG	GG	GG	TT	GG	TG	GG	GG	GG	GG	GG	GG	GG	GG	GG	GG	GG	GG	GG	GG	GG	GG	GG	GG	GG	GG
chr05:14605517	NA	5	14605517	NA	NA	NA	NA	NA	NA	NA	GG	GG	GG	NN	AA	GG	GG	GG	GG	AA	GG	NN	AA	GG	GG	GG	AA	GG	AG	GG	GG	GG	GG	GG	GG	GG	GG	GG	GG	GG	GG	GG	GG	GG	GG	GG	GG	GG	GG
chr05:14605674	NA	5	14605674	NA	NA	NA	NA	NA	NA	NA	AA	AC	CC	CC	AA	CC	CC	CC	CC	AA	CC	NN	AA	CC	CC	CC	AA	CC	CC	CC	CC	CC	CC	CC	CC	CC	CC	CC	CC	CC	CC	CC	CC	CC	CC	CC	CC	CC	CC
chr05:14605728	NA	5	14605728	NA	NA	NA	NA	NA	NA	NA	CC	CA	AA	AA	CC	AA	AA	AA	AA	CC	AA	NN	CC	AA	AA	AA	CC	AA	AA	AA	AA	AA	AA	AA	AA	AA	AA	AA	AA	AA	AA	AA	AA	AA	AA	AA	AA	AA	AA
chr05:14605748	NA	5	14605748	NA	NA	NA	NA	NA	NA	NA	AA	AA	AA	AA	TT	AA	AA	AA	AA	TT	AA	NN	TT	AA	AA	AA	TT	AA	AA	AA	AA	AA	AA	AA	AA	AA	AA	AA	AA	AA	AA	AA	AA	AA	AA	AA	AA	AA	AA
chr05:14605780	NA	5	14605780	NA	NA	NA	NA	NA	NA	NA	GG	GG	GG	GG	TT	GG	GG	GG	GG	TT	GG	NN	TT	GG	GG	GG	TT	GG	GG	GG	GG	GG	GG	GG	GG	GG	GG	GG	GG	GG	GG	GG	GG	GG	GG	GG	GG	GG	GG
chr05:14605964	NA	5	14605964	NA	NA	NA	NA	NA	NA	NA	GG	GT	TT	TT	GG	TT	TT	TT	TT	GG	TT	NN	GG	TT	TT	TT	GG	TT	TT	TT	TT	TT	TT	TT	TT	TT	TT	TT	TT	TT	TT	TT	TT	TT	TT	TT	TT	TT	TT
chr05:20880739	NA	5	20880739	NA	NA	NA	NA	NA	NA	NA	TT	GG	GG	GG	GG	GG	GG	GG	GG	TT	GG	NN	GG	GG	GG	GG	TT	GG	TT	GG	GG	GG	GG	GG	GG	GG	TT	GG	TT	TG	GG	GG	TT	GG	GG	GG	GG	GG	GG
chr05:23208887	NA	5	23208887	NA	NA	NA	NA	NA	NA	NA	CC	CC	CC	CC	CC	CC	CC	CC	CC	CC	CC	NN	TT	CC	CC	CC	TT	TT	TT	CC	CC	CC	TT	TT	CC	CC	CC	TT	CC	CC	TT	CC	CC	TT	TT	CC	CC	CC	TT
chr05:23209475	NA	5	23209475	NA	NA	NA	NA	NA	NA	NA	TT	TT	TT	TT	NN	TT	TT	TT	TT	TT	TT	NN	TT	TT	AT	TT	TT	TT	TT	TT	TT	NN	TT	AT	TT	NN	TT	TT	TT	TT	TT	TT	TT	TT	NN	TT	AT	TT	TT
chr05:23209766	NA	5	23209766	NA	NA	NA	NA	NA	NA	NA	CT	CT	TT	TT	CT	CT	TT	TT	CT	CT	TT	NN	CT	CT	CT	CT	CT	TT	TT	TT	CT	CT	TT	CT	CT	CT	TT	CT	TT	CT	CT	CT	CT	CT	CT	TT	CT	TT	CT
chr05:23218285	NA	5	23218285	NA	NA	NA	NA	NA	NA	NA	CC	TT	CC	CC	TT	CC	CC	TT	CC	CC	CC	NN	CC	CC	CC	CC	CC	CC	CC	CC	CC	CC	CC	CC	TT	CC	CC	CC	CC	CC	CC	CC	CC	CC	CC	TT	CC	CC	CC
chr06:1371922	NA	6	1371922	NA	NA	NA	NA	NA	NA	NA	AA	AA	AA	AA	AA	AA	AA	AA	GG	AA	AA	NN	AA	AA	AA	AA	AA	AA	AA	AA	AA	AA	GG	GG	AA	AA	AA	AA	AA	AA	AA	AA	AA	AA	AA	AA	AA	AA	GG
chr06:1372354	NA	6	1372354	NA	NA	NA	NA	NA	NA	NA	TT	CC	TT	TT	CC	CC	CC	CC	CC	CC	CC	NN	CC	CC	CC	CC	CC	CC	CC	CC	CC	CC	CC	CC	CC	CC	CC	CC	CC	CC	CC	CC	CC	CC	CC	CC	CC	CC	CC
chr06:1372355	NA	6	1372355	NA	NA	NA	NA	NA	NA	NA	GG	AA	GG	GG	AA	GG	GG	AA	GG	AA	GG	NN	AA	AA	AA	AA	AA	AA	AA	AA	AA	GG	GG	GG	GG	AA	AA	AA	AG	AA	AA	GG	GG	AA	AA	AA	AA	GG	GG
chr06:1372705	NA	6	1372705	NA	NA	NA	NA	NA	NA	NA	CC	CC	CC	CC	CC	CC	CC	CC	CC	CC	CC	NN	CC	CC	CC	CC	CC	CC	CC	CC	CC	CC	CC	CC	CC	CC	CC	CC	CC	CC	CC	CC	CC	CC	CC	CC	CC	CC	CC
chr06:1372731	NA	6	1372731	NA	NA	NA	NA	NA	NA	NA	GG	AA	GG	GG	AA	GG	AA	AA	AA	AA	GG	NN	AA	AA	AA	AA	AA	AA	AA	AA	AA	GG	AA	AA	AA	AA	AA	AA	AA	AA	AA	AA	GG	AA	AA	AA	AA	GG	AA
chr06:1373047	NA	6	1373047	NA	NA	NA	NA	NA	NA	NA	CC	CC	CC	CC	CC	CC	AA	CC	CC	CC	CC	NN	CC	CC	CC	CC	CC	CC	CC	CC	CC	CC	CC	CC	AA	CC	CC	CC	CC	CC	CC	CC	CC	CC	CC	CC	CC	CC	CC
chr06:1373352	NA	6	1373352	NA	NA	NA	NA	NA	NA	NA	GG	AA	GG	GG	AA	GG	AA	AA	AA	AA	GG	NN	AA	AA	AA	AA	AA	AA	AA	AA	AA	GG	AA	AA	AA	AA	AA	AA	AA	AA	AA	AA	GG	AA	AA	AA	AA	GG	AA
chr06:1373612	NA	6	1373612	NA	NA	NA	NA	NA	NA	NA	GG	AA	GG	GG	AA	AA	AA	AA	AA	AA	AA	NN	AA	AA	AA	AA	AA	AA	AA	AA	AA	AA	AA	AA	AA	AA	AA	AA	AA	AA	AA	AA	GG	AA	AA	AA	AA	AA	AA
chr06:1373699	NA	6	1373699	NA	NA	NA	NA	NA	NA	NA	AA	GG	AA	AA	GG	GG	GG	GG	GG	GG	GG	NN	GG	GG	GG	GG	GG	GG	GG	GG	GG	GG	GG	GG	GG	GG	GG	GG	GG	GG	GG	GG	GG	GG	GG	GG	GG	GG	GG
chr06:1374116	NA	6	1374116	NA	NA	NA	NA	NA	NA	NA	GG	AA	GG	GG	AA	AA	AA	AA	AA	AA	AA	NN	AA	AA	AA	AA	AA	AA	AA	AA	AA	AA	AA	AA	AA	AA	AA	AA	AA	AA	AA	AA	GG	AA	AA	AA	AA	AA	AA
chr06:1374194	NA	6	1374194	NA	NA	NA	NA	NA	NA	NA	CC	TT	CC	CC	TT	TT	TT	TT	TT	TT	TT	NN	TT	TT	TT	TT	TT	TT	TT	TT	TT	TT	TT	TT	TT	TT	TT	TT	TT	TT	TT	TT	CC	TT	TT	TT	TT	TT	TT
chr06:1374317	NA	6	1374317	NA	NA	NA	NA	NA	NA	NA	AA	AA	AA	AA	AA	AA	AA	AA	GG	AA	AA	NN	AA	AA	AA	AA	AA	AA	AA	AA	AA	AA	GG	GG	AA	AA	AA	AA	AA	AA	AA	AA	AA	AA	AA	AA	AA	AA	GG
chr06:1374577	NA	6	1374577	NA	NA	NA	NA	NA	NA	NA	GG	AA	GG	GG	AA	AA	AA	AA	AA	AA	AA	NN	AA	AA	AA	AA	AA	AA	AA	AA	AA	AA	AA	AA	AA	AA	AA	AA	AA	AA	AA	AA	GG	AA	AA	AA	AA	AA	AA
chr06:1374845	NA	6	1374845	NA	NA	NA	NA	NA	NA	NA	GG	GG	GG	GG	GG	GG	GG	GG	GG	GG	GG	NN	GG	GG	GG	GG	GG	GG	GG	GG	GG	GG	GG	GG	GG	GG	GG	GG	GG	GG	GG	GG	GG	GG	GG	GG	GG	GG	GG
chr06:1374873	NA	6	1374873	NA	NA	NA	NA	NA	NA	NA	CC	AA	CC	CC	AA	CC	CC	AA	CC	AA	CC	NN	AA	AA	AA	AA	AA	AA	AA	AA	AA	CC	CC	CC	CC	AA	AA	AA	AA	AA	AA	CC	CC	AA	AA	AA	AA	CC	CC
chr06:1374969	NA	6	1374969	NA	NA	NA	NA	NA	NA	NA	GG	AA	GG	GG	AA	AA	AA	AA	AA	AA	AA	NN	AA	AA	AA	AA	AA	AA	AA	AA	AA	AA	AA	AA	AA	AA	AA	AA	AA	AA	AA	AA	GG	AA	AA	AA	AA	AA	AA
chr06:1375053	NA	6	1375053	NA	NA	NA	NA	NA	NA	NA	CC	TT	CC	CC	TT	TT	TT	TT	TT	TT	TT	NN	TT	TT	TT	TT	TT	TT	TT	TT	TT	TT	TT	TT	TT	TT	TT	TT	TT	TT	TT	TT	CC	TT	TT	TT	TT	TT	TT
chr06:1375072	NA	6	1375072	NA	NA	NA	NA	NA	NA	NA	TT	AA	TT	TT	AA	AA	AA	AA	AA	AA	AA	NN	AA	AA	AA	AA	AA	AA	AA	AA	AA	AA	AA	AA	AA	AA	AA	AA	AA	AA	AA	AA	TT	AA	AA	AA	AA	AA	AA
chr06:1375075	NA	6	1375075	NA	NA	NA	NA	NA	NA	NA	CC	TT	CC	CC	TT	TT	TT	TT	TT	TT	TT	NN	TT	TT	TT	TT	TT	TT	TT	TT	TT	TT	TT	TT	TT	TT	TT	TT	TT	TT	TT	TT	CC	TT	TT	TT	TT	TT	TT
chr06:1375117	NA	6	1375117	NA	NA	NA	NA	NA	NA	NA	GG	CC	GG	GG	CC	CC	CC	CC	CC	CC	CC	NN	CC	CC	CC	CC	CC	CC	CC	CC	CC	CC	CC	CC	CC	CC	CC	CC	CC	CC	CC	CC	GG	CC	CC	CC	CC	CC	CC
chr06:1459212	NA	6	1459212	NA	NA	NA	NA	NA	NA	NA	TT	TT	TT	TT	TT	TT	TT	TT	GG	TT	TT	NN	TT	TT	TT	TT	TT	TT	TT	TT	TT	TT	GG	GG	TT	TT	TT	TT	TT	TT	TT	TT	TT	TT	TT	TT	TT	TT	GG
chr06:1459217	NA	6	1459217	NA	NA	NA	NA	NA	NA	NA	TT	GG	TT	TT	GG	GG	TT	GG	GG	GG	GG	NN	GG	GG	GG	GG	GG	GG	GG	GG	GG	GG	GG	GG	TT	GG	GG	GG	GG	GG	GG	GG	GG	GG	GG	GG	GG	GG	GG
chr06:1459242	NA	6	1459242	NA	NA	NA	NA	NA	NA	NA	TT	TT	TT	TT	TT	TT	TT	TT	TT	TT	TT	NN	TT	TT	TT	TT	TT	TT	TT	TT	TT	TT	TT	TT	TT	TT	TT	TT	TT	TT	TT	TT	TT	TT	TT	TT	TT	TT	TT
chr06:1459247	NA	6	1459247	NA	NA	NA	NA	NA	NA	NA	CC	TT	CC	CC	TT	TT	CC	TT	CC	TT	TT	NN	TT	TT	TT	TT	TT	TT	TT	TT	TT	TT	CC	CC	CC	TT	TT	TT	TT	TT	TT	TT	TT	TT	TT	TT	TT	TT	CC
chr06:1459251	NA	6	1459251	NA	NA	NA	NA	NA	NA	NA	TT	TT	TT	TT	TT	TT	TT	TT	AA	TT	TT	NN	TT	TT	TT	TT	TT	TT	TT	TT	TT	TT	AA	AA	TT	TT	TT	TT	TT	TT	TT	TT	TT	TT	TT	TT	TT	TT	AA
chr06:1459254	NA	6	1459254	NA	NA	NA	NA	NA	NA	NA	TT	CC	TT	TT	CC	CC	TT	CC	CC	CC	CC	NN	CC	CC	CC	CC	CC	CC	CC	CC	CC	CC	CC	CC	TT	CC	CC	CC	CC	CC	CC	CC	CC	CC	CC	CC	CC	CC	CC
chr06:1459255	NA	6	1459255	NA	NA	NA	NA	NA	NA	NA	TT	CC	TT	TT	CC	CC	TT	CC	CC	CC	CC	NN	CC	CC	CC	CC	CC	CC	CC	CC	CC	CC	CC	CC	TT	CC	CC	CC	CC	CC	CC	CC	CC	CC	CC	CC	CC	CC	CC
chr06:1459324	NA	6	1459324	NA	NA	NA	NA	NA	NA	NA	AA	AA	AA	AA	AA	AA	AA	AA	AA	AA	AA	NN	AA	AA	AA	AA	AA	AA	AA	AA	AA	AA	AA	AA	AA	AA	AA	AA	AA	AA	AA	AA	AA	AA	AA	AA	AA	AA	AA
chr06:1459326	NA	6	1459326	NA	NA	NA	NA	NA	NA	NA	CC	TT	CC	CC	TT	CC	CC	TT	CC	TT	CC	NN	TT	TT	TT	TT	TT	TT	TT	TT	TT	CC	CC	CC	CC	TT	TT	TT	TT	TT	TT	TT	TT	TT	TT	TT	TT	CC	CC
chr06:1459328	NA	6	1459328	NA	NA	NA	NA	NA	NA	NA	TT	GG	TT	TT	GG	GG	TT	GG	GG	GG	GG	NN	GG	GG	GG	GG	GG	GG	GG	GG	GG	GG	GG	GG	TT	GG	GG	GG	GG	GG	GG	GG	GG	GG	GG	GG	GG	GG	GG
chr06:1459330	NA	6	1459330	NA	NA	NA	NA	NA	NA	NA	CC	GG	CC	CC	GG	GG	CC	GG	GG	GG	GG	NN	GG	GG	GG	GG	GG	GG	GG	GG	GG	GG	GG	GG	CC	GG	GG	GG	GG	GG	GG	GG	GG	GG	GG	GG	GG	GG	GG
chr06:1459397	NA	6	1459397	NA	NA	NA	NA	NA	NA	NA	AA	AA	AA	AA	AA	AA	AA	AA	AA	AA	AA	NN	AA	AA	AA	AA	AA	AA	AA	AA	AA	AA	AA	AA	AA	AA	AA	AA	AA	AA	AA	AA	AA	AA	AA	AA	AA	AA	AA
chr06:1459440	NA	6	1459440	NA	NA	NA	NA	NA	NA	NA	GG	AA	GG	GG	AA	GG	GG	AA	GG	AA	GG	NN	AA	AA	AA	AA	AA	AA	AA	AA	AA	GG	GG	GG	GG	AA	AA	AA	AA	AA	AA	AA	AA	AA	AA	AA	AA	GG	GG
chr06:1460050	NA	6	1460050	NA	NA	NA	NA	NA	NA	NA	GG	AA	GG	GG	AA	GG	GG	AA	GG	AA	GG	NN	AA	AA	AA	AA	AA	AA	AA	AA	AA	GG	GG	GG	GG	AA	AA	AA	AA	AA	AA	AA	AA	AA	AA	AA	AA	GG	GG
chr06:1460083	NA	6	1460083	NA	NA	NA	NA	NA	NA	NA	AA	GG	AA	AA	GG	GG	AA	GG	GG	GG	GG	NN	GG	GG	GG	GG	GG	GG	GG	GG	GG	GG	GG	GG	AA	GG	GG	GG	GG	GG	GG	GG	GG	GG	GG	GG	GG	GG	GG
chr06:1460355	NA	6	1460355	NA	NA	NA	NA	NA	NA	NA	CC	TT	CC	CC	TT	CC	CC	TT	CC	TT	CC	NN	TT	TT	TT	TT	TT	TT	TT	TT	TT	CC	CC	CC	CC	TT	TT	TT	TT	TT	TT	TT	TT	TT	TT	TT	TT	CC	CC
chr06:1460690	NA	6	1460690	NA	NA	NA	NA	NA	NA	NA	GG	GG	GG	GG	GG	GG	TT	GG	GG	GG	GG	NN	GG	GG	GG	GG	GG	GG	GG	GG	GG	GG	GG	GG	TT	GG	GG	GG	GG	GG	GG	GG	GG	GG	GG	GG	GG	GG	GG
chr06:1460756	NA	6	1460756	NA	NA	NA	NA	NA	NA	NA	TT	CC	TT	TT	CC	TT	TT	CC	TT	CC	TT	NN	CC	CC	CC	CC	CC	CC	CC	CC	CC	TT	TT	TT	TT	CC	CC	CC	CC	CC	CC	CC	CC	CC	CC	CC	CC	TT	TT
chr06:1460921	NA	6	1460921	NA	NA	NA	NA	NA	NA	NA	AA	GG	AA	AA	GG	AA	AA	GG	AA	GG	AA	NN	GG	GG	GG	GG	GG	GG	GG	GG	GG	AA	AA	AA	AA	GG	GG	GG	GG	GG	GG	GG	GG	GG	GG	GG	GG	AA	AA
chr06:1461132	NA	6	1461132	NA	NA	NA	NA	NA	NA	NA	AA	TT	AA	AA	TT	AA	AA	TT	AA	TT	AA	NN	TT	TT	TT	TT	TT	TT	TT	TT	TT	AA	AA	AA	AA	TT	TT	TT	TT	TT	TT	TT	TT	TT	TT	TT	TT	AA	AA
chr06:1461210	NA	6	1461210	NA	NA	NA	NA	NA	NA	NA	AA	CC	AA	AA	CC	AA	AA	CC	AA	CC	AA	NN	CC	CC	CC	CC	CC	CC	CC	CC	CC	AA	AA	AA	AA	CC	CC	CC	CC	CC	CC	CC	CC	CC	CC	CC	CC	AA	AA
chr06:1461240	NA	6	1461240	NA	NA	NA	NA	NA	NA	NA	GG	AA	GG	GG	AA	GG	GG	AA	GG	AA	GG	NN	AA	AA	AA	AA	AA	AA	AA	AA	AA	GG	GG	GG	GG	AA	AA	AA	AA	AA	AA	AA	AA	AA	AA	AA	AA	GG	GG
chr06:1461259	NA	6	1461259	NA	NA	NA	NA	NA	NA	NA	CC	CC	CC	CC	TT	CC	CC	TT	CC	TT	CC	NN	TT	TT	CC	TT	TT	TT	TT	TT	TT	CC	CC	CC	CC	TT	TT	TT	TT	TC	TT	CC	TT	TT	TT	TT	TT	CC	CC
chr06:1461268	NA	6	1461268	NA	NA	NA	NA	NA	NA	NA	GG	GG	GG	GG	GG	GG	GG	GG	AA	GG	GG	NN	GG	GG	GG	GG	GG	GG	GG	GG	GG	GG	AA	AA	GG	GG	GG	GG	GG	GG	GG	GG	GG	GG	GG	GG	GG	GG	AA
chr06:1461325	NA	6	1461325	NA	NA	NA	NA	NA	NA	NA	GG	GG	GG	GG	GG	GG	GG	GG	GG	GG	GG	NN	GG	GG	GG	GG	GG	GG	GG	GG	GG	GG	GG	GG	GG	GG	GG	GG	GG	GG	GG	GG	GG	GG	GG	GG	GG	GG	GG
chr06:1461369	NA	6	1461369	NA	NA	NA	NA	NA	NA	NA	TT	AA	TT	TT	AA	AA	AA	AA	AA	AA	AA	NN	AA	AA	AA	AA	AA	AA	AA	AA	AA	AA	AA	AA	AA	AA	AA	AA	AA	AA	AA	AA	AA	AA	AA	AA	AA	AA	AA
chr06:1461665	NA	6	1461665	NA	NA	NA	NA	NA	NA	NA	AA	GG	AA	AA	GG	GG	GG	GG	GG	GG	GG	NN	GG	GG	GG	GG	GG	GG	GG	GG	GG	GG	GG	GG	GG	GG	GG	GG	GG	GG	GG	GG	GG	GG	GG	GG	GG	GG	GG
chr06:1461668	NA	6	1461668	NA	NA	NA	NA	NA	NA	NA	CC	TT	CC	CC	TT	CC	CC	TT	CC	TT	CC	NN	TT	TT	TT	TT	TT	TT	TT	TT	TT	CC	CC	CC	CC	TT	TT	TT	TT	TT	TT	TT	TT	TT	TT	TT	TT	CC	CC
chr06:1461844	NA	6	1461844	NA	NA	NA	NA	NA	NA	NA	CC	CC	CC	CC	CC	CC	TT	CC	CC	CC	CC	NN	CC	CC	CC	CC	CC	CC	CC	CC	CC	CC	CC	CC	TT	CC	CC	CC	CC	CC	CC	CC	CC	CC	CC	CC	CC	CC	CC
chr06:1461905	NA	6	1461905	NA	NA	NA	NA	NA	NA	NA	CC	TT	CC	CC	TT	CC	CC	TT	CC	TT	CC	NN	TT	TT	TT	TT	TT	TT	TT	TT	TT	CC	CC	CC	CC	TT	TT	TT	TT	TT	TT	TT	TT	TT	TT	TT	TT	CC	CC
chr06:1461980	NA	6	1461980	NA	NA	NA	NA	NA	NA	NA	GG	GG	GG	GG	GG	GG	GG	GG	AA	GG	GG	NN	GG	GG	GG	GG	GG	GG	GG	GG	GG	GG	AA	AA	GG	GG	GG	GG	GG	GG	GG	GG	GG	GG	GG	GG	GG	GG	AA
chr06:1462270	NA	6	1462270	NA	NA	NA	NA	NA	NA	NA	AA	AA	AA	AA	AA	AA	GG	AA	AA	AA	AA	NN	AA	AA	AA	AA	AA	AA	AA	AA	AA	AA	AA	AA	GG	AA	AA	AA	AA	AA	AA	AA	AA	AA	AA	AA	AA	AA	AA
chr06:1462647	NA	6	1462647	NA	NA	NA	NA	NA	NA	NA	GG	TT	GG	GG	TT	GG	GG	TT	GG	TT	GG	NN	TT	TT	TT	TT	TT	TT	TT	TT	TT	GG	GG	GG	GG	TT	TT	TT	TT	TT	TT	TT	TT	TT	TT	TT	TT	GG	GG
chr06:1462781	NA	6	1462781	NA	NA	NA	NA	NA	NA	NA	TT	TT	TT	TT	TT	TT	TT	TT	TT	TT	TT	NN	TT	TT	TT	TT	TT	TT	TT	TT	TT	TT	TT	TT	TT	TT	TT	TT	TT	TT	TT	TT	TT	TT	TT	TT	TT	TT	TT
chr06:1462892	NA	6	1462892	NA	NA	NA	NA	NA	NA	NA	TT	GG	TT	TT	GG	GG	GG	GG	GG	GG	GG	NN	GG	GG	GG	GG	GG	GG	GG	GG	GG	GG	GG	GG	GG	GG	GG	GG	GG	GG	GG	GG	GG	GG	GG	GG	GG	GG	GG
chr06:1462958	NA	6	1462958	NA	NA	NA	NA	NA	NA	NA	GG	GG	GG	GG	GG	GG	AA	GG	GG	GG	GG	NN	GG	GG	GG	GG	GG	GG	GG	GG	GG	GG	GG	GG	AA	GG	GG	GG	GG	GG	GG	GG	GG	GG	GG	GG	GG	GG	GG
chr06:1463001	NA	6	1463001	NA	NA	NA	NA	NA	NA	NA	TT	CC	TT	TT	CC	CC	CC	CC	CC	CC	CC	NN	CC	CC	CC	CC	CC	CC	CC	CC	CC	CC	CC	CC	CC	CC	CC	CC	CC	CC	CC	CC	CC	CC	CC	CC	CC	CC	CC
chr06:1463023	NA	6	1463023	NA	NA	NA	NA	NA	NA	NA	CC	GG	CC	CC	GG	CC	CC	GG	CC	GG	CC	NN	GG	GG	GG	GG	GG	GG	GG	GG	GG	CC	CC	CC	CC	GG	GG	GG	GG	GG	GG	GG	GG	GG	GG	GG	GG	CC	CC
chr06:1463119	NA	6	1463119	NA	NA	NA	NA	NA	NA	NA	TT	CC	TT	TT	CC	TT	TT	CC	TT	CC	TT	NN	CC	CC	CC	CC	CC	CC	CC	CC	CC	TT	TT	TT	TT	CC	CC	CC	CC	CC	CC	CC	CC	CC	CC	CC	CC	TT	TT
chr06:1463204	NA	6	1463204	NA	NA	NA	NA	NA	NA	NA	CC	TT	CC	CC	TT	TT	TT	TT	TT	TT	TT	NN	TT	TT	TT	TT	TT	TT	TT	TT	TT	TT	TT	TT	TT	TT	TT	TT	TT	TT	TT	TT	TT	TT	TT	TT	TT	TT	TT
chr06:1463294	NA	6	1463294	NA	NA	NA	NA	NA	NA	NA	CC	TT	CC	CC	TT	TT	TT	TT	TT	TT	TT	NN	TT	TT	TT	TT	TT	TT	TT	TT	TT	TT	TT	TT	TT	TT	TT	TT	TT	TT	TT	TT	TT	TT	TT	TT	TT	TT	TT
chr06:1463390	NA	6	1463390	NA	NA	NA	NA	NA	NA	NA	AA	AA	AA	AA	AA	AA	GG	AA	AA	AA	AA	NN	AA	AA	AA	AA	AA	AA	AA	AA	AA	AA	AA	AA	GG	AA	AA	AA	AA	AA	AA	AA	AA	AA	AA	AA	AA	AA	AA
chr06:1463410	NA	6	1463410	NA	NA	NA	NA	NA	NA	NA	GG	GG	GG	GG	GG	GG	GG	GG	GG	GG	GG	NN	GG	GG	GG	GG	GG	GG	GG	GG	GG	GG	GG	GG	GG	GG	GG	GG	GG	GG	GG	GG	GG	GG	GG	GG	GG	GG	GG
chr06:1463572	NA	6	1463572	NA	NA	NA	NA	NA	NA	NA	AA	AA	AA	AA	AA	AA	GG	AA	AA	AA	AA	NN	AA	AA	AA	AA	AA	AA	AA	AA	AA	AA	AA	AA	GG	AA	AA	AA	AA	AA	AA	AA	AA	AA	AA	AA	AA	AA	AA
chr06:1463615	NA	6	1463615	NA	NA	NA	NA	NA	NA	NA	GG	AA	GG	GG	AA	GG	GG	AA	GG	AA	GG	NN	AA	AA	AA	AA	AA	AA	AA	AA	AA	GG	GG	GG	GG	AA	AA	AA	AA	AA	AA	AA	AA	AA	AA	AA	AA	GG	GG
chr06:1463754	NA	6	1463754	NA	NA	NA	NA	NA	NA	NA	TT	CC	TT	TT	CC	TT	TT	CC	TT	CC	TT	NN	CC	CC	CC	CC	CC	CC	CC	CC	CC	TT	TT	TT	TT	CC	CC	CC	CC	CC	CC	CC	CC	CC	CC	CC	CC	TT	TT
chr06:1463778	NA	6	1463778	NA	NA	NA	NA	NA	NA	NA	TT	TT	TT	TT	TT	TT	CC	TT	TT	TT	TT	NN	TT	TT	TT	TT	TT	TT	TT	TT	TT	TT	TT	TT	CC	TT	TT	TT	TT	TT	TT	TT	TT	TT	TT	TT	TT	TT	TT
chr06:1463994	NA	6	1463994	NA	NA	NA	NA	NA	NA	NA	CC	AA	CC	CC	AA	CC	CC	AA	CC	AA	CC	NN	AA	AA	AA	AA	AA	AA	AA	AA	AA	CC	CC	CC	CC	AA	AA	AA	AA	AA	AA	AA	AA	AA	AA	CA	AA	CC	CC
chr06:1464087	NA	6	1464087	NA	NA	NA	NA	NA	NA	NA	TT	CC	TT	TT	CC	CC	CC	CC	CC	CC	CC	NN	CC	CC	CC	CC	CC	CC	CC	CC	CC	CC	CC	CC	CC	CC	CC	CC	CC	CC	CC	CC	CC	CC	CC	CC	CC	CC	CC
chr06:1464221	NA	6	1464221	NA	NA	NA	NA	NA	NA	NA	AA	TT	AA	AA	TT	AA	AA	TT	AA	TT	AA	NN	TT	TT	TT	TT	TT	TT	TT	TT	TT	AA	AA	AA	AA	TT	TT	TT	TT	TT	TT	TT	TT	TT	TT	TT	TT	AA	AA
chr06:1464232	NA	6	1464232	NA	NA	NA	NA	NA	NA	NA	TT	CC	TT	TT	CC	TT	TT	CC	TT	CC	TT	NN	CC	CC	CC	CC	CC	CC	CC	CC	CC	TT	TT	TT	TT	CC	CC	CC	CC	CC	CC	CC	CC	CC	CC	TC	CC	TT	TT
chr06:13836107	NA	6	13836107	NA	NA	NA	NA	NA	NA	NA	CC	CG	CC	CC	GG	GG	GG	GG	GG	GG	GG	NN	GG	GG	GG	GG	GG	GG	GG	GG	GG	GG	GG	GG	GG	GG	GG	GG	GG	GG	GG	GG	GG	GG	GG	GG	GG	GG	GG
chr06:13836156	NA	6	13836156	NA	NA	NA	NA	NA	NA	NA	CC	CT	CC	CC	TT	TT	TT	TT	TT	TT	TT	NN	TT	TT	TT	TT	TT	TT	TT	TT	TT	TT	TT	TT	TT	TT	TT	TT	TT	TT	TT	TT	TT	TT	TT	TT	TT	TT	TT
chr06:13836226	NA	6	13836226	NA	NA	NA	NA	NA	NA	NA	TT	TT	TT	TT	TT	TT	TT	TT	TT	TT	TT	NN	TT	TT	TT	TT	TT	TT	TT	TT	TT	TT	TT	TT	TT	TT	TT	TT	TT	TT	TT	TT	TT	TT	TT	TT	TT	TT	TT
chr06:13836238	NA	6	13836238	NA	NA	NA	NA	NA	NA	NA	AA	AG	AA	AA	GG	GG	GG	GG	GG	GG	GG	NN	GG	GG	GG	GG	GG	GG	GG	GG	GG	GG	GG	GG	GG	GG	GG	GG	GG	GG	GG	GG	GG	GG	GG	GG	GG	GG	GG
chr06:13836265	NA	6	13836265	NA	NA	NA	NA	NA	NA	NA	TT	TT	TT	TT	TT	TT	TT	TT	TT	TT	TT	NN	TT	TT	TT	TT	TT	TT	TT	TT	TT	TT	TT	TT	TT	TT	TT	TT	TT	TT	TT	TT	TT	TT	TT	TT	TT	TT	TT
chr06:13836294	NA	6	13836294	NA	NA	NA	NA	NA	NA	NA	AA	AA	AA	AA	AA	AA	AA	AA	AA	AA	AA	NN	AA	AA	AA	AA	AA	AA	AA	AA	AA	AA	AA	AA	AA	AA	AA	AA	AA	AA	AA	AA	AA	AA	AA	AA	AA	AA	AA
chr06:13836308	NA	6	13836308	NA	NA	NA	NA	NA	NA	NA	AA	AA	AA	AA	AA	AA	AA	AA	AA	AA	AA	NN	AA	AA	AA	AA	AA	AA	AA	AA	AA	AA	AA	AA	AA	AA	AA	AA	AA	AA	AA	AA	AA	AA	AA	AA	AA	AA	AA
chr06:13836370	NA	6	13836370	NA	NA	NA	NA	NA	NA	NA	AA	AA	AA	AA	AA	AA	AA	AA	AA	AA	AA	NN	AA	AA	AA	AA	AA	AA	AA	AA	AA	AA	AA	AA	AA	AA	AA	AA	AA	AA	AA	AA	AA	AA	AA	AA	AA	AA	AA
chr06:13836609	NA	6	13836609	NA	NA	NA	NA	NA	NA	NA	TT	TC	TT	TT	CC	CC	CC	CC	CC	CC	CC	NN	CC	CC	CC	CC	CC	CC	CC	CC	CC	CC	CC	CC	CC	CC	CC	CC	CC	CC	CC	CC	CC	CC	CC	CC	CC	CC	CC
chr06:13837122	NA	6	13837122	NA	NA	NA	NA	NA	NA	NA	GG	GA	GG	GG	AA	AA	AA	AA	AA	AA	AA	NN	AA	AA	AA	AA	AA	AA	AA	AA	AA	AA	AA	AA	AA	AA	AA	AA	AA	AA	AA	AA	AA	AA	AA	AA	AA	AA	AA
chr06:13837719	NA	6	13837719	NA	NA	NA	NA	NA	NA	NA	AA	AG	AA	AA	GG	GG	GG	GG	GG	GG	GG	NN	GG	GG	GG	GG	GG	GG	GG	GG	GG	GG	GG	GG	GG	GG	GG	GG	GG	GG	GG	GG	GG	GG	GG	GG	GG	GG	GG
chr06:13837855	NA	6	13837855	NA	NA	NA	NA	NA	NA	NA	TT	TC	TT	TT	CC	CC	CC	CC	CC	CC	CC	NN	CC	CC	CC	CC	CC	CC	CC	CC	CC	CC	CC	CC	CC	CC	CC	CC	CC	CC	CC	CC	CC	CC	CC	CC	CC	CC	CC
chr06:13837969	NA	6	13837969	NA	NA	NA	NA	NA	NA	NA	GG	GA	GG	GG	AA	AA	AA	AA	AA	AA	AA	NN	AA	AA	AA	AA	AA	AA	AA	AA	AA	AA	AA	AA	AA	AA	AA	AA	AA	AA	AA	AA	AA	AA	AA	AA	AA	AA	AA
chr06:13838261	NA	6	13838261	NA	NA	NA	NA	NA	NA	NA	AA	AT	AA	AA	TT	TT	TT	TT	TT	TT	TT	NN	TT	TT	TT	TT	TT	TT	TT	TT	TT	TT	TT	TT	TT	TT	TT	TT	TT	TT	TT	TT	TT	TT	TT	TT	TT	TT	TT
chr06:13838869	NA	6	13838869	NA	NA	NA	NA	NA	NA	NA	AA	AA	AA	AA	AA	AA	AA	AA	AA	AA	AA	NN	AA	AA	AA	AA	AA	AA	AA	AA	AA	AA	AA	AA	AA	AA	AA	AA	AA	AA	AA	AA	AA	AA	AA	AA	AA	AA	AA
chr06:13838910	NA	6	13838910	NA	NA	NA	NA	NA	NA	NA	CC	CC	CC	CC	CC	CC	CC	CC	CC	CC	CC	NN	CC	CC	CC	CC	CC	CC	CC	CC	CC	CC	CC	CC	CC	CC	CC	CC	CC	CC	CC	CC	CC	CC	CC	CC	CC	CC	CC
chr06:21824398	NA	6	21824398	NA	NA	NA	NA	NA	NA	NA	CC	TT	TT	TT	TT	TT	TT	TT	TT	TT	TT	NN	TT	TT	TT	TT	TT	TT	TT	TT	TT	TT	TT	TT	TT	TT	TT	TT	TT	TT	TT	TT	TT	TT	TT	TT	TT	TT	TT
chr06:21824414	NA	6	21824414	NA	NA	NA	NA	NA	NA	NA	CC	GG	GG	GG	GG	GG	GG	GG	GG	GG	GG	NN	GG	GG	GG	GG	GG	GG	GG	GG	GG	GG	GG	GG	GG	GG	GG	GG	GG	GG	GG	GG	GG	GG	GG	GG	GG	GG	GG
chr06:21824459	NA	6	21824459	NA	NA	NA	NA	NA	NA	NA	GG	CC	CC	CC	CC	CC	CC	CC	CC	CC	CC	NN	CC	CC	CC	CC	CC	CC	CC	CC	CC	CC	CC	CC	CC	CC	CC	CC	CC	CC	CC	CC	CC	CC	CC	CC	CC	CC	CC
chr06:21824489	NA	6	21824489	NA	NA	NA	NA	NA	NA	NA	GG	TT	TT	TT	TT	TT	TT	TT	TT	TT	TT	NN	TT	TT	TT	TT	TT	TT	TT	TT	TT	TT	TT	TT	TT	TT	TT	TT	TT	TT	TT	TT	TT	TT	TT	TT	TT	TT	TT
chr06:21824514	NA	6	21824514	NA	NA	NA	NA	NA	NA	NA	GG	CC	CC	CC	CC	CC	CC	CC	CC	CC	CC	NN	CC	CC	CC	CC	CC	CC	CC	CC	CC	CC	CC	CC	CC	CC	CC	CC	CC	CC	CC	CC	CC	CC	CC	CC	CC	CC	CC
chr06:21824515	NA	6	21824515	NA	NA	NA	NA	NA	NA	NA	AA	TT	TT	TT	TT	TT	TT	TT	TT	TT	TT	NN	TT	TT	TT	TT	TT	TT	TT	TT	TT	TT	TT	TT	TT	TT	TT	TT	TT	TT	TT	TT	TT	TT	TT	TT	TT	TT	TT
chr06:21824564	NA	6	21824564	NA	NA	NA	NA	NA	NA	NA	GG	CC	CC	CC	CC	CC	CC	CC	CC	CC	CC	NN	CC	CC	CC	CC	CC	CC	CC	CC	CC	CC	CC	CC	GC	CC	CC	CC	CC	CC	CC	CC	CC	CC	CC	CC	CC	CC	CC
chr06:21824586	NA	6	21824586	NA	NA	NA	NA	NA	NA	NA	AA	CC	CC	CC	CC	CC	CC	CC	CC	CC	CC	NN	CC	CC	CC	CC	CC	CC	CC	CC	CC	CC	CC	CC	AC	CC	CC	CC	CC	CC	CC	CC	CC	CC	CC	CC	CC	CC	CC
chr06:21824617	NA	6	21824617	NA	NA	NA	NA	NA	NA	NA	AA	GG	GG	GG	GG	GG	GG	GG	GG	GG	GG	NN	GG	GG	GG	GG	GG	GG	GG	GG	GG	GG	GG	GG	AG	GG	GG	GG	GG	GG	GG	GG	GG	GG	GG	GG	GG	GG	GG
chr06:21824621	NA	6	21824621	NA	NA	NA	NA	NA	NA	NA	CC	AA	AA	AA	AA	AA	AA	AA	AA	AA	AA	NN	AA	AA	AA	AA	AA	AA	AA	AA	AA	AA	AA	AA	AA	AA	AA	AA	AA	AA	AA	AA	AA	AA	AA	AA	AA	AA	AA
chr06:21824624	NA	6	21824624	NA	NA	NA	NA	NA	NA	NA	GG	TT	TT	TT	TT	TT	TT	TT	TT	TT	TT	NN	TT	TT	TT	TT	TT	TT	TT	TT	TT	TT	TT	TT	TT	TT	TT	TT	TT	TT	TT	TT	TT	TT	TT	TT	TT	TT	TT
chr06:21824629	NA	6	21824629	NA	NA	NA	NA	NA	NA	NA	GG	AA	AA	AA	AA	AA	AA	AA	AA	AA	AA	NN	AA	AA	AA	AA	AA	AA	AA	AA	AA	AA	AA	AA	AA	AA	AA	AA	AA	AA	AA	AA	AA	AA	AA	AA	AA	AA	AA
chr06:21824717	NA	6	21824717	NA	NA	NA	NA	NA	NA	NA	TT	GG	GG	GG	GG	GG	GG	GG	GG	GG	GG	NN	GG	GG	GG	GG	GG	GG	GG	GG	GG	GG	GG	GG	GG	GG	GG	GG	GG	GG	GG	GG	GG	GG	GG	GG	GG	GG	GG
chr06:21824786	NA	6	21824786	NA	NA	NA	NA	NA	NA	NA	GG	AA	AA	AA	AA	AA	AA	AA	AA	AA	AA	NN	AA	AA	AA	AA	AA	AA	AA	AA	AA	AA	AA	AA	AA	AA	AA	AA	AA	AA	AA	AA	AA	AA	AA	AA	AA	AA	AA
chr06:21825085	NA	6	21825085	NA	NA	NA	NA	NA	NA	NA	AA	GG	GG	GG	GG	GG	GG	GG	GG	GG	GG	NN	GG	GG	GG	GG	GG	GG	GG	GG	GG	GG	GG	GG	GG	GG	GG	GG	GG	GG	GG	GG	GG	GG	GG	GG	GG	GG	GG
chr06:21825086	NA	6	21825086	NA	NA	NA	NA	NA	NA	NA	AA	GG	GG	GG	GG	GG	GG	GG	GG	GG	GG	NN	GG	GG	GG	GG	GG	GG	GG	GG	GG	GG	GG	GG	GG	GG	GG	GG	GG	GG	GG	GG	GG	GG	GG	GG	GG	GG	GG
chr06:21825098	NA	6	21825098	NA	NA	NA	NA	NA	NA	NA	CC	CC	CC	CC	CC	CC	CC	CC	CC	TT	CC	NN	CC	CC	CC	CC	TT	CC	CC	CC	CC	CC	CC	CC	CC	CC	CC	CC	CC	CC	CC	CC	CC	CC	CC	CC	CC	CC	CC
chr06:21825102	NA	6	21825102	NA	NA	NA	NA	NA	NA	NA	AA	CC	CC	CC	CC	CC	CC	CC	CC	CC	CC	NN	CC	CC	CC	CC	CC	CC	CC	CC	CC	CC	CC	CC	CC	CC	CC	CC	CC	CC	CC	CC	CC	CC	CC	CC	CC	CC	CC
chr06:21825688	NA	6	21825688	NA	NA	NA	NA	NA	NA	NA	GG	AA	AA	AA	AA	AA	AA	AA	AA	AA	AA	NN	AA	AA	AA	AA	AA	AA	AA	AA	AA	AA	AA	AA	AA	AA	AA	AA	AA	AA	AA	AA	AA	AA	AA	AA	AA	AA	AA
chr06:21825955	NA	6	21825955	NA	NA	NA	NA	NA	NA	NA	CC	TT	TT	TT	TT	TT	TT	TT	TT	TT	TT	NN	TT	TT	TT	TT	TT	TT	TT	TT	TT	TT	TT	TT	TT	TT	TT	TT	TT	TT	TT	TT	TT	TT	TT	TT	TT	TT	TT
chr06:21825985	NA	6	21825985	NA	NA	NA	NA	NA	NA	NA	AA	GG	GG	GG	GG	GG	GG	GG	GG	GG	GG	NN	GG	GG	GG	GG	GG	GG	GG	GG	GG	GG	GG	GG	GG	GG	GG	GG	GG	GG	GG	GG	GG	GG	GG	GG	GG	GG	GG
chr06:21826045	NA	6	21826045	NA	NA	NA	NA	NA	NA	NA	TT	GG	GG	GG	GG	GG	GG	GG	GG	GG	GG	NN	GG	GG	GG	GG	GG	GG	GG	GG	GG	GG	GG	GG	GG	GG	GG	GG	GG	GG	GG	GG	GG	GG	GG	GG	GG	GG	GG
chr06:21826051	NA	6	21826051	NA	NA	NA	NA	NA	NA	NA	TT	CC	CC	CC	CC	CC	CC	CC	CC	CC	CC	NN	CC	CC	CC	CC	CC	CC	CC	CC	CC	CC	CC	CC	CC	CC	CC	CC	CC	CC	CC	CC	CC	CC	CC	CC	CC	CC	CC
chr06:21826086	NA	6	21826086	NA	NA	NA	NA	NA	NA	NA	CC	TT	TT	TT	TT	TT	TT	TT	TT	TT	TT	NN	TT	TT	TT	TT	TT	TT	TT	TT	TT	TT	TT	TT	TT	TT	TT	TT	TT	TT	TT	TT	TT	TT	TT	TT	TT	TT	TT
chr06:21826100	NA	6	21826100	NA	NA	NA	NA	NA	NA	NA	GG	TT	TT	TT	TT	TT	TT	TT	TT	TT	TT	NN	TT	TT	TT	TT	TT	TT	TT	TT	TT	TT	TT	TT	TT	TT	TT	TT	TT	TT	TT	TT	TT	TT	TT	TT	TT	TT	TT
chr06:21826119	NA	6	21826119	NA	NA	NA	NA	NA	NA	NA	GG	TT	TT	TT	TT	TT	TT	TT	TT	TT	TT	NN	TT	TT	TT	TT	TT	TT	TT	TT	TT	TT	TT	TT	TT	TT	TT	TT	TT	TT	TT	TT	TT	TT	TT	TT	TT	TT	TT
chr06:21826144	NA	6	21826144	NA	NA	NA	NA	NA	NA	NA	TT	CC	CC	CC	CC	CC	CC	CC	CC	CC	CC	NN	CC	CC	CC	CC	CC	CC	CC	CC	CC	CC	CC	CC	CC	CC	CC	CC	CC	CC	CC	CC	CC	CC	CC	CC	CC	CC	CC
chr06:21826427	NA	6	21826427	NA	NA	NA	NA	NA	NA	NA	TT	TT	TT	TT	TT	TT	TT	TT	TT	AA	TT	NN	TT	TT	TT	TT	AA	TT	TT	TT	TT	TT	TT	TT	TT	TT	TT	TT	TT	TT	TT	TT	TT	TT	TT	TT	TT	TT	TT
chr06:21826620	NA	6	21826620	NA	NA	NA	NA	NA	NA	NA	CC	CC	CC	CC	CC	CC	CC	CC	CC	TT	CC	NN	CC	CC	CC	CC	TC	CC	CC	CC	CC	CC	CC	CC	CC	CC	CC	CC	CC	CC	CC	CC	CC	CC	CC	CC	CC	CC	CC
chr06:29477961	NA	6	29477961	NA	NA	NA	NA	NA	NA	NA	AA	TT	TT	TT	AA	AA	TT	TT	AA	TT	TT	NN	TT	TT	TT	AA	TT	TT	AA	TT	TT	AA	AA	AA	TT	AA	TT	AA	AA	AA	AA	AA	AA	TT	TT	TT	AA	TT	TT
chr06:29478246	NA	6	29478246	NA	NA	NA	NA	NA	NA	NA	TT	CC	CC	CC	TT	TT	CC	CC	TT	CC	CC	NN	CC	CC	CC	TT	CT	CC	TT	CC	CC	TT	TT	TT	CC	TT	CC	TT	TT	TT	TT	TT	TT	CC	CC	CC	TT	CC	CC
chr06:29478395	NA	6	29478395	NA	NA	NA	NA	NA	NA	NA	TT	CC	CC	CC	TT	TT	CC	CC	TT	CC	CC	NN	CC	CC	CC	TT	CC	CC	TT	CC	CT	TT	TT	TT	CC	TT	CC	TT	TT	TT	TT	TT	TT	CC	CC	CC	TT	CC	CC
chr06:29478404	NA	6	29478404	NA	NA	NA	NA	NA	NA	NA	AA	CC	CC	CC	AA	AA	CC	CC	AA	CC	CC	NN	CC	CC	CC	AA	CC	CC	AA	CC	CC	AA	AA	AA	CC	AA	CC	AA	AA	AA	AA	AA	AA	CC	CC	CC	AA	CC	CC
chr06:29478409	NA	6	29478409	NA	NA	NA	NA	NA	NA	NA	CC	TT	TT	TT	CC	CC	TT	TT	CC	TT	TT	NN	TT	TT	TT	CC	TT	TT	CC	TT	TC	CC	CC	CC	TT	CC	TT	CC	CC	CC	CC	CC	CC	TT	TT	TT	CC	TT	TT
chr06:29478417	NA	6	29478417	NA	NA	NA	NA	NA	NA	NA	CC	AA	AA	AA	CC	CC	AA	AA	CC	AA	AA	NN	AA	AA	AA	CC	AA	AA	CC	AA	AC	CC	CC	CC	AA	CC	AA	CC	CC	CC	CC	CC	CC	AA	AA	AC	CC	AA	AA
chr06:29478432	NA	6	29478432	NA	NA	NA	NA	NA	NA	NA	GG	TT	TT	TT	GG	GG	TT	TT	GG	TT	TT	NN	TT	TT	TT	GG	TT	TT	GG	TT	TG	GG	GG	GG	TT	GG	TT	GG	GG	GG	GG	GG	GG	TT	TT	TG	GG	TT	TT
chr06:29478452	NA	6	29478452	NA	NA	NA	NA	NA	NA	NA	CC	AA	AA	AA	CC	CC	AA	AA	CC	AA	AA	NN	AA	AA	AA	CC	AC	AA	CC	AA	AC	CC	CC	CC	AA	CC	AA	CC	CC	CC	CC	CC	CC	AA	AA	AC	CC	AA	AA
chr06:29478458	NA	6	29478458	NA	NA	NA	NA	NA	NA	NA	TT	GG	GG	GG	TT	TT	GG	GG	TT	GG	GG	NN	GG	GG	GG	TT	GT	GG	TT	GG	GT	TT	TT	TT	GG	TT	GG	TT	TT	TT	TT	TT	TT	GG	GG	GT	TT	GG	GG
chr06:29478460	NA	6	29478460	NA	NA	NA	NA	NA	NA	NA	CC	TT	TT	TT	CC	CC	TT	TT	CC	TT	TT	NN	TT	TT	TT	CC	TC	TT	CC	TT	TC	CC	CC	CC	TT	CC	TT	CC	CC	CC	CC	CC	CC	TT	TT	TC	CC	TT	TT
chr06:29478461	NA	6	29478461	NA	NA	NA	NA	NA	NA	NA	GG	TT	TT	TT	GG	GG	TT	TT	GG	TT	TT	NN	TT	TT	TT	GG	TG	TT	GG	TT	TG	GG	GG	GG	TT	GG	TT	GG	GG	GG	GG	GG	GG	TT	TT	TG	GG	TT	TT
chr06:29478539	NA	6	29478539	NA	NA	NA	NA	NA	NA	NA	AA	TT	TT	TT	AA	AA	TT	TT	AA	TT	TA	NN	TT	TT	TT	AA	TT	TT	AA	TT	TT	AA	AA	AA	TT	AA	TT	AA	AA	AA	AA	AA	AA	TT	TT	TT	AA	TT	TT
chr06:29478546	NA	6	29478546	NA	NA	NA	NA	NA	NA	NA	CC	AA	AA	AA	CC	CC	AA	AA	CC	AA	AC	NN	AA	AA	AA	CC	AC	AA	CC	AA	AA	CC	CC	CC	AA	CC	AA	CC	CC	CC	CC	CC	CC	AA	AA	AA	CC	AA	AA
chr06:29478551	NA	6	29478551	NA	NA	NA	NA	NA	NA	NA	GG	TT	TT	TT	GG	GG	TT	TT	GG	TT	TG	NN	TT	TT	TT	GG	TG	TT	GG	TT	TT	GG	GG	GG	TT	GG	TT	GG	GG	GG	GG	GG	GG	TT	TT	TT	GG	TT	TT
chr06:29478596	NA	6	29478596	NA	NA	NA	NA	NA	NA	NA	GG	AA	AA	AA	GG	GG	AA	AA	GG	AA	AG	NN	AA	AA	AA	GG	AA	AA	GG	AA	AA	GG	GG	GG	AA	GG	AA	GG	GG	GG	GG	GG	GG	AA	AA	AA	GG	AA	AA
chr06:29478597	NA	6	29478597	NA	NA	NA	NA	NA	NA	NA	TT	GG	GG	GG	TT	TT	GG	GG	TT	GG	GT	NN	GG	GG	GG	TT	GG	GG	TT	GG	GG	TT	TT	TT	GG	TT	GG	TT	TT	TT	TT	TT	TT	GG	GG	GG	TT	GG	GG
chr06:29478600	NA	6	29478600	NA	NA	NA	NA	NA	NA	NA	AA	GG	GG	GG	AA	AA	GG	GG	AA	GG	GA	NN	GG	GG	GG	AA	GA	GG	AA	GG	GG	AA	AA	AA	GG	AA	GG	AA	AA	AA	AA	AA	AA	GG	GG	GG	AA	GG	GG
chr06:29478607	NA	6	29478607	NA	NA	NA	NA	NA	NA	NA	AA	GG	GG	GG	AA	AA	GG	GG	AA	GG	GA	NN	GG	GG	GG	AA	GA	GG	AA	GG	GG	AA	AA	AA	GG	AA	GG	AA	AA	AA	AA	AA	AA	GG	GG	GG	AA	GG	GG
chr06:29478655	NA	6	29478655	NA	NA	NA	NA	NA	NA	NA	GG	AA	AA	AA	GG	GG	AA	AA	GG	AA	AG	NN	AA	AA	AA	GG	AG	AA	GG	AA	AA	GG	GG	GG	AA	GG	AA	GG	GG	GG	GG	GG	GG	AA	AA	AA	GG	AA	AA
chr06:29478657	NA	6	29478657	NA	NA	NA	NA	NA	NA	NA	GG	CC	CC	CC	GG	GG	CC	CC	GG	CC	CG	NN	CC	CC	CC	GG	CG	CC	GG	CC	CC	GG	GG	GG	CC	GG	CC	GG	GG	GG	GG	GG	GG	CC	CC	CC	GG	CC	CC
chr06:29478764	NA	6	29478764	NA	NA	NA	NA	NA	NA	NA	AA	TT	TT	TT	AA	AA	TT	TT	AA	TT	TT	NN	TT	TT	TT	AA	TT	TT	AA	TT	TT	AA	AA	AA	TT	AA	TT	AA	AA	AA	AA	AA	AA	TT	TT	TT	AA	TT	TT
chr06:29478784	NA	6	29478784	NA	NA	NA	NA	NA	NA	NA	TT	CC	CC	CC	TT	TT	CC	CC	TT	CC	CC	NN	CC	CC	CC	TT	CC	CC	TT	CC	CC	TT	TT	TT	CC	TT	CC	TT	TT	TT	TT	TT	TT	CC	CC	CC	TT	CC	CC
chr06:29478867	NA	6	29478867	NA	NA	NA	NA	NA	NA	NA	CC	AA	AA	AA	CC	CC	AA	AA	CC	AA	AA	NN	AA	AA	AA	CC	AA	AA	CC	AA	AA	CC	CC	CC	AA	CC	AA	CC	CC	CC	CC	CC	CC	AA	AA	AA	CC	AA	AA
chr06:29478961	NA	6	29478961	NA	NA	NA	NA	NA	NA	NA	GG	TT	TT	TT	GG	GG	TT	TT	GG	TT	TT	NN	TT	TT	TT	GG	TT	TT	GG	TT	TT	GG	GG	GG	TG	GG	TT	GG	GG	GG	GG	GG	GG	TT	TT	TT	GG	TT	TT
chr06:29479002	NA	6	29479002	NA	NA	NA	NA	NA	NA	NA	TT	AA	AA	AA	TT	TT	AA	AA	TT	AA	AA	NN	AA	AA	AA	TT	AA	AA	TT	AA	AA	TT	TT	TT	AA	TT	AA	TT	TT	TT	TT	TT	TT	AA	AA	AA	TT	AA	AA
chr06:29479042	NA	6	29479042	NA	NA	NA	NA	NA	NA	NA	TT	CC	CC	CC	TT	TT	CC	CC	TT	CC	CC	NN	CC	CC	CC	TT	CC	CC	TT	CC	CC	TT	TT	TT	CC	TT	CC	TT	TT	TT	TT	TT	TT	CC	CC	CC	TT	CC	CC
chr06:29479245	NA	6	29479245	NA	NA	NA	NA	NA	NA	NA	AG	GG	GG	GG	AA	AA	GG	GG	AA	GG	GG	NN	GG	GG	GG	AA	GG	GG	AA	GG	GG	AA	AG	AA	GG	AG	GG	AA	AA	AA	AA	AA	AA	GG	GG	GG	AA	GG	GG
chr06:29479283	NA	6	29479283	NA	NA	NA	NA	NA	NA	NA	TG	GG	GG	GG	TT	TT	GG	GG	TT	GG	GG	NN	GG	GG	GG	TT	GG	GG	TT	GG	GG	TT	TG	TT	GG	TG	GG	TT	TT	TT	TT	TT	TT	GG	GG	GG	TT	GG	GG
chr06:29479300	NA	6	29479300	NA	NA	NA	NA	NA	NA	NA	GG	AG	AG	AG	GG	GG	AA	AA	GG	AA	AA	NN	AA	AA	AA	GG	AA	AA	GG	AA	AA	GG	GG	GG	AG	GG	AA	GG	GG	GG	GG	GG	GG	AA	AA	AA	GG	AA	AA
chr06:29479370	NA	6	29479370	NA	NA	NA	NA	NA	NA	NA	CG	GG	GG	GG	CC	CC	GG	GG	CC	GG	GG	NN	GG	GG	GG	CC	GG	GG	CC	GG	GG	CC	CG	CC	GG	CG	GG	CC	CC	CC	CC	CC	CC	GG	GG	GG	CC	GG	GG
chr06:29479373	NA	6	29479373	NA	NA	NA	NA	NA	NA	NA	CT	TT	TT	TT	CC	CC	TT	TT	CC	TT	TT	NN	TT	TT	TT	CC	TT	TT	CC	TT	TT	CC	CT	CC	TT	CT	TT	CC	CC	CC	CC	CC	CC	TT	TT	TT	CC	TT	TT
chr06:29479391	NA	6	29479391	NA	NA	NA	NA	NA	NA	NA	TC	CC	CC	CC	TT	TT	CC	CC	TT	CC	CC	NN	CC	CC	CC	TT	CC	CC	TT	CC	CC	TT	TC	TT	CC	TC	CC	TT	TT	TT	TT	TT	TT	CC	CC	CC	TT	CC	CC
chr06:29479489	NA	6	29479489	NA	NA	NA	NA	NA	NA	NA	TC	CC	CC	CC	TT	TT	CC	CC	TT	CC	CC	NN	CC	CC	CC	TT	CC	CC	TT	CC	CC	TT	TC	TT	CC	TC	CC	TT	TT	TT	TT	TT	TT	CC	CC	CC	TT	CC	CC
chr06:29479789	NA	6	29479789	NA	NA	NA	NA	NA	NA	NA	GA	AA	AA	AA	GG	GG	AA	AA	GG	AA	AA	NN	AA	AA	AA	GG	AA	AA	GG	AA	AA	GG	GA	GG	AA	GA	AA	GG	GG	GG	GG	GG	GG	AA	AA	AA	GG	AA	AA
chr06:29479854	NA	6	29479854	NA	NA	NA	NA	NA	NA	NA	TG	GG	GG	GG	TT	TT	GG	GG	TT	GG	GG	NN	GG	GG	GG	TT	GG	GG	TT	GG	GG	TT	TG	TT	GG	TG	GG	TT	TT	TT	TT	TT	TT	GG	GG	GG	TT	GG	GG
chr06:29479975	NA	6	29479975	NA	NA	NA	NA	NA	NA	NA	AG	GG	GG	GG	AA	AA	GG	GG	AA	GG	GG	NN	GG	GG	GG	AA	GG	GG	AA	GG	GG	AA	AG	AA	GG	AG	GG	AA	AA	AA	AA	AA	AA	GG	GG	GG	AA	GG	GG
chr06:29480116	NA	6	29480116	NA	NA	NA	NA	NA	NA	NA	AC	CC	CC	CC	AA	AA	CC	CC	AA	CC	CC	NN	CC	CC	CC	AA	AC	CC	AA	CC	CC	AA	AC	AA	CC	AC	CC	AA	AA	AA	AA	AA	AA	CC	CC	CC	AA	CC	CC
chr06:29480163	NA	6	29480163	NA	NA	NA	NA	NA	NA	NA	GA	GA	GA	GA	AA	AA	AA	AA	AA	AA	AA	NN	AA	AA	AA	AA	AA	AA	AA	AA	AA	AA	GA	AA	AA	GA	AA	AA	AA	AA	AA	AA	AA	AA	AA	AA	AA	AA	AA
chr06:29480354	NA	6	29480354	NA	NA	NA	NA	NA	NA	NA	AC	CC	CC	CC	AA	AA	CC	CC	AA	CC	CC	NN	CC	CC	CC	AA	CC	CC	AA	CC	CC	AA	AC	AA	CC	AC	CC	AA	AA	AA	AA	AA	AA	CC	CC	CC	AA	CC	CC
chr06:29480408	NA	6	29480408	NA	NA	NA	NA	NA	NA	NA	GC	GC	GC	GC	GG	GG	CC	CC	GG	CC	CC	NN	CC	CC	CC	GG	GC	CC	GG	CC	CC	GG	GC	GG	CC	GC	CC	GG	GG	GG	GG	GG	GG	CC	CC	CC	GG	CC	CC
chr06:29480530	NA	6	29480530	NA	NA	NA	NA	NA	NA	NA	CC	TT	TT	TT	CC	CC	TT	TT	CC	TT	TT	NN	TT	TT	TT	CC	TT	TT	CC	TT	TT	CC	CC	CC	TT	CC	TT	CC	CC	CC	CC	CC	CC	TT	TT	TT	CC	TT	TT
chr06:29480603	NA	6	29480603	NA	NA	NA	NA	NA	NA	NA	TT	CC	CC	CC	TT	TT	CC	CC	TT	CC	CC	NN	CC	CC	CC	TT	CC	CC	TT	CC	CC	TT	TT	TT	CC	TT	CC	TT	TT	TT	TT	TT	TT	CC	CC	CC	TT	CT	CC
chr06:29480667	NA	6	29480667	NA	NA	NA	NA	NA	NA	NA	AA	GG	GG	GG	AA	AA	GG	GG	AA	GG	GG	NN	GG	GG	GG	AA	GG	GG	AA	GG	GG	AA	AA	AA	GG	AA	GG	AA	AA	AA	AA	AA	AA	GG	GG	GG	AA	GG	GG
chr06:29480692	NA	6	29480692	NA	NA	NA	NA	NA	NA	NA	GG	AA	AA	AA	GG	GG	AA	AA	GG	AA	AA	NN	AA	AA	AA	GG	AG	AA	GG	AA	AA	GG	GG	GG	AA	GG	AA	GG	GG	GG	GG	GG	GG	AA	AA	AA	GG	AA	AA
chr06:29480737	NA	6	29480737	NA	NA	NA	NA	NA	NA	NA	TT	CC	CC	CC	TT	TT	CC	CC	TT	CC	CC	NN	CC	CC	CC	TT	CC	CC	TT	CC	CC	TT	TT	TT	CC	TT	CC	TT	TT	TT	TT	TT	TT	CC	CC	CC	TT	CC	CC
chr06:29480739	NA	6	29480739	NA	NA	NA	NA	NA	NA	NA	TT	CC	CC	CC	TT	TT	CC	CC	TT	CC	CC	NN	CC	CC	CC	TT	CC	CC	TT	CC	CC	TT	TT	TT	CC	TT	CC	TT	TT	TT	TT	TT	TT	CC	CC	CC	TT	CC	CC
chr06:29480742	NA	6	29480742	NA	NA	NA	NA	NA	NA	NA	CC	AA	AA	AA	CC	CC	AA	AA	CC	AA	AA	NN	AA	AA	AA	CC	AA	AA	CC	AA	AA	CC	CC	CC	AA	CC	AA	CC	CC	CC	CC	CC	CC	AA	AA	AA	CC	AA	AA
chr06:29480810	NA	6	29480810	NA	NA	NA	NA	NA	NA	NA	GG	AA	AA	AA	GG	GG	AA	AA	GG	AA	AA	NN	AA	AA	AA	GG	AA	AA	GG	AA	AA	GG	GG	GG	AA	GG	AA	GG	GG	GG	GG	GG	GG	AA	AA	AA	GG	AA	AA
chr06:29480848	NA	6	29480848	NA	NA	NA	NA	NA	NA	NA	CC	TT	TT	TT	CC	CC	TT	TT	CC	TT	TT	NN	TT	TT	TT	CC	TC	TT	CC	TT	TT	CC	CC	CC	TT	CC	TT	CC	CC	CC	CC	CC	CC	TT	TT	TT	CC	TT	TT
chr06:29480852	NA	6	29480852	NA	NA	NA	NA	NA	NA	NA	TT	CC	CC	CC	TT	TT	CC	CC	TT	CC	CC	NN	CC	CC	CC	TT	CT	CC	TT	CC	CC	TT	TT	TT	CC	TT	CC	TT	TT	TT	TT	TT	TT	CC	CC	CC	TT	CC	CC
chr06:29480858	NA	6	29480858	NA	NA	NA	NA	NA	NA	NA	AA	GG	GG	GG	AA	AA	GG	GG	AA	GG	GG	NN	GG	GG	GG	AA	GA	GG	AA	GG	GG	AA	AA	AA	GG	AA	GG	AA	AA	AA	AA	AA	AA	GG	GG	GG	AA	GG	GG
chr06:29480869	NA	6	29480869	NA	NA	NA	NA	NA	NA	NA	GG	AA	AA	NN	GG	GG	AA	AA	GG	AA	AA	NN	AA	AA	AA	GG	AG	AA	GG	AA	AA	GG	GG	GG	AA	GG	AA	GG	GG	GG	GG	GG	GG	AA	AA	AA	GG	AA	AA
chr06:29480890	NA	6	29480890	NA	NA	NA	NA	NA	NA	NA	TT	CC	CC	NN	TT	TT	CC	CC	TT	CC	CC	NN	CC	CC	CC	TT	CC	CC	TT	CC	CC	TT	TT	TT	CC	TT	CC	TT	TT	TT	TT	TT	TT	NN	CC	CC	TT	CC	CC
chr06:30452693	NA	6	30452693	NA	NA	NA	NA	NA	NA	NA	TT	GT	TT	TT	GG	GG	TT	TT	TT	GG	GG	NN	GG	TT	TT	TT	GG	TT	TT	GG	TT	TT	TT	GG	TT	TT	GG	TT	TT	TT	TT	TT	TT	TT	TT	TT	TT	GG	TT
chr06:30452786	NA	6	30452786	NA	NA	NA	NA	NA	NA	NA	AA	AA	AA	AA	AA	AA	AA	AA	AA	AA	AA	NN	AA	AA	GA	GG	AA	GG	AA	AA	AA	AA	AA	AA	AA	AA	AA	GG	AA	AA	AA	AA	AA	GG	GG	AA	AA	AA	GG
chr06:30454256	NA	6	30454256	NA	NA	NA	NA	NA	NA	NA	AA	AA	AA	AA	AA	AA	AA	AA	AA	AA	AA	NN	AA	AA	GG	GG	AA	GG	AA	AA	AA	AA	AA	AA	AA	AA	AA	GG	AA	AA	AA	AA	AA	GG	GG	AA	AA	AA	GG
chr06:30454786	NA	6	30454786	NA	NA	NA	NA	NA	NA	NA	TT	TT	TT	TT	TT	TT	TT	TT	TT	TT	TT	NN	TT	TT	CC	CC	TT	CC	TT	TT	TT	TT	TT	TT	TT	TT	TT	TT	TT	TT	TT	TT	TT	CC	CC	TT	TT	TT	TT
chr06:30455019	NA	6	30455019	NA	NA	NA	NA	NA	NA	NA	AA	AA	AA	AA	AA	AA	AA	AA	AA	AA	AA	NN	AA	AA	GG	GG	AA	GG	AA	AA	AA	AA	AA	AA	AA	AA	AA	GG	AA	AA	AA	AA	AA	GG	GG	AA	AA	AA	GG
chr06:30455163	NA	6	30455163	NA	NA	NA	NA	NA	NA	NA	GG	GG	GG	GG	GG	GG	GG	GG	GG	GG	GG	NN	GG	GG	AA	AA	GG	AA	GG	GG	GG	GG	GG	GG	GG	GG	GG	AA	GG	GG	GG	GG	GG	AA	AA	GG	GG	GG	AA
chr07:4240214	NA	7	4240214	NA	NA	NA	NA	NA	NA	NA	CC	CC	CC	CC	CC	CC	CC	CC	CC	CC	CC	NN	CC	CC	CC	CC	CC	CC	CC	CC	CC	CC	CC	AA	CC	CC	CC	CC	CC	CC	CC	CC	CC	CC	CC	CC	CC	CC	CC
chr07:4240387	NA	7	4240387	NA	NA	NA	NA	NA	NA	NA	GG	GG	GG	GG	GG	GG	GG	GG	GG	GG	GG	NN	GG	GG	GG	GG	GG	GG	GG	GG	GG	GG	GG	TT	GG	GG	GG	GG	GG	GG	GG	GG	GG	GG	GG	GG	GG	GG	GG
chr07:4240603	NA	7	4240603	NA	NA	NA	NA	NA	NA	NA	CC	CC	CC	CC	CC	CC	CC	CC	CC	CC	CC	NN	CC	CC	CC	CC	CC	CC	CC	CC	CC	CC	CC	TT	CC	CC	CC	CC	CC	CC	CC	CC	CC	CC	CC	CC	CC	CC	CC
chr07:4240607	NA	7	4240607	NA	NA	NA	NA	NA	NA	NA	GG	GG	GG	GG	GG	GG	GG	GG	GG	GG	GG	NN	GG	GG	GG	GG	GG	GG	GG	GG	GG	GG	GG	AA	GG	GG	GG	GG	GG	GG	GG	GG	GG	GG	GG	GG	GG	GG	GG
chr07:4240633	NA	7	4240633	NA	NA	NA	NA	NA	NA	NA	TT	TT	TT	TT	TT	TT	TT	TT	TT	TT	TT	NN	TT	TT	TT	TT	TT	TT	TT	TT	TT	TT	TT	CC	TT	TT	TT	TT	TT	TT	TT	TT	TT	TT	TT	TT	TT	TT	TT
chr07:4240715	NA	7	4240715	NA	NA	NA	NA	NA	NA	NA	TT	TT	TT	TT	TT	TT	TT	TT	TT	TT	TT	NN	TT	TT	TT	TT	TT	TT	TT	TT	TT	TT	TT	CC	TT	TT	TT	TT	TT	TT	TT	TT	TT	TT	TT	TT	TT	TT	TT
chr07:4240980	NA	7	4240980	NA	NA	NA	NA	NA	NA	NA	TT	TT	TT	TT	TT	TT	TT	TT	TT	TT	TT	NN	TT	TT	TT	TT	TT	TT	TT	TT	TT	TT	TT	CC	TT	TT	TT	TT	TT	TT	TT	TT	TT	TT	TT	TT	TT	TT	TT
chr07:4241899	NA	7	4241899	NA	NA	NA	NA	NA	NA	NA	GG	GG	GG	GG	GG	GG	GG	GG	GG	GG	GG	NN	GG	GG	GG	GG	GG	GG	GG	GG	GG	GG	GG	CC	GG	GG	GG	GG	GG	GG	GG	GG	GG	GG	GG	GG	GG	GG	GG
chr07:4246381	NA	7	4246381	NA	NA	NA	NA	NA	NA	NA	CC	TT	CC	NN	TT	TT	TT	TT	TT	NN	CC	NN	CC	TT	TT	CC	CC	CC	CC	TT	TT	TT	TT	CT	TT	CC	TT	NN	NN	CC	CC	TT	TT	TT	TT	TT	TT	CT	TT
chr07:4246393	NA	7	4246393	NA	NA	NA	NA	NA	NA	NA	GG	AA	GG	NN	AA	AA	AA	AA	AA	GG	GG	NN	GG	AA	AA	GG	GG	GG	GG	AA	AA	AA	AA	GA	AA	GG	AA	NN	NN	GG	GG	AA	AA	AA	AA	AA	AA	GG	AA
chr07:4246495	NA	7	4246495	NA	NA	NA	NA	NA	NA	NA	NN	TT	CC	NN	TT	TT	TT	TC	TT	CC	CC	NN	CC	TT	TT	CC	CC	NN	CC	TT	TT	TT	TT	TC	TC	CC	TT	CC	CC	CC	CC	TT	TT	TC	TT	TT	TC	CC	TT
chr07:4246531	NA	7	4246531	NA	NA	NA	NA	NA	NA	NA	CC	NN	CC	CC	GG	GG	GG	GC	GG	CC	NN	NN	CC	GC	GC	CC	CC	NN	CC	GG	GC	GC	GG	GC	GC	CC	GC	CC	CC	CC	CC	GG	GG	GC	GG	GG	GC	NN	GC
chr07:4246543	NA	7	4246543	NA	NA	NA	NA	NA	NA	NA	GG	NN	GG	GG	AA	AA	AA	AG	AA	GG	GG	NN	GG	AG	AG	GG	GG	NN	GG	AA	AG	GG	AA	AG	AG	GG	AG	GG	GG	GG	GG	AA	AA	AG	AA	AA	AG	GG	AG
chr07:4246558	NA	7	4246558	NA	NA	NA	NA	NA	NA	NA	GG	NN	GG	GG	NN	CG	CG	CG	CG	GG	GG	NN	GG	CG	CG	GG	NN	GG	GG	CG	CG	GG	CC	CG	GG	GG	CG	GG	GG	GG	GG	CC	CC	GG	CC	CC	GG	GG	GG
chr07:4246564	NA	7	4246564	NA	NA	NA	NA	NA	NA	NA	TT	NN	TT	TT	NN	CT	CT	CT	CT	TT	TT	NN	TT	CT	CT	TT	CC	TT	TT	CT	CT	TT	CC	TT	TT	TT	CT	TT	TT	TT	TT	CC	CC	TT	CC	CC	TT	TT	TT
chr07:4246583	NA	7	4246583	NA	NA	NA	NA	NA	NA	NA	NN	CC	NN	NN	CC	CG	CG	CG	CG	GG	GG	NN	GG	CG	CG	GG	CC	GG	GG	CG	CG	CG	CC	CC	GG	GG	CG	GG	GG	GG	GG	CC	CC	CG	CC	CC	CG	GG	CG
chr07:4248592	NA	7	4248592	NA	NA	NA	NA	NA	NA	NA	AA	AA	AA	AA	AA	AA	AA	AA	AA	AA	AA	NN	AA	AA	AA	AA	AA	AA	AA	AA	AA	AA	AA	CC	AA	AA	AA	AA	AA	AA	AA	AA	AA	AA	AA	AA	AA	AA	AA
chr07:4249801	NA	7	4249801	NA	NA	NA	NA	NA	NA	NA	AA	AA	AA	AA	AA	AA	AA	AA	AA	AA	AA	NN	AA	AA	AA	AA	AA	AA	TA	AA	AA	AA	AA	TT	AA	AA	AA	AA	AA	AA	AA	AA	AA	AA	AA	AA	AA	AA	AA
chr07:4249999	NA	7	4249999	NA	NA	NA	NA	NA	NA	NA	GG	GG	GG	GG	GG	GG	GG	GG	GG	GG	GG	NN	GG	GG	GG	GG	GG	GG	GG	GG	GG	GG	GG	TT	GG	GG	GG	GG	GG	GG	GG	GG	GG	GG	GG	GG	GG	GG	GG
chr07:4250220	NA	7	4250220	NA	NA	NA	NA	NA	NA	NA	AA	AA	AA	AA	AA	AA	AA	AA	AA	AA	AA	NN	AA	AA	AA	AA	AA	AA	AA	AA	AA	AA	AA	TT	AA	AA	AA	AA	AA	AA	AA	AA	AA	AA	AA	AA	AA	AA	AA
chr07:4250255	NA	7	4250255	NA	NA	NA	NA	NA	NA	NA	GG	GG	GG	NN	GG	GG	GG	GG	GG	GG	GG	NN	GG	GG	GG	GG	GG	GG	GG	GG	GG	GG	GG	AA	GG	GG	GG	GG	GG	GG	GG	GG	GG	GG	GG	GG	GG	GG	GG
chr07:4250927	NA	7	4250927	NA	NA	NA	NA	NA	NA	NA	CC	CC	CC	CC	CC	CC	CC	CC	CC	CC	CC	NN	CC	CC	CC	CC	CC	CC	CC	CC	CC	CC	CC	TT	CC	CC	CC	CC	CC	CC	CC	CC	CC	CC	CC	CC	CC	CC	CC
chr07:4252351	NA	7	4252351	NA	NA	NA	NA	NA	NA	NA	AA	AA	AA	AA	AA	AA	AA	AA	AA	AA	AA	NN	AA	AA	AA	AA	AA	AA	AA	AA	AA	AA	AA	GG	AA	AA	AA	AA	AA	AA	AA	AA	AA	AA	AA	AA	AA	AA	AA
chr07:4253272	NA	7	4253272	NA	NA	NA	NA	NA	NA	NA	TT	TT	TT	TT	TT	TT	TT	TT	TT	TT	TT	NN	TT	TT	TT	TT	TT	TT	TT	TT	TT	TT	TT	CC	TT	TT	TT	TT	TT	TT	TT	TT	TT	TT	TT	TT	TT	TT	TT
chr07:4253283	NA	7	4253283	NA	NA	NA	NA	NA	NA	NA	AA	AA	AA	AA	AA	AA	AA	AA	AA	AA	AA	NN	AA	AA	AA	AA	AA	AA	AA	AA	AA	AA	AA	GG	AA	AA	AA	AA	AA	AA	AA	AA	AA	AA	AA	AA	AA	AA	AA
chr07:4253284	NA	7	4253284	NA	NA	NA	NA	NA	NA	NA	TT	TT	TT	TT	TT	TT	TT	TT	TT	TT	TT	NN	TT	TT	TT	TT	TT	TT	TT	TT	TT	TT	TT	CC	TT	TT	TT	TT	TT	TT	TT	TT	TT	TT	TT	TT	TT	TT	TT
chr07:4253332	NA	7	4253332	NA	NA	NA	NA	NA	NA	NA	CC	CC	CC	CC	CC	CC	CC	CC	CC	CC	CC	NN	CC	CC	CC	CC	CC	CC	CC	CC	CC	CC	CC	TT	CC	CC	CC	CC	CC	CC	CC	CC	CC	CC	CC	CC	CC	CC	CC
chr07:7406728	NA	7	7406728	NA	NA	NA	NA	NA	NA	NA	GG	GG	GG	GG	GG	GG	GG	GG	GG	GG	GG	NN	GG	GG	GG	GG	GG	AA	AA	GG	GG	GG	AA	GG	NN	GG	AA	GG	GG	GG	GG	GG	GG	GG	GG	NN	GG	GG	GG
chr07:7406879	NA	7	7406879	NA	NA	NA	NA	NA	NA	NA	GG	GG	GG	GG	GG	GG	GG	GG	GG	GG	GG	NN	GG	GG	GG	GG	GG	CC	CC	GG	GG	GG	CC	GG	GG	GG	CC	GG	GG	GG	GG	GG	GG	GG	GG	NN	GG	GG	GG
chr07:7406882	NA	7	7406882	NA	NA	NA	NA	NA	NA	NA	AA	AA	AA	AA	AA	AA	AA	AA	AA	AA	AA	NN	AA	AA	AA	AA	AA	GG	GG	AA	AA	AA	GG	AA	AA	AA	GG	AA	AA	AA	AA	AA	AA	AA	AA	NN	AA	AA	AA
chr07:7406920	NA	7	7406920	NA	NA	NA	NA	NA	NA	NA	CC	CC	CC	CC	CC	CC	CC	CC	CC	CC	CC	NN	CC	CC	CC	CC	CC	TT	TT	CC	CC	CC	TT	CC	CC	CC	TT	CC	CC	CC	CC	CC	CC	CC	CC	CC	CC	CC	CC
chr07:7407068	NA	7	7407068	NA	NA	NA	NA	NA	NA	NA	AA	CA	AA	AA	AA	AA	AA	AA	AA	AA	AA	NN	AA	AA	AA	AA	AA	CC	CC	AA	AA	AA	CC	AA	AA	AA	CC	AA	AA	AA	AA	AA	AA	AA	AA	AA	AA	AA	AA
chr07:7407255	NA	7	7407255	NA	NA	NA	NA	NA	NA	NA	TT	TT	TT	TT	TT	TT	TT	TT	TT	TT	TT	NN	TT	TT	TT	TT	TT	CC	CC	TT	TT	TT	CC	TT	TT	TT	CC	TT	TT	TT	TT	TT	TT	TT	TT	TT	TT	TT	TT
chr07:7407405	NA	7	7407405	NA	NA	NA	NA	NA	NA	NA	GG	GG	GG	GG	GG	GG	GG	GG	GG	GG	GG	NN	GG	GG	GG	GG	GG	CC	CC	GG	GG	GG	CC	GG	GG	GG	CC	GG	GG	GG	GG	GG	GG	GG	GG	GG	GG	GG	GG
chr07:7408033	NA	7	7408033	NA	NA	NA	NA	NA	NA	NA	AA	AA	AA	AA	AA	AA	AA	AA	AA	AA	AA	NN	AA	AA	AA	AA	AA	CC	CC	AA	AA	AA	CC	AA	AA	AA	CC	AA	AA	AA	AA	AA	AA	AA	AA	AA	AA	AA	AA
chr07:7408333	NA	7	7408333	NA	NA	NA	NA	NA	NA	NA	CC	CC	CC	CC	CC	CC	CC	CC	CC	CC	CC	NN	CC	CC	CC	CC	CC	TT	TT	CC	CC	CC	TT	CC	CC	CC	TT	CC	CC	CC	CC	CC	CC	CC	CC	CC	CC	CC	CC
chr07:7408419	NA	7	7408419	NA	NA	NA	NA	NA	NA	NA	AA	AA	AA	AA	AA	AA	AA	AA	AA	AA	AA	NN	AA	AA	AA	AA	AA	GG	GG	AA	AA	AA	GG	AA	AA	AA	GG	AA	AA	AA	AA	AA	AA	AA	AA	AA	AA	AA	AA
chr07:7408467	NA	7	7408467	NA	NA	NA	NA	NA	NA	NA	TT	TT	TT	TT	TT	TT	TT	TT	TT	TT	TT	NN	TT	TT	TT	TT	TT	AA	AA	TT	TT	TT	AA	TT	AT	TT	AA	TT	TT	TT	TT	TT	TT	TT	TT	TT	TT	TT	TT
chr07:7408755	NA	7	7408755	NA	NA	NA	NA	NA	NA	NA	GG	GG	GG	GG	GG	GG	GG	GG	AA	AA	GG	NN	GG	GG	GG	AA	AA	GG	GG	AA	GG	GG	GG	AA	GG	GG	GG	AA	AA	AA	AA	GG	AA	GG	GG	GG	GG	GG	AA
chr07:7409056	NA	7	7409056	NA	NA	NA	NA	NA	NA	NA	CC	CC	CC	CC	CC	CC	CC	CC	GC	CC	CC	NN	CC	CC	CC	CC	CC	GG	GG	CC	CC	CC	GG	CC	NN	CC	GG	CC	CC	CC	CC	CC	CC	CC	CC	NN	CC	CC	CC
chr07:8871880	NA	7	8871880	NA	NA	NA	NA	NA	NA	NA	CC	CC	CC	CC	CC	CC	CC	CC	CC	CC	CC	NN	CC	CC	CC	CC	CC	CC	TC	CC	CC	CC	TT	CC	CC	CC	CC	CC	CC	CC	CC	CC	CC	CC	CC	CC	CC	CC	CC
chr07:8872026	NA	7	8872026	NA	NA	NA	NA	NA	NA	NA	GG	GG	GG	GG	GG	GG	GG	GG	GG	GG	GG	NN	GG	GG	GG	GG	GG	GG	GG	GG	GG	GG	GG	GG	GG	GG	GG	GG	GG	GG	GG	GG	GG	GG	GG	GG	GG	GG	GG
chr07:8872040	NA	7	8872040	NA	NA	NA	NA	NA	NA	NA	CC	CC	TT	TT	CC	CC	CC	CC	CC	CC	CC	NN	CC	CC	CC	CC	CC	CC	CC	CC	CC	CC	CC	CC	CC	CC	CC	CC	CC	CC	CC	CC	CC	CC	CC	CC	CC	CC	CC
chr07:8872242	NA	7	8872242	NA	NA	NA	NA	NA	NA	NA	CC	CC	CC	CC	CC	CC	CC	CC	CC	CC	CC	NN	CC	CC	CC	CC	CC	CC	CC	CC	CC	CC	AA	CC	AC	CC	CC	CC	CC	CC	CC	CC	CC	CC	CC	CC	CC	CC	CC
chr07:8872318	NA	7	8872318	NA	NA	NA	NA	NA	NA	NA	TT	TT	TT	TT	TT	TT	TT	TT	TT	TT	TT	NN	TT	TT	TT	TT	TT	TT	TT	TT	TT	TT	AA	TT	AT	TT	TT	TT	TT	TT	TT	TT	TT	TT	TT	TT	TT	TT	TT
chr07:8872356	NA	7	8872356	NA	NA	NA	NA	NA	NA	NA	GG	TG	GG	NN	GG	GG	GG	GG	TT	GG	GG	NN	GG	GG	GG	TT	TG	GG	GG	GG	GG	GG	GG	GG	GG	GG	GG	GG	GG	GG	GG	GG	TT	GG	GG	GG	GG	GG	TT
chr07:8872357	NA	7	8872357	NA	NA	NA	NA	NA	NA	NA	AA	AA	GG	NN	AA	AA	AA	AA	AA	AA	AA	NN	AA	AA	AA	AA	AA	AA	AA	AA	AA	AA	AA	AA	AA	AA	AA	AA	AA	AA	AA	AA	AA	AA	AA	AA	AA	AA	AA
chr07:8872564	NA	7	8872564	NA	NA	NA	NA	NA	NA	NA	CC	TC	TT	TT	NN	CC	CC	CC	TT	CC	CC	NN	CC	CC	CC	TT	CC	CC	CC	CC	CC	CC	TT	CC	CC	CC	CC	CC	CC	CC	CC	NN	TT	CC	CC	CC	CC	CC	TT
chr07:8872660	NA	7	8872660	NA	NA	NA	NA	NA	NA	NA	AA	AA	TT	TT	AA	AA	AA	AA	AA	AA	AA	NN	AA	AA	AA	AA	AA	AA	AA	AA	AA	AA	AA	AA	AA	AA	AA	AA	AA	AA	AA	AA	AA	AA	AA	AA	AA	AA	AA
chr07:8872669	NA	7	8872669	NA	NA	NA	NA	NA	NA	NA	TT	CT	TT	TT	TT	TT	TT	TT	CC	TT	TT	NN	TT	TT	TT	CC	CT	TT	TT	TT	TT	TT	CC	TT	TT	TT	TT	TT	TT	TT	TT	TT	CC	TT	TT	TT	TT	TT	CC
chr07:8872679	NA	7	8872679	NA	NA	NA	NA	NA	NA	NA	TT	GT	GG	GG	TT	TT	TT	TT	GG	TT	TT	NN	TT	TT	TT	GG	GT	TT	TT	TT	TT	TT	GG	TT	TT	TT	TT	TT	TT	TT	TT	TT	GG	TT	TT	TT	TT	TT	GG
chr07:8872787	NA	7	8872787	NA	NA	NA	NA	NA	NA	NA	AA	AA	GG	GG	AA	AA	AA	AA	AA	AA	AA	NN	AA	AA	AA	AA	AA	AA	AA	AA	AA	AA	AA	AA	AA	AA	AA	AA	AA	AA	AA	AA	AA	AA	AA	AA	AA	AA	AA
chr07:8872788	NA	7	8872788	NA	NA	NA	NA	NA	NA	NA	CC	AC	CC	CC	CC	CC	CC	CC	AA	CC	CC	NN	CC	CC	CC	AA	CC	CC	CC	CC	CC	CC	CC	CC	CC	CC	CC	CC	CC	CC	CC	CC	AA	CC	CC	CC	CC	CC	AA
chr07:8872971	NA	7	8872971	NA	NA	NA	NA	NA	NA	NA	TT	TT	AA	AA	TT	TT	TT	TT	TT	TT	TT	NN	TT	TT	TT	TT	TT	TT	TT	TT	TT	TT	AA	TT	TT	TT	TT	TT	TT	TT	TT	TT	TT	TT	TT	TT	TT	TT	TT
chr07:8873024	NA	7	8873024	NA	NA	NA	NA	NA	NA	NA	TT	TT	CC	CC	TT	TT	TT	TT	TT	TT	TT	NN	TT	TT	TT	TT	TT	TT	TT	TT	TT	TT	TT	TT	TT	TT	TT	TT	TT	TT	TT	TT	TT	TT	TT	TT	TT	TT	TT
chr07:8873032	NA	7	8873032	NA	NA	NA	NA	NA	NA	NA	CC	CC	TT	TT	CC	CC	CC	CC	CC	CC	CC	NN	CC	CC	CC	CC	CC	CC	CC	CC	CC	CC	TT	CC	CC	CC	CC	CC	CC	CC	CC	CC	CC	CC	CC	CC	CC	CC	CC
chr07:8873070	NA	7	8873070	NA	NA	NA	NA	NA	NA	NA	CC	CC	CC	CC	CC	CC	CC	CC	CC	CC	CC	NN	CC	CC	CC	CC	CC	CC	CC	CC	CC	CC	TT	CC	CC	CC	CC	CC	CC	CC	CC	CC	CC	CC	CC	CC	CC	CC	CC
chr07:8873219	NA	7	8873219	NA	NA	NA	NA	NA	NA	NA	TT	TT	TT	TT	TT	TT	TT	TT	TT	TT	TT	NN	TT	TT	TT	TT	TT	TT	TT	TT	TT	TT	AA	TT	TT	TT	TT	TT	TT	TT	TT	TT	TT	TT	TT	TT	TT	TT	TT
chr07:8873514	NA	7	8873514	NA	NA	NA	NA	NA	NA	NA	CC	CC	CC	CC	CC	CC	CC	CC	CC	CC	CC	NN	CC	CC	CC	CC	CC	CC	CC	CC	CC	CC	CC	CC	CC	CC	CC	CC	CC	CC	CC	CC	CC	CC	CC	CC	CC	CC	CC
chr07:8873904	NA	7	8873904	NA	NA	NA	NA	NA	NA	NA	AA	CA	CC	CC	AA	AA	AA	AA	CC	AA	AA	NN	AA	AA	AA	CC	AA	AA	AA	AA	AA	AA	CC	AA	AA	AA	AA	AA	AA	AA	AA	AA	CC	AA	AA	AA	AA	AA	CC
chr07:8874142	NA	7	8874142	NA	NA	NA	NA	NA	NA	NA	GG	CG	GG	GG	GG	GG	GG	GG	CC	GG	GG	NN	GG	GG	GG	CC	GG	GG	GG	GG	GG	GG	GG	GG	GG	GG	GG	GG	GG	GG	GG	GG	CC	GG	GG	GG	GG	GG	CC
chr07:8874165	NA	7	8874165	NA	NA	NA	NA	NA	NA	NA	CC	CC	CC	CC	CC	CC	CC	CC	CC	CC	CC	NN	CC	CC	CC	CC	CC	CC	CC	CC	CC	CC	TT	CC	CC	CC	CC	CC	CC	CC	CC	CC	CC	CC	CC	CC	CC	CC	CC
chr07:8874207	NA	7	8874207	NA	NA	NA	NA	NA	NA	NA	AA	AA	AA	AA	AA	AA	AA	AA	AA	AA	AA	NN	AA	AA	AA	AA	AA	AA	AA	AA	AA	AA	GG	AA	AA	AA	AA	AA	AA	AA	AA	AA	AA	AA	AA	AA	AA	AA	AA
chr07:8874262	NA	7	8874262	NA	NA	NA	NA	NA	NA	NA	TT	CT	CC	CC	TT	TT	TT	TT	CC	TT	TT	NN	TT	TT	TT	CC	TT	TT	TT	TT	TT	TT	CC	TT	TT	TT	TT	TT	TT	TT	TT	TT	CC	TT	TT	TT	TT	TT	CC
chr07:8874267	NA	7	8874267	NA	NA	NA	NA	NA	NA	NA	AA	GA	GG	GG	AA	AA	AA	AA	GG	AA	AA	NN	AA	AA	AA	GG	AA	AA	AA	AA	AA	AA	GG	AA	AA	AA	AA	AA	AA	AA	AA	AA	GG	AA	AA	AA	AA	AA	GG
chr07:8874297	NA	7	8874297	NA	NA	NA	NA	NA	NA	NA	AA	AA	AA	AA	AA	AA	AA	AA	AA	AA	AA	NN	AA	AA	AA	AA	AA	AA	AA	AA	AA	AA	TT	AA	AA	AA	AA	AA	AA	AA	AA	AA	AA	AA	AA	AA	AA	AA	AA
chr07:8874318	NA	7	8874318	NA	NA	NA	NA	NA	NA	NA	CC	CC	CC	CC	CC	CC	CC	CC	CC	CC	CC	NN	CC	CC	CC	CC	CC	CC	CC	CC	CC	CC	TT	CC	CC	CC	CC	CC	CC	CC	CC	CC	CC	CC	CC	CC	CC	CC	CC
chr07:8874338	NA	7	8874338	NA	NA	NA	NA	NA	NA	NA	GG	GG	AA	AA	GG	GG	GG	GG	GG	GG	GG	NN	GG	GG	GG	GG	GG	GG	GG	GG	GG	GG	GG	GG	GG	GG	GG	GG	GG	GG	GG	GG	GG	GG	GG	GG	GG	GG	GG
chr07:8874363	NA	7	8874363	NA	NA	NA	NA	NA	NA	NA	AA	AA	GG	GG	AA	AA	AA	AA	AA	AA	AA	NN	AA	AA	AA	AA	AA	AA	AA	AA	AA	AA	GG	AA	AA	AA	AA	AA	AA	AA	AA	AA	AA	AA	AA	AA	AA	AA	AA
chr07:8874375	NA	7	8874375	NA	NA	NA	NA	NA	NA	NA	AA	AA	AA	AA	AA	AA	AA	AA	AA	AA	AA	NN	AA	AA	AA	AA	AA	AA	AA	AA	AA	AA	AA	AA	AA	AA	AA	AA	AA	AA	AA	AA	AA	AA	AA	AA	AA	AA	AA
chr07:8874384	NA	7	8874384	NA	NA	NA	NA	NA	NA	NA	GG	GG	GG	GG	GG	GG	GG	GG	GG	GG	GG	NN	GG	GG	GG	GG	GG	GG	GG	GG	GG	GG	GG	GG	GG	GG	GG	GG	GG	GG	GG	GG	GG	GG	GG	GG	GG	GG	GG
chr07:8874389	NA	7	8874389	NA	NA	NA	NA	NA	NA	NA	GG	GG	GG	GG	GG	GG	GG	GG	GG	GG	GG	NN	GG	GG	GG	GG	GG	GG	GG	GG	GG	GG	GG	GG	GG	GG	GG	GG	GG	GG	GG	GG	GG	GG	GG	GG	GG	GG	GG
chr07:8874457	NA	7	8874457	NA	NA	NA	NA	NA	NA	NA	TT	TT	TT	TT	TT	TT	TT	TT	TT	TT	TT	NN	TT	TT	TT	TT	TT	TT	TT	TT	TT	TT	TT	TT	TT	TT	TT	TT	TT	TT	TT	TT	TT	TT	TT	TT	TT	TT	TT
chr07:8874476	NA	7	8874476	NA	NA	NA	NA	NA	NA	NA	AA	GA	GG	GG	AA	AA	AA	AA	GG	AA	AA	NN	AA	AA	AA	GG	AA	AA	AA	AA	AA	AA	GG	AA	AA	AA	AA	AA	AA	AA	AA	AA	GG	AA	AA	AA	AA	AA	GA
chr07:8874504	NA	7	8874504	NA	NA	NA	NA	NA	NA	NA	GG	GG	GG	GG	GG	GG	GG	GG	GG	GG	GG	NN	GG	GG	GG	GG	GG	GG	GG	GG	GG	GG	GG	GG	GG	GG	GG	GG	GG	GG	GG	GG	GG	GG	GG	GG	GG	GG	GG
chr07:8874647	NA	7	8874647	NA	NA	NA	NA	NA	NA	NA	GG	AG	AA	AA	GG	GG	GG	GG	AA	GG	GG	NN	GG	GG	GG	AA	GG	GG	GG	GG	GG	GG	GG	GG	GG	GG	GG	GG	GG	GG	GG	GG	AA	GG	GG	GG	GG	GG	AA
chr07:8874811	NA	7	8874811	NA	NA	NA	NA	NA	NA	NA	TT	GT	GG	GG	TT	TT	TT	TT	GG	TT	TT	NN	TT	TT	TT	GG	TT	TT	TT	TT	TT	TT	GG	TT	TT	TT	TT	TT	TT	TT	TT	TT	GG	TT	TT	TT	TT	TT	GG
chr07:8874894	NA	7	8874894	NA	NA	NA	NA	NA	NA	NA	TT	CT	CC	CC	TT	TT	TT	TT	CC	TT	TT	NN	TT	TT	TT	CC	TT	TT	TT	TT	TT	TT	TT	TT	TT	TT	TT	TT	TT	TT	TT	TT	CC	TT	TT	TT	TT	TT	CC
chr07:8875000	NA	7	8875000	NA	NA	NA	NA	NA	NA	NA	TT	TT	TT	TT	TT	TT	TT	TT	TT	TT	TT	NN	TT	TT	TT	TT	TT	TT	TT	TT	TT	TT	TT	TT	TT	TT	TT	TT	TT	TT	TT	TT	TT	TT	TT	TT	TT	TT	TT
chr07:8875159	NA	7	8875159	NA	NA	NA	NA	NA	NA	NA	GG	AG	AA	AA	GG	GG	GG	GG	AA	GG	GG	NN	GG	GG	GG	AA	GG	GG	GG	GG	GG	GG	GG	GG	GG	GG	GG	GG	GG	GG	GG	GG	AA	GG	GG	GG	GG	GG	AA
chr07:8875240	NA	7	8875240	NA	NA	NA	NA	NA	NA	NA	AA	AA	AA	AA	AA	AA	AA	AA	AA	AA	AA	NN	AA	AA	AA	AA	AA	AA	AA	AA	AA	AA	AA	AA	AA	AA	AA	AA	AA	AA	AA	AA	AA	AA	AA	AA	AA	AA	AA
chr07:8875283	NA	7	8875283	NA	NA	NA	NA	NA	NA	NA	AA	CA	CC	CC	AA	AA	AA	AA	CC	AA	AA	NN	AA	AA	AA	CC	AA	AA	AA	AA	AA	AA	AA	AA	AA	AA	AA	AA	AA	AA	AA	AA	CC	AA	AA	AA	AA	AA	CC
chr07:8875286	NA	7	8875286	NA	NA	NA	NA	NA	NA	NA	TT	CT	CC	CC	TT	TT	TT	TT	CC	TT	TT	NN	TT	TT	TT	CC	TT	TT	TT	TT	TT	TT	TT	TT	TT	TT	TT	TT	TT	TT	TT	TT	CC	TT	TT	TT	TT	TT	CC
chr07:8875287	NA	7	8875287	NA	NA	NA	NA	NA	NA	NA	TT	AT	AA	AA	TT	TT	TT	TT	AA	TT	TT	NN	TT	TT	TT	AA	TT	TT	TT	TT	TT	TT	TT	TT	TT	TT	TT	TT	TT	TT	TT	TT	AA	TT	TT	TT	TT	TT	AA
chr07:8875295	NA	7	8875295	NA	NA	NA	NA	NA	NA	NA	GG	AG	AA	AA	GG	GG	GG	GG	AA	GG	GG	NN	GG	GG	GG	AA	GG	GG	GG	GG	GG	GG	GG	GG	GG	GG	GG	GG	GG	GG	GG	GG	AA	GG	GG	GG	GG	GG	AA
chr07:8875309	NA	7	8875309	NA	NA	NA	NA	NA	NA	NA	GG	GG	GG	GG	GG	GG	GG	GG	GG	GG	GG	NN	GG	GG	GG	GG	GG	GG	GG	GG	GG	GG	GG	GG	GG	GG	GG	GG	GG	GG	GG	GG	GG	GG	GG	GG	GG	GG	GG
chr07:8875321	NA	7	8875321	NA	NA	NA	NA	NA	NA	NA	GG	GG	GG	GG	GG	GG	GG	GG	GG	GG	GG	NN	GG	GG	GG	GG	GG	GG	GG	GG	GG	GG	AA	GG	GG	GG	GG	GG	GG	GG	GG	GG	GG	GG	GG	GG	GG	GG	GG
chr07:8875380	NA	7	8875380	NA	NA	NA	NA	NA	NA	NA	CC	GC	GG	GG	CC	CC	CC	CC	GG	CC	CC	NN	CC	CC	CC	GG	CC	CC	CC	CC	CC	CC	CC	CC	CC	CC	CC	CC	CC	CC	CC	CC	GG	CC	CC	CC	CC	CC	GG
chr07:8875387	NA	7	8875387	NA	NA	NA	NA	NA	NA	NA	AA	AA	AA	AA	AA	AA	AA	AA	AA	AA	AA	NN	AA	AA	AA	AA	AA	AA	AA	AA	AA	AA	GG	AA	AA	AA	AA	AA	AA	AA	AA	AA	AA	AA	AA	AA	AA	AA	AA
chr07:8875391	NA	7	8875391	NA	NA	NA	NA	NA	NA	NA	TT	TT	TT	TT	TT	TT	TT	TT	TT	TT	TT	NN	TT	TT	TT	TT	TT	TT	TT	TT	TT	TT	CC	TT	TT	TT	TT	TT	TT	TT	TT	TT	TT	TT	TT	TT	TT	TT	TT
chr07:8875404	NA	7	8875404	NA	NA	NA	NA	NA	NA	NA	TT	CT	CC	CC	TT	TT	TT	TT	CC	TT	TT	NN	TT	TT	TT	CC	TT	TT	TT	TT	TT	TT	CC	TT	TT	TT	TT	TT	TT	TT	TT	TT	CC	TT	TT	TT	TT	TT	CC
chr07:8875431	NA	7	8875431	NA	NA	NA	NA	NA	NA	NA	CC	CC	CC	CC	CC	CC	CC	CC	CC	CC	CC	NN	CC	CC	CC	CC	CC	CC	CC	CC	CC	CC	TT	CC	CC	CC	CC	CC	CC	CC	CC	CC	CC	CC	CC	CC	CC	CC	CC
chr07:8875434	NA	7	8875434	NA	NA	NA	NA	NA	NA	NA	TT	TT	TT	TT	TT	TT	TT	TT	TT	TT	TT	NN	TT	TT	TT	TT	TT	TT	TT	TT	TT	TT	TT	TT	TT	TT	TT	TT	TT	TT	TT	TT	TT	TT	TT	TT	TT	TT	TT
chr07:8875444	NA	7	8875444	NA	NA	NA	NA	NA	NA	NA	AA	AA	AA	AA	AA	AA	AA	AA	AA	AA	AA	NN	AA	AA	AA	AA	AA	AA	AA	AA	AA	AA	GG	AA	AA	AA	AA	AA	AA	AA	AA	AA	AA	AA	AA	AA	AA	AA	AA
chr07:8875490	NA	7	8875490	NA	NA	NA	NA	NA	NA	NA	AA	AA	AA	AA	AA	AA	AA	AA	AA	AA	AA	NN	AA	AA	AA	AA	AA	AA	AA	AA	AA	AA	AA	AA	AA	AA	AA	AA	AA	AA	AA	AA	AA	AA	AA	AA	AA	AA	AA
chr07:8875706	NA	7	8875706	NA	NA	NA	NA	NA	NA	NA	AA	AA	AA	AA	AA	AA	AA	AA	AA	AA	AA	NN	AA	AA	AA	AA	AA	AA	AA	AA	AA	AA	GG	AA	AA	AA	AA	AA	AA	AA	AA	AA	AA	AA	AA	AA	AA	AA	AA
chr07:8875734	NA	7	8875734	NA	NA	NA	NA	NA	NA	NA	TT	TT	TT	TT	TT	TT	TT	TT	TT	TT	TT	NN	TT	TT	TT	TT	TT	TT	TT	TT	TT	TT	AA	TT	TT	TT	TT	TT	TT	TT	TT	TT	TT	TT	TT	TT	TT	TT	TT
chr07:8875928	NA	7	8875928	NA	NA	NA	NA	NA	NA	NA	GG	GG	GG	GG	GG	GG	GG	GG	GG	GG	GG	NN	GG	GG	GG	GG	GG	GG	GG	GG	GG	GG	TT	GG	GG	GG	GG	GG	GG	GG	GG	GG	GG	GG	GG	GG	GG	GG	GG
chr07:8876815	NA	7	8876815	NA	NA	NA	NA	NA	NA	NA	AA	TA	AA	AA	AA	AA	AA	AA	TT	AA	AA	NN	AA	AA	AA	TT	AA	AA	AA	AA	AA	AA	AA	AA	AA	AA	AA	AA	AA	AA	AA	AA	TT	AA	AA	AA	AA	AA	TT
chr07:8876851	NA	7	8876851	NA	NA	NA	NA	NA	NA	NA	CC	CC	CC	CC	CC	CC	CC	CC	CC	CC	CC	NN	CC	CC	CC	CC	CC	CC	CC	CC	CC	CC	CC	CC	CC	CC	CC	CC	CC	CC	CC	CC	CC	CC	CC	CC	CC	CC	CC
chr07:8876905	NA	7	8876905	NA	NA	NA	NA	NA	NA	NA	AA	CA	CC	CC	AA	AA	AA	AA	CC	AA	AA	NN	AA	AA	AA	CC	AA	AA	AA	AA	AA	AA	CC	AA	AA	AA	AA	AA	AA	AA	AA	AA	CC	AA	AA	AA	AA	AA	CC
chr07:8877095	NA	7	8877095	NA	NA	NA	NA	NA	NA	NA	AA	CA	CC	CC	AA	AA	AA	AA	CC	AA	AA	NN	AA	AA	AA	CC	AA	AA	AA	AA	AA	AA	CC	AA	AA	AA	AA	AA	AA	AA	AA	AA	CC	AA	AA	AA	AA	AA	CC
chr07:8877128	NA	7	8877128	NA	NA	NA	NA	NA	NA	NA	AA	AA	AA	AA	AA	AA	AA	AA	AA	AA	AA	NN	AA	AA	AA	AA	AA	AA	AA	AA	AA	AA	CC	AA	AA	AA	AA	AA	AA	AA	AA	AA	AA	AA	AA	AA	AA	AA	AA
chr07:8877239	NA	7	8877239	NA	NA	NA	NA	NA	NA	NA	AA	TA	TT	TT	AA	AA	AA	AA	TT	AA	AA	NN	AA	AA	AA	TT	AA	AA	AA	AA	AA	AA	TT	AA	TA	AA	AA	AA	AA	AA	AA	AA	TT	AA	AA	AA	AA	AA	TA
chr07:8877262	NA	7	8877262	NA	NA	NA	NA	NA	NA	NA	AA	AA	AA	AA	AA	AA	AA	AA	AA	AA	AA	NN	AA	AA	AA	AA	AA	AA	AA	AA	AA	AA	TT	AA	TA	AA	AA	AA	AA	AA	AA	AA	AA	AA	AA	AA	AA	AA	AA
chr07:8877275	NA	7	8877275	NA	NA	NA	NA	NA	NA	NA	CC	CC	CC	CC	CC	CC	CC	CC	CC	CC	CC	NN	CC	CC	CC	CC	CC	CC	CC	CC	CC	CC	CC	CC	CC	CC	CC	CC	CC	CC	CC	CC	CC	CC	CC	CC	CC	CC	CC
chr07:8966532	NA	7	8966532	NA	NA	NA	NA	NA	NA	NA	TT	GT	GG	GG	TT	TT	TT	TT	GG	TT	TT	NN	TT	TT	TT	GG	TT	TT	TT	TT	TT	TT	TT	TT	TT	TT	TT	TT	TT	TT	TT	TT	GG	TT	TT	TT	TT	TT	GG
chr07:8967192	NA	7	8967192	NA	NA	NA	NA	NA	NA	NA	CC	GC	GG	GG	CC	CC	CC	CC	GG	CC	CC	NN	CC	CC	CC	GG	CC	CC	CC	CC	CC	CC	CC	CC	CC	CC	CC	CC	CC	CC	CC	CC	GG	CC	CC	CC	CC	CC	GG
chr07:8967253	NA	7	8967253	NA	NA	NA	NA	NA	NA	NA	AA	AA	AA	AA	AA	AA	AA	AA	AA	AA	AA	NN	AA	AA	AA	AA	AA	AA	AA	AA	AA	AA	GG	AA	AA	AA	AA	AA	AA	AA	AA	AA	AA	AA	AA	AA	AA	AA	AA
chr07:8967372	NA	7	8967372	NA	NA	NA	NA	NA	NA	NA	TT	TT	TT	TT	TT	TT	TT	TT	TT	TT	TT	NN	TT	TT	TT	TT	TT	TT	TT	TT	TT	TT	CC	TT	TT	TT	TT	TT	TT	TT	TT	TT	TT	TT	TT	TT	TT	TT	TT
chr07:8968583	NA	7	8968583	NA	NA	NA	NA	NA	NA	NA	GG	GG	GG	GG	GG	GG	GG	GG	GG	GG	GG	NN	GG	GG	GG	GG	GG	GG	GG	GG	GG	GG	TT	GG	GG	GG	GG	GG	GG	GG	GG	GG	GG	GG	GG	GG	GG	GG	GG
chr07:8968842	NA	7	8968842	NA	NA	NA	NA	NA	NA	NA	GG	GG	GG	GG	GG	GG	GG	GG	GG	GG	GG	NN	GG	GG	GG	GG	GG	GG	GG	GG	GG	GG	TT	GG	GG	GG	GG	GG	GG	GG	GG	GG	GG	GG	GG	GG	GG	GG	GG
chr07:8968900	NA	7	8968900	NA	NA	NA	NA	NA	NA	NA	AA	GA	GG	GG	AA	AA	AA	AA	GG	AA	AA	NN	AA	AA	AA	GG	GA	AA	AA	AA	AA	AA	GG	AA	AA	AA	AA	AA	AA	AA	AA	AA	GG	AA	AA	AA	AA	AA	GA
chr07:8968913	NA	7	8968913	NA	NA	NA	NA	NA	NA	NA	CC	CC	CC	CC	CC	CC	CC	CC	CC	CC	CC	NN	CC	CC	CC	CC	CC	CC	CC	CC	CC	CC	TT	CC	CC	CC	CC	CC	CC	CC	CC	CC	CC	CC	CC	CC	CC	CC	CC
chr07:8969233	NA	7	8969233	NA	NA	NA	NA	NA	NA	NA	TT	TT	TT	TT	TT	TT	TT	TT	TT	TT	TT	NN	TT	TT	TT	TT	TT	TT	TT	TT	TT	TT	AA	TT	TT	TT	TT	TT	TT	TT	TT	TT	TT	TT	TT	TT	TT	TT	TT
chr07:8969385	NA	7	8969385	NA	NA	NA	NA	NA	NA	NA	TT	TT	TT	TT	TT	TT	TT	TT	TT	TT	TT	NN	TT	TT	TT	TT	TT	TT	TT	TT	TT	TT	CC	TT	TT	TT	TT	TT	TT	TT	TT	TT	TT	TT	TT	TT	TT	TT	TT
chr07:8969865	NA	7	8969865	NA	NA	NA	NA	NA	NA	NA	TT	TT	TT	TT	TT	TT	TT	TT	TT	TT	TT	NN	TT	TT	TT	TT	TT	TT	TT	TT	TT	TT	CC	TT	TT	TT	TT	TT	TT	TT	TT	TT	TT	TT	TT	TT	TT	TT	TT
chr07:8970044	NA	7	8970044	NA	NA	NA	NA	NA	NA	NA	AA	AA	AA	AA	AA	AA	AA	AA	AA	AA	AA	NN	AA	AA	AA	AA	AA	AA	AA	AA	AA	AA	GG	AA	GA	AA	AA	AA	AA	AA	AA	AA	AA	AA	AA	AA	AA	AA	AA
chr07:8970392	NA	7	8970392	NA	NA	NA	NA	NA	NA	NA	GG	GG	GG	GG	GG	GG	GG	GG	GG	GG	GG	NN	GG	GG	GG	GG	GG	GG	GG	GG	GG	GG	CC	GG	GG	GG	GG	GG	GG	GG	GG	GG	GG	GG	GG	GG	GG	GG	GG
chr07:8970518	NA	7	8970518	NA	NA	NA	NA	NA	NA	NA	AA	AA	AA	AA	AA	AA	AA	AA	AA	AA	AA	NN	AA	AA	AA	AA	AA	AA	TA	AA	AA	AA	TT	AA	AA	AA	AA	AA	AA	AA	AA	AA	AA	AA	AA	AA	AA	AA	AA
chr07:8970872	NA	7	8970872	NA	NA	NA	NA	NA	NA	NA	GG	GG	GG	GG	AA	AA	GG	GG	GG	AA	AA	NN	GG	AA	GG	GG	AA	AA	AA	AA	GG	GG	GG	AA	GG	GG	AA	AA	AA	AA	AA	GG	GG	GG	GG	GG	AA	AA	GG
chr07:29323850	NA	7	29323850	NA	NA	NA	NA	NA	NA	NA	CC	CC	CC	NN	CC	CC	CC	CC	CC	CC	CC	NN	TT	CC	TT	CC	CC	TT	CC	CC	CC	CC	TT	CC	NN	CC	CC	CC	CC	CC	CC	CC	CC	CC	CC	CC	CC	CC	CC
chr07:29324009	NA	7	29324009	NA	NA	NA	NA	NA	NA	NA	TT	TT	TT	TT	TT	TT	TT	TT	TT	TT	TT	NN	CC	TT	CC	TT	TT	CC	TT	TT	TT	TT	CC	TT	NN	TT	TT	TT	TT	TT	TT	TT	TT	TT	TT	NN	TT	TT	TT
chr08:63861	NA	8	63861	NA	NA	NA	NA	NA	NA	NA	GG	GA	AA	AA	GG	GG	AA	AA	GG	GG	GG	NN	GG	GG	AA	AA	GG	AA	AA	AA	AA	AA	AA	AA	GG	AA	AA	AA	AA	AA	AA	AA	GG	AA	AA	AA	AA	GG	GG
chr08:64244	NA	8	64244	NA	NA	NA	NA	NA	NA	NA	TT	TT	TT	TT	TT	TT	TT	TT	TT	TT	TT	NN	TT	TT	TT	TT	TT	TT	TT	TT	TT	CC	TT	TT	TT	CC	CC	TT	TT	TT	TT	CC	TT	CC	CC	TT	TT	TT	TT
chr08:64270	NA	8	64270	NA	NA	NA	NA	NA	NA	NA	CC	CC	CC	CC	CC	CC	CC	CC	CC	CC	CC	NN	CC	CC	CC	CC	CC	CC	CC	CC	CC	TT	CC	CC	CC	TT	TT	CC	CC	CC	CC	TT	CC	TT	TT	CC	CC	CC	CC
chr08:64377	NA	8	64377	NA	NA	NA	NA	NA	NA	NA	TT	TT	TT	TT	TT	TT	TT	TT	TT	TT	TT	NN	TT	TT	TT	TT	TT	TT	TT	TT	TT	AA	TT	TT	TT	AA	AA	TT	TT	TT	TT	AA	TT	AA	AA	TT	TT	TT	TT
chr08:64724	NA	8	64724	NA	NA	NA	NA	NA	NA	NA	AA	AA	AA	AA	AA	AA	AA	AA	AA	AA	AA	NN	AA	AA	AA	AA	AA	AA	AA	AA	AA	TT	AA	AA	AA	TT	TT	AA	AA	AA	AA	TT	AA	TT	TT	AA	AA	AA	AA
chr08:64899	NA	8	64899	NA	NA	NA	NA	NA	NA	NA	GG	GG	GG	GG	GG	GG	GG	GG	GG	GG	GG	NN	GG	GG	GG	GG	GG	GG	GG	GG	GG	CC	GG	GG	GG	CC	CC	GG	GG	GG	GG	CC	GG	CC	CC	GG	GG	GG	GG
chr08:65738	NA	8	65738	NA	NA	NA	NA	NA	NA	NA	GG	GA	AA	AA	GG	GG	AA	AA	GG	GG	GG	NN	GG	GG	AA	AA	GG	AA	AA	AA	AA	GG	AA	AA	GG	GG	GG	AA	AA	AA	AA	GG	GG	GG	GG	AA	AA	GG	GG
chr08:66237	NA	8	66237	NA	NA	NA	NA	NA	NA	NA	TT	TT	TT	TT	TT	TT	TT	TT	TT	TT	TT	NN	TT	TT	AA	AA	TT	AA	AA	AA	AT	TT	TT	AA	TT	TT	TT	AA	AA	AA	AA	TT	TT	TT	TT	TT	AA	TT	TT
chr08:66241	NA	8	66241	NA	NA	NA	NA	NA	NA	NA	TT	TT	TT	TT	TT	TT	CC	CC	TT	TT	TT	NN	TT	TT	TT	TT	TT	TT	TT	TT	CT	TT	CC	TT	TT	TT	TT	TT	TT	TT	TT	TT	TT	TT	TT	CC	TT	TT	TT
chr08:66254	NA	8	66254	NA	NA	NA	NA	NA	NA	NA	TT	TC	CC	CC	TT	TT	CC	CC	TT	TT	TT	NN	TT	TT	CC	CC	TT	CC	CC	CC	CC	CC	CC	CC	TT	CC	CC	CC	CC	CC	CC	CC	TT	CC	CC	CC	CC	TT	TT
chr08:66512	NA	8	66512	NA	NA	NA	NA	NA	NA	NA	GG	GG	GG	GG	GG	GG	GG	GG	GG	GG	GG	NN	GG	GG	GG	GG	GG	GG	GG	GG	GG	CC	GG	GG	GG	CC	CC	GG	GG	GG	GG	CC	GG	CC	CC	GG	GG	GG	GG
chr08:66556	NA	8	66556	NA	NA	NA	NA	NA	NA	NA	TT	TC	CC	CC	TT	TT	CC	CC	TT	TT	TT	NN	TT	TT	CC	CC	TT	CC	CC	CC	CC	CC	CC	CC	TT	CC	CC	CC	CC	CC	CC	CC	TT	CC	CC	CC	CC	TT	TT
chr08:66763	NA	8	66763	NA	NA	NA	NA	NA	NA	NA	AA	AA	AA	AA	AA	AA	AA	AA	AA	AA	AA	NN	AA	AA	CC	CC	AA	CC	CC	CC	CA	AA	AA	CC	AA	AA	AA	CC	CC	CC	CC	AA	AA	AA	AA	AA	CC	AA	AA
chr08:66770	NA	8	66770	NA	NA	NA	NA	NA	NA	NA	AA	AT	TT	TT	AA	AA	TT	TT	AA	AA	AA	NN	AA	AA	TT	TT	AA	TT	TT	TT	TT	TT	TT	TT	AA	TT	TT	TT	TT	TT	TT	TT	AA	TT	TT	TT	TT	AA	AA
chr08:66986	NA	8	66986	NA	NA	NA	NA	NA	NA	NA	AA	AG	GG	GG	AA	AA	GG	GG	AA	AA	AA	NN	AA	AA	GG	GG	AA	GG	GG	GG	GG	GG	GG	GG	AA	GG	GG	GG	GG	GG	GG	GG	AA	GG	GG	GG	GG	AA	AA
chr08:67412	NA	8	67412	NA	NA	NA	NA	NA	NA	NA	AA	AG	GG	GG	AA	AA	GG	GG	AA	AA	AA	NN	AA	AA	GG	GG	AA	GG	GG	GG	GG	AA	GG	GG	AA	AA	AA	GG	GG	GG	GG	AA	AA	AA	AA	GG	GG	AA	AA
chr08:67428	NA	8	67428	NA	NA	NA	NA	NA	NA	NA	AA	AA	AA	AA	AA	AA	AA	AA	AA	AA	AA	NN	AA	AA	GG	GG	AA	GG	GG	GG	GA	AA	AA	GG	AA	AA	AA	GG	GG	GG	GG	AA	AA	AA	AA	AA	GG	AA	AA
chr08:67648	NA	8	67648	NA	NA	NA	NA	NA	NA	NA	TT	TT	TT	TT	TT	TT	TT	TT	TT	TT	TT	NN	TT	TT	TT	TT	TT	TT	TT	TT	TT	CC	TT	TT	TT	CC	CC	TT	TT	TT	TT	CC	TT	CC	CC	TT	TT	TT	TT
chr08:6267858	NA	8	6267858	NA	NA	NA	NA	NA	NA	NA	AA	TT	AA	AA	TT	TT	TT	TT	TT	TT	TT	NN	TT	TT	TT	TT	TT	TT	TT	TT	TT	TT	TT	TT	NN	TT	TT	TT	TT	TT	TT	TT	TT	TT	TT	NN	TT	TT	TT
chr08:6268324	NA	8	6268324	NA	NA	NA	NA	NA	NA	NA	CC	CC	CC	CC	CC	CC	CC	CC	CC	CC	CC	NN	CC	CC	CC	CC	CC	CC	CC	CC	CC	CC	CC	CC	NN	CC	NN	CC	CC	CC	AA	CC	CC	CC	CC	NN	CC	CC	AA
chr08:6268425	NA	8	6268425	NA	NA	NA	NA	NA	NA	NA	CC	CC	CC	CC	CC	CC	CC	CC	CC	CC	CC	NN	CC	CC	CC	CC	CC	CC	CC	CC	CC	CC	CC	CC	NN	CC	CC	CC	CC	CC	TT	CC	CC	CC	CC	NN	CC	CC	TT
chr08:6268433	NA	8	6268433	NA	NA	NA	NA	NA	NA	NA	GG	GG	GG	GG	GG	GG	GG	GG	GG	GG	GG	NN	GG	GG	GG	GG	GG	GG	GG	GG	GG	GG	GG	GG	NN	GG	GG	GG	GG	GG	AA	GG	GG	GG	GG	NN	GG	GG	AA
chr08:6268453	NA	8	6268453	NA	NA	NA	NA	NA	NA	NA	TT	CC	TT	TT	CC	CC	CC	CC	CC	CC	CC	NN	CC	CC	CC	CC	CC	CC	CC	CC	CC	CC	CC	CC	NN	CC	CC	CC	CC	CC	CC	CC	CC	CC	CC	NN	CC	CC	CC
chr08:6268760	NA	8	6268760	NA	NA	NA	NA	NA	NA	NA	CC	CC	CC	CC	CC	CC	CC	CC	CC	CC	CC	NN	CC	CC	CC	CC	CC	CC	CC	CC	CC	CC	CC	CC	CC	CC	CC	CC	CC	CC	TT	CC	CC	CC	CC	CC	CC	CC	TT
chr08:6269132	NA	8	6269132	NA	NA	NA	NA	NA	NA	NA	GG	AA	GG	GG	AA	AA	AA	AA	AA	AA	AA	NN	AA	AA	AA	AA	AA	AA	AA	AA	AA	AA	AA	AA	AA	AA	AA	AA	AA	AA	AA	AA	AA	AA	AA	AA	AA	AA	AA
chr08:6269190	NA	8	6269190	NA	NA	NA	NA	NA	NA	NA	AA	TT	AA	AA	TT	AA	TT	TT	TT	AA	AA	NN	TT	TT	TT	AA	TT	TT	TT	AA	TT	TT	TT	TT	TT	TT	TT	TT	TT	AA	AA	TT	TT	TT	TT	TT	TT	AA	AA
chr08:6269380	NA	8	6269380	NA	NA	NA	NA	NA	NA	NA	AA	GG	AA	AA	GG	GG	GG	GG	GG	GG	GG	NN	GG	GG	GG	GG	GG	GG	GG	GG	GG	GG	GG	GG	GG	GG	GG	GG	GG	GG	GG	GG	GG	GG	GG	GG	GG	GG	GG
chr08:6269545	NA	8	6269545	NA	NA	NA	NA	NA	NA	NA	CC	CT	CC	CC	TT	CC	TT	TT	TT	CC	CC	NN	TT	TT	TT	CC	TT	TT	TT	CC	TT	TT	TT	TT	TT	TT	TT	TT	TT	CC	CC	TT	TT	TT	TT	TT	TT	CC	CC
chr08:6269624	NA	8	6269624	NA	NA	NA	NA	NA	NA	NA	CC	CC	CC	CC	CC	TT	CC	CC	CC	TT	TT	NN	CC	CC	CC	TT	CC	CC	CC	TT	CC	CC	CC	CC	CC	CC	CC	CC	CC	TT	TT	CC	CC	CC	CC	CC	CC	TT	TT
chr08:6270539	NA	8	6270539	NA	NA	NA	NA	NA	NA	NA	GG	AA	GG	GG	AA	AA	AA	AA	AA	AA	AA	NN	AA	AA	AA	AA	AA	AA	AA	AA	AA	AA	AA	AA	AA	AA	AA	AA	AA	AA	AA	AA	AA	AA	AA	AA	AA	AA	AA
chr08:6270574	NA	8	6270574	NA	NA	NA	NA	NA	NA	NA	TT	CC	TT	TT	CC	TT	CC	CC	CC	TT	TT	NN	CC	CC	CC	TT	CC	CC	CC	TT	CC	CC	CC	CC	CC	CC	CC	CC	CC	TT	TT	CC	CC	CC	CC	CC	CC	TT	TT
chr08:13938079	NA	8	13938079	NA	NA	NA	NA	NA	NA	NA	TT	TT	TT	TT	TT	TT	TT	TT	TT	TT	TT	NN	TT	TT	TT	TT	TT	TT	TT	TT	TT	TT	TT	TT	TT	TT	TT	TT	TT	TT	TT	TT	TT	TT	TT	TT	TT	TT	TT
chr08:13940968	NA	8	13940968	NA	NA	NA	NA	NA	NA	NA	TT	TT	TT	TT	TT	TT	TT	TT	TT	TT	TT	NN	TT	TT	TT	TT	TT	TT	TT	TT	TT	TT	TT	TT	TT	TT	TT	TT	TT	TT	TT	TT	TT	TT	TT	TT	TT	TT	TT
chr11:304976	NA	11	304976	NA	NA	NA	NA	NA	NA	NA	TT	TT	TT	TT	TT	TT	TT	TT	GG	TT	TT	NN	GG	TT	TT	TT	TT	TT	GG	TT	TT	TT	TT	TT	TT	TT	GG	TT	TT	TT	TT	GG	GG	GG	GG	TT	TT	TT	GG
chr11:305084	NA	11	305084	NA	NA	NA	NA	NA	NA	NA	CC	CC	CC	CC	CC	CC	CC	CC	TT	CC	CC	NN	TT	CC	CC	CC	CC	CC	TT	CC	CC	CC	CC	CC	CC	CC	TT	CC	CC	CC	CC	TT	TT	TT	TT	CC	CC	CC	TT
chr11:305139	NA	11	305139	NA	NA	NA	NA	NA	NA	NA	AA	AA	AA	AA	AA	AA	AA	AA	CC	AA	AA	NN	CC	AA	AA	AA	AA	AA	CC	AA	AA	AA	AA	AA	AA	AA	CC	AA	AA	CA	AA	CC	CC	CC	CC	AA	AA	AA	CC
chr11:305425	NA	11	305425	NA	NA	NA	NA	NA	NA	NA	CC	CC	CC	NN	CC	CC	CC	CC	AA	CC	CC	NN	AA	AC	CC	CC	CC	CC	AA	CC	CC	CC	CC	CC	CC	CC	AA	CC	CC	CC	CC	AA	AA	AA	AA	CC	CC	CC	AA
chr11:306915	NA	11	306915	NA	NA	NA	NA	NA	NA	NA	GG	GG	GG	GG	GG	GG	GG	GG	AA	GG	GG	NN	AA	GG	GG	GG	GG	GG	AA	GG	GG	GG	GG	GG	GG	GG	AA	GG	GG	GG	GG	AA	AA	AA	AA	GG	GG	GG	AA
chr11:307133	NA	11	307133	NA	NA	NA	NA	NA	NA	NA	AA	AA	AA	AA	AA	AA	AA	AA	TT	AA	AA	NN	TT	AA	AA	AA	AA	AA	TT	AA	AA	AA	AA	AA	AA	AA	TT	AA	AA	AA	AA	TT	TT	TT	TT	AA	AA	AA	TT
chr11:307278	NA	11	307278	NA	NA	NA	NA	NA	NA	NA	TT	TT	TT	TT	TT	TT	TT	TT	AA	TT	TT	NN	AA	TT	TT	TT	TT	TT	AA	TT	TT	TT	TT	TT	TT	TT	AA	TT	TT	TT	TT	AA	AA	AA	AA	TT	TT	TT	AA
chr11:307333	NA	11	307333	NA	NA	NA	NA	NA	NA	NA	TT	TT	TT	TT	TT	TT	TT	TT	AA	TT	TT	NN	AA	TT	TT	TT	TT	TT	AA	TT	TT	TT	TT	TT	TT	TT	AA	TT	TT	TT	TT	AA	AA	AA	AA	TT	TT	TT	AA
chr11:307346	NA	11	307346	NA	NA	NA	NA	NA	NA	NA	CC	CC	CC	CC	CC	CC	CC	CC	TT	CC	CC	NN	TT	CC	CC	CC	CC	CC	TT	CC	CC	CC	CC	CC	CC	CC	TT	CC	CC	CC	CC	TT	TT	TT	TT	CC	CC	CC	TT
chr11:307755	NA	11	307755	NA	NA	NA	NA	NA	NA	NA	GG	GG	GG	GG	GG	GG	GG	GG	TT	GG	GG	NN	TT	GG	GG	GG	GG	GG	TT	GG	GG	GG	GG	GG	GG	GG	TT	GG	GG	GG	GG	TT	TT	TT	TT	GG	GG	GG	TT
chr11:1619251	NA	11	1619251	NA	NA	NA	NA	NA	NA	NA	TT	GT	TT	TT	TT	TT	TT	GG	TT	TT	TT	NN	TT	GG	GG	TT	TT	TT	TT	TT	TT	TT	TT	TT	TT	TT	TT	TT	TT	TT	TT	TT	TT	TT	TT	GG	TT	TT	TT
chr11:1619513	NA	11	1619513	NA	NA	NA	NA	NA	NA	NA	GG	AG	GG	GG	GG	GG	GG	AA	GG	GG	GG	NN	GG	AA	AA	GG	GG	GG	GG	GG	GG	GG	GG	AA	GG	GG	GG	GG	GG	GG	GG	GG	GG	GG	GG	AA	GG	GG	GG
chr11:1619537	NA	11	1619537	NA	NA	NA	NA	NA	NA	NA	AA	GA	AA	AA	AA	AA	AA	GG	AA	AA	AA	NN	AA	GG	GG	AA	AA	AA	AA	AA	AA	AA	AA	AA	AA	AA	AA	AA	AA	AA	AA	AA	AA	AA	AA	GG	AA	AA	AA
chr11:1620813	NA	11	1620813	NA	NA	NA	NA	NA	NA	NA	TT	CT	TT	TT	TT	TT	TT	CC	TT	TT	TT	NN	TT	CC	CC	TT	TT	TT	TT	TT	TT	TT	TT	CC	TT	TT	TT	TT	TT	TT	TT	TT	TT	TT	TT	CC	TT	TT	TT
chr11:1621126	NA	11	1621126	NA	NA	NA	NA	NA	NA	NA	GG	CG	GG	GG	GG	GG	GG	CC	GG	GG	GG	NN	GG	CC	CC	GG	GG	GG	GG	GG	GG	GG	GG	CC	GG	GG	GG	GG	GG	GG	GG	GG	GG	GG	GG	CC	GG	GG	GG
chr11:1621312	NA	11	1621312	NA	NA	NA	NA	NA	NA	NA	TT	CT	TT	TT	TT	TT	TT	CC	TT	TT	TT	NN	TT	CT	CC	TT	TT	TT	TT	TT	TT	TT	TT	TT	TT	TT	TT	TT	TT	TT	TT	TT	TT	TT	TT	CC	TT	TT	TT
chr11:1621995	NA	11	1621995	NA	NA	NA	NA	NA	NA	NA	AA	GA	AA	AA	AA	AA	AA	GG	AA	AA	AA	NN	AA	GG	GG	AA	AA	AA	AA	AA	AA	AA	AA	GG	AA	AA	AA	AA	AA	AA	AA	AA	AA	AA	AA	GG	AA	AA	AA
chr11:1623069	NA	11	1623069	NA	NA	NA	NA	NA	NA	NA	TT	CT	TT	TT	TT	TT	TT	CT	TT	TT	TT	NN	TT	CC	CT	TT	TT	TT	TT	TT	TT	TT	TT	CT	TT	TT	TT	TT	TT	TT	TT	TT	TT	TT	TT	CC	TT	TT	TT
chr11:1627516	NA	11	1627516	NA	NA	NA	NA	NA	NA	NA	CC	CC	CC	CC	CC	CC	CC	CC	CC	CC	CC	NN	CC	CC	CC	CC	CC	CC	CC	CC	CC	CC	CC	CC	CC	CC	CC	CC	CC	CC	CC	CC	CC	CC	CC	CC	CC	CC	CC
chr11:1627849	NA	11	1627849	NA	NA	NA	NA	NA	NA	NA	CC	GC	CC	CC	CC	CC	CC	GG	CC	CC	CC	NN	CC	GG	GG	CC	CC	CC	CC	CC	CC	CC	CC	GG	CC	CC	CC	CC	CC	CC	CC	CC	CC	CC	CC	GG	CC	CC	CC
chr11:1627905	NA	11	1627905	NA	NA	NA	NA	NA	NA	NA	TT	CT	TT	TT	TT	TT	TT	CC	TT	TT	TT	NN	TT	CC	CC	TT	TT	TT	TT	TT	TT	TT	TT	CC	TT	TT	TT	TT	TT	TT	TT	TT	TT	TT	TT	CC	TT	TT	TT
chr11:1628080	NA	11	1628080	NA	NA	NA	NA	NA	NA	NA	TT	AT	TT	TT	TT	TT	TT	AA	TT	TT	TT	NN	TT	AA	AA	TT	TT	TT	TT	TT	TT	TT	TT	AA	TT	TT	TT	TT	TT	TT	TT	TT	TT	TT	TT	AA	TT	TT	TT
chr11:1628081	NA	11	1628081	NA	NA	NA	NA	NA	NA	NA	TT	AT	TT	TT	TT	TT	TT	AA	AA	TT	TT	NN	TT	AA	AA	TT	TT	TT	TT	TT	TT	TT	TT	AA	TT	TT	TT	TT	TT	TT	TT	TT	TT	TT	TT	AA	TT	TT	TT
chr11:1628300	NA	11	1628300	NA	NA	NA	NA	NA	NA	NA	GG	CG	GG	GG	GG	GG	GG	CC	GG	GG	GG	NN	GG	CC	CC	GG	GG	GG	GG	GG	GG	GG	GG	GG	GG	GG	GG	GG	GG	GG	GG	GG	GG	GG	GG	CC	GG	GG	GG
chr11:1628985	NA	11	1628985	NA	NA	NA	NA	NA	NA	NA	CC	TC	CC	CC	CC	CC	CC	TT	CC	CC	CC	NN	CC	TC	TT	CC	CC	CC	CC	CC	CC	CC	CC	TT	CC	CC	CC	CC	CC	CC	CC	CC	CC	CC	CC	TT	CC	CC	CC
chr11:1629381	NA	11	1629381	NA	NA	NA	NA	NA	NA	NA	CC	AC	CC	CC	CC	CC	CC	AA	CC	CC	CC	NN	CC	AA	AA	CC	CC	CC	CC	CC	CC	CC	CC	CC	CC	CC	CC	CC	CC	CC	CC	CC	CC	CC	CC	AA	CC	CC	CC
chr11:1630100	NA	11	1630100	NA	NA	NA	NA	NA	NA	NA	AA	GA	AA	AA	AA	AA	AA	GG	AA	AA	AA	NN	AA	GG	GG	AA	AA	AA	AA	AA	AA	AA	AA	GG	AA	AA	AA	AA	AA	AA	AA	AA	AA	AA	AA	GG	AA	AA	AA
chr11:1630254	NA	11	1630254	NA	NA	NA	NA	NA	NA	NA	GG	AG	GG	GG	GG	GG	GG	AA	GG	GG	GG	NN	GG	AA	AA	GG	GG	GG	GG	GG	GG	GG	GG	GG	GG	GG	GG	GG	GG	GG	GG	GG	GG	GG	GG	AA	GG	GG	GG
chr11:1630640	NA	11	1630640	NA	NA	NA	NA	NA	NA	NA	TT	CT	TT	TT	TT	TT	TT	CC	TT	TT	TT	NN	TT	CC	CC	TT	TT	TT	TT	TT	TT	TT	TT	CC	TT	TT	TT	TT	TT	TT	TT	TT	TT	TT	TT	CC	TT	TT	TT
chr11:1630644	NA	11	1630644	NA	NA	NA	NA	NA	NA	NA	GG	AG	GG	GG	GG	GG	GG	AA	GG	GG	GG	NN	GG	AA	AA	GG	GG	GG	GG	GG	GG	GG	GG	GG	GG	GG	GG	GG	GG	GG	GG	GG	GG	GG	GG	AA	GG	GG	GG
chr11:1630718	NA	11	1630718	NA	NA	NA	NA	NA	NA	NA	GG	AG	GG	GG	GG	GG	GG	AA	GG	GG	GG	NN	GG	AA	AA	GG	GG	GG	GG	GG	GG	GG	GG	GG	GG	GG	GG	GG	GG	GG	GG	GG	GG	GG	GG	AA	GG	GG	GG
chr11:1631384	NA	11	1631384	NA	NA	NA	NA	NA	NA	NA	TT	GG	TT	TT	TT	TT	TT	GG	TT	TT	TT	NN	TT	GG	GG	TT	TT	TT	TT	TT	TT	TT	TT	GG	GG	TT	TT	TT	TT	TT	TT	TT	TT	TT	TT	GG	TT	TT	TT
chr11:1631388	NA	11	1631388	NA	NA	NA	NA	NA	NA	NA	GG	TT	GG	GG	GG	GG	GG	TT	GG	GG	GG	NN	GG	TT	TT	GG	GG	GG	GG	GG	GG	GG	GG	TT	TT	GG	GG	GG	GG	GG	GG	GG	GG	GG	GG	TT	GG	GG	GG
chr11:1658591	NA	11	1658591	NA	NA	NA	NA	NA	NA	NA	CC	GG	CC	CC	CC	CC	GG	GG	CC	CC	CC	NN	CC	GG	GG	CC	CC	CC	CC	CC	CC	CC	CC	CC	GG	CC	CC	CC	CC	CC	CC	CC	CC	CC	CC	GG	CC	CC	CC
chr11:1659531	NA	11	1659531	NA	NA	NA	NA	NA	NA	NA	CC	CC	CC	CC	CC	CC	CC	CC	TT	CC	CC	NN	TT	CC	CC	CC	CC	TT	CC	CC	CC	CC	CC	CC	CC	CC	CC	CC	CC	CC	CC	CC	CC	CC	CC	CC	CC	CC	TC
chr11:1659861	NA	11	1659861	NA	NA	NA	NA	NA	NA	NA	CC	AA	CC	CC	CC	CC	AA	AA	CC	CC	CC	NN	CC	AA	AA	CC	CC	CC	CC	CC	CC	CC	CC	CC	AA	CC	CC	CC	CC	CC	CC	CC	CC	CC	CC	AA	CC	CC	CC
chr11:1661921	NA	11	1661921	NA	NA	NA	NA	NA	NA	NA	TT	CC	TT	TT	TT	TT	CC	CC	TT	TT	TT	NN	TT	CC	CC	TT	TT	TT	TT	TT	TT	TT	TT	TT	CC	TT	TT	TT	TT	TT	TT	TT	TT	TT	TT	CC	TT	TT	TT
chr11:1663727	NA	11	1663727	NA	NA	NA	NA	NA	NA	NA	AA	GG	AA	AA	AA	AA	GG	GG	AA	AA	AA	NN	AA	GG	GG	AA	AA	AA	AA	AA	AA	AA	AA	AA	GG	AA	AA	AA	AA	AA	AA	AA	AA	AA	AA	GG	AA	AA	AA
chr11:1665103	NA	11	1665103	NA	NA	NA	NA	NA	NA	NA	CC	AA	CC	CC	CC	CC	AA	AA	CC	CC	CC	NN	CC	AA	AA	CC	CC	CC	CC	CC	CC	CC	CC	AA	AA	CC	CC	CC	CC	CC	CC	CC	CC	CC	CC	AA	CC	CC	CC
chr11:1665152	NA	11	1665152	NA	NA	NA	NA	NA	NA	NA	AA	TT	AA	AA	AA	AA	TT	TT	AA	AA	AA	NN	AA	TT	TT	AA	AA	AA	AA	AA	AA	AA	AA	AA	TA	AA	AA	AA	AA	AA	AA	AA	AA	AA	AA	TT	AA	AA	AA
chr11:1665160	NA	11	1665160	NA	NA	NA	NA	NA	NA	NA	AA	TT	AA	AA	AA	AA	TT	TT	AA	AA	AA	NN	AA	TT	TT	AA	AA	AA	AA	AA	AA	AA	AA	AA	TA	AA	AA	AA	AA	AA	AA	AA	AA	AA	AA	TT	AA	AA	AA
chr11:1665161	NA	11	1665161	NA	NA	NA	NA	NA	NA	NA	CC	AA	CC	CC	CC	CC	AA	AA	CC	CC	CC	NN	CC	AA	AA	CC	CC	CC	CC	CC	CC	CC	CC	CC	AC	CC	CC	CC	CC	CC	CC	CC	CC	CC	CC	AA	CC	CC	CC
chr11:1665425	NA	11	1665425	NA	NA	NA	NA	NA	NA	NA	CC	TT	CC	CC	CC	CC	TT	TT	CC	CC	CC	NN	CC	TT	TT	CC	CC	CC	CC	CC	CC	CC	CC	TT	TT	CC	CC	CC	CC	CC	CC	CC	CC	CC	CC	TT	CC	CC	CC
chr11:1665573	NA	11	1665573	NA	NA	NA	NA	NA	NA	NA	AA	TT	AA	AA	AA	AA	TT	TT	AA	AA	AA	NN	AA	TT	TT	AA	AA	AA	AA	AA	AA	AA	AA	TT	TT	AA	AA	AA	AA	AA	AA	AA	AA	AA	AA	TT	AA	AA	AA
chr11:1665729	NA	11	1665729	NA	NA	NA	NA	NA	NA	NA	CC	TT	CC	CC	CC	CC	TT	TT	CC	CC	CC	NN	CC	TT	TT	CC	CC	CC	CC	CC	CC	CC	CC	CC	TT	CC	CC	CC	CC	CC	CC	CC	CC	CC	CC	TT	CC	CC	CC
chr11:1665823	NA	11	1665823	NA	NA	NA	NA	NA	NA	NA	AA	GG	AA	AA	AA	AA	GG	GG	AA	AA	AA	NN	AA	GG	GG	AA	AA	AA	AA	AA	AA	AA	AA	GG	GG	AA	AA	AA	AA	AA	AA	AA	AA	AA	AA	GG	AA	AA	AA
chr11:1666224	NA	11	1666224	NA	NA	NA	NA	NA	NA	NA	GG	AA	GG	GG	GG	GG	AA	AA	GG	GG	GG	NN	GG	AA	AA	GG	GG	GG	GG	GG	GG	GG	GG	GG	AA	GG	GG	GG	GG	GG	GG	GG	GG	GG	GG	AA	GG	GG	GG
chr11:1666318	NA	11	1666318	NA	NA	NA	NA	NA	NA	NA	TT	CC	TT	TT	TT	TT	CC	CC	TT	TT	TT	NN	TT	CC	CC	TT	TT	TT	TT	TT	TT	TT	TT	TT	CC	TT	TT	TT	TT	TT	TT	TT	TT	TT	TT	CC	TT	TT	TT
chr11:1666390	NA	11	1666390	NA	NA	NA	NA	NA	NA	NA	CC	TT	CC	CC	CC	CC	TT	TT	CC	CC	CC	NN	CC	TT	TT	CC	CC	CC	CC	CC	CC	CC	CC	CC	TT	CC	CC	CC	CC	CC	CC	CC	CC	CC	CC	TT	CC	CC	CC
chr11:1666598	NA	11	1666598	NA	NA	NA	NA	NA	NA	NA	CC	CC	CC	NN	CC	CC	CC	CC	CC	CC	TC	NN	CC	CC	CC	CC	CC	CC	TC	TC	CC	CC	CC	CC	CC	CC	CC	CC	CC	CC	CC	CC	CC	CC	CC	CC	TC	CC	CC
chr11:1666604	NA	11	1666604	NA	NA	NA	NA	NA	NA	NA	GG	GG	GG	NN	GG	GG	GG	GG	GG	GG	AG	NN	GG	GG	GG	GG	GG	GG	AG	AG	GG	GG	GG	GG	GG	GG	GG	GG	GG	GG	GG	GG	GG	GG	GG	GG	AG	GG	GG
chr11:1666609	NA	11	1666609	NA	NA	NA	NA	NA	NA	NA	AA	AA	AA	NN	AA	AA	AA	AA	AA	AA	GA	NN	AA	AA	AA	AA	AA	AA	GA	GA	AA	AA	AA	AA	AA	AA	AA	AA	AA	AA	AA	AA	AA	AA	AA	AA	GA	AA	AA
chr11:1666974	NA	11	1666974	NA	NA	NA	NA	NA	NA	NA	GG	AA	GG	GG	GG	GG	AA	AA	NN	GG	GG	NN	GG	AA	AA	GG	GG	GG	GG	GG	GG	GG	GG	GG	AA	GG	GG	GG	GG	GG	GG	GG	GG	GG	GG	AA	GG	GG	GG
chr11:1667138	NA	11	1667138	NA	NA	NA	NA	NA	NA	NA	TT	CC	CC	CC	CC	CC	CC	CC	CC	CC	TT	NN	CC	CC	CC	CC	CC	CC	CC	CC	CC	TC	CC	CC	CC	CC	CC	CC	CC	CC	CC	CC	CC	CC	CC	CC	CC	TT	CC
chr11:1667168	NA	11	1667168	NA	NA	NA	NA	NA	NA	NA	CC	CC	CC	CC	CC	CC	CC	CC	CC	CC	CC	NN	CC	CC	CC	CC	CC	CC	CC	CC	CC	CC	CC	AC	CC	CC	CC	AC	CC	CC	CC	AC	AC	CC	AC	CC	AC	CC	CC
chr11:1667195	NA	11	1667195	NA	NA	NA	NA	NA	NA	NA	GG	GG	GG	GG	GG	GG	GG	GG	AG	GG	GG	NN	GG	GG	GG	GG	GG	GG	GG	GG	GG	AG	GG	AA	GG	GG	GG	AG	GG	GG	GG	AG	AG	GG	AG	GG	AG	GG	GG
chr11:1667269	NA	11	1667269	NA	NA	NA	NA	NA	NA	NA	GG	GG	GG	GG	AG	GG	GG	GG	AG	GG	GG	NN	GG	GG	GG	GG	GG	GG	GG	GG	GG	GG	GG	GG	GG	GG	GG	GG	GG	GG	GG	AG	GG	GG	GG	GG	GG	GG	GG
chr11:1667421	NA	11	1667421	NA	NA	NA	NA	NA	NA	NA	TT	AA	TT	TT	TT	TT	AA	AA	TT	TT	TT	NN	TT	AA	AA	TT	TT	TT	TT	TT	TT	TT	TT	AA	AA	TT	TT	TT	TT	TT	TT	TT	TT	TT	TT	AA	TT	TT	TT
chr11:1667453	NA	11	1667453	NA	NA	NA	NA	NA	NA	NA	AA	GG	AA	AA	AA	AA	GG	GG	AA	AA	AA	NN	AA	GG	GG	AA	AA	AA	AA	AA	AA	AA	AA	GG	GG	AA	AA	AA	AA	AA	AA	AA	AA	AA	AA	GG	AA	AA	AA
chr11:1667458	NA	11	1667458	NA	NA	NA	NA	NA	NA	NA	GG	AA	GG	GG	GG	GG	AA	AA	GG	GG	GG	NN	GG	AA	AA	GG	GG	GG	GG	GG	GG	GG	GG	GG	AA	GG	GG	GG	GG	GG	GG	GG	GG	GG	GG	AA	GG	GG	GG
chr11:1668018	NA	11	1668018	NA	NA	NA	NA	NA	NA	NA	CC	GG	CC	CC	CC	CC	GG	GG	CC	CC	CC	NN	CC	GG	GG	CC	CC	CC	CC	CC	CC	CC	CC	CC	GG	CC	CC	CC	CC	CC	CC	CC	CC	CC	CC	GG	CC	CC	CC
chr11:28827680	NA	11	28827680	NA	NA	NA	NA	NA	NA	NA	AA	TT	AA	AA	AA	TT	TT	TT	TT	TT	TT	NN	TT	AA	TT	TT	TT	TT	TT	TT	TT	TT	TT	TT	TT	TT	TT	TT	TT	TT	TT	TT	TT	TT	TT	TT	TT	TT	TT
chr11:28827704	NA	11	28827704	NA	NA	NA	NA	NA	NA	NA	AA	GG	AA	AA	AA	GG	GG	GG	GG	GG	GG	NN	GG	AA	GG	GG	GG	GG	GG	GG	GG	GG	GG	GG	GG	GG	GG	GG	GG	GG	GG	GG	GG	GG	GG	GG	GG	GG	GG
chr11:28827707	NA	11	28827707	NA	NA	NA	NA	NA	NA	NA	TT	CC	TT	TT	TT	CC	CC	CC	CC	CC	CC	NN	CC	TT	CC	CC	CC	CC	CC	CC	CC	CC	CC	CC	CC	CC	CC	CC	CC	CC	CC	CC	CC	CC	CC	CC	CC	CC	CC
chr11:28827734	NA	11	28827734	NA	NA	NA	NA	NA	NA	NA	TT	CC	TT	TT	TT	CC	CC	CC	CC	CC	CC	NN	CC	TT	CC	CC	CC	CC	CC	CC	CC	CC	CC	CC	CC	CC	CC	CC	CC	CC	CC	CC	CC	CC	CC	CC	CC	CC	CC
chr11:28827778	NA	11	28827778	NA	NA	NA	NA	NA	NA	NA	GG	TT	GG	GG	GG	TT	TT	TT	TT	TT	TT	NN	TT	GG	TT	TT	TT	TT	TT	TT	TT	TT	TT	TT	TT	TT	TT	TT	TT	TT	TT	TT	TT	TT	TT	TT	TT	TT	TT
chr11:28827811	NA	11	28827811	NA	NA	NA	NA	NA	NA	NA	AA	GG	AA	AA	AA	GG	GG	GG	GG	GG	GG	NN	GG	AG	GG	GG	GG	GG	GG	GG	GG	GG	GG	GG	GG	GG	GG	GG	GG	GG	GG	GG	GG	GG	GG	GG	GG	GG	GG
chr11:28827815	NA	11	28827815	NA	NA	NA	NA	NA	NA	NA	CC	AA	CC	CC	CC	AA	AA	AA	AA	AA	AA	NN	AA	CA	AA	AA	AA	AA	AA	AA	AA	AA	AA	AA	AA	AA	AA	AA	AA	AA	AA	AA	AA	AA	AA	AA	AA	AA	AA
chr11:28827845	NA	11	28827845	NA	NA	NA	NA	NA	NA	NA	TT	CC	CC	CC	CC	CC	CC	CC	CC	CC	CC	NN	CC	CC	CC	CC	CC	CC	CC	CC	CC	CC	CC	CC	CC	CC	CC	CC	CC	CC	CC	CC	CC	CC	CC	CC	CC	CC	CC
chr11:28827900	NA	11	28827900	NA	NA	NA	NA	NA	NA	NA	CC	TT	CC	CC	CC	TT	TT	TT	TT	TT	TT	NN	TT	CT	TT	TT	TT	TT	TT	TT	TT	TT	TT	TT	TT	TT	TT	TT	TT	TT	TT	TT	TT	TT	TT	TT	TT	TT	TT
chr11:28827907	NA	11	28827907	NA	NA	NA	NA	NA	NA	NA	TT	GG	TT	TT	TT	GG	GG	GG	GG	GG	GG	NN	GG	TG	GG	GG	GG	GG	GG	GG	GG	GG	GG	GG	GG	GG	GG	GG	GG	GG	GG	GG	GG	GG	GG	GG	GG	GG	GG
chr11:28827916	NA	11	28827916	NA	NA	NA	NA	NA	NA	NA	CC	TT	CC	CC	CC	TT	TT	TT	TT	TT	TT	NN	TT	CT	TT	TT	TT	TT	TT	TT	TT	TT	TT	TT	TT	TT	TT	TT	TT	TT	TT	TT	TT	TT	TT	TT	TT	TT	TT
chr11:28827947	NA	11	28827947	NA	NA	NA	NA	NA	NA	NA	TT	TT	TT	TT	TT	CC	TT	CC	CC	CC	TT	NN	TT	TT	TC	CC	CC	CC	CC	TT	CC	CC	CC	CC	CC	TT	CC	CC	CC	CC	CC	CC	CC	CC	CC	CC	CC	TT	TT
chr11:28827957	NA	11	28827957	NA	NA	NA	NA	NA	NA	NA	CC	TT	CC	CC	CC	TT	TT	TT	TT	TT	TT	NN	TT	CT	TT	TT	TT	TT	TT	TT	TT	TT	TT	TT	TT	TT	TT	TT	TT	TT	TT	TT	TT	TT	TT	TT	TT	TT	TT
chr11:28827962	NA	11	28827962	NA	NA	NA	NA	NA	NA	NA	AA	GG	AA	AA	AA	AA	GG	AA	AA	AA	GG	NN	GG	GA	AA	AA	AA	AA	AA	GG	AA	AA	AA	AA	AA	GG	AA	AA	AA	AA	AA	AA	AA	AA	AA	AA	AA	GG	GG
chr11:28827964	NA	11	28827964	NA	NA	NA	NA	NA	NA	NA	AA	GG	AA	AA	AA	GG	GG	GG	GG	GG	GG	NN	GG	AG	GG	GG	GG	GG	GG	GG	GG	GG	GG	GG	GG	GG	GG	GG	GG	GG	GG	GG	GG	GG	GG	GG	GG	GG	GG
chr11:28828072	NA	11	28828072	NA	NA	NA	NA	NA	NA	NA	CC	CC	GG	GG	GG	CC	CC	CC	CC	CC	CC	NN	CC	GC	CC	CC	CC	CC	CC	CC	CC	CC	CC	CC	CC	CC	CC	CC	CC	CC	CC	CC	CC	CC	CC	CC	CC	CC	CC
chr11:28828079	NA	11	28828079	NA	NA	NA	NA	NA	NA	NA	GG	CC	GG	GG	GG	CC	CC	CC	CC	CC	CC	NN	CC	GC	CC	CC	CC	CC	CC	CC	CC	CC	CC	CC	CC	CC	CC	CC	CC	CC	CC	CC	CC	CC	CC	CC	CC	CC	CC
chr11:28828130	NA	11	28828130	NA	NA	NA	NA	NA	NA	NA	GG	AA	GG	GG	GG	AA	AA	AA	AA	AA	AA	NN	AA	GG	AA	AA	AA	AA	AA	AA	AA	AA	AA	AA	AA	AA	AA	AA	AA	AA	AA	AA	AA	AA	AA	AA	AA	AA	AA
chr11:28828208	NA	11	28828208	NA	NA	NA	NA	NA	NA	NA	CC	CC	AA	AA	AA	CC	CC	CC	CC	CC	CC	NN	CC	AA	CC	CC	CC	CC	CC	CC	CC	CC	CC	CC	AC	CC	CC	CC	CC	CC	CC	CC	CC	CC	CC	CC	CC	CC	CC
chr11:28828279	NA	11	28828279	NA	NA	NA	NA	NA	NA	NA	CC	GG	GG	GG	GG	GG	GG	GG	GG	GG	GG	NN	GG	GG	GG	GG	GG	GG	GG	GG	GG	GG	GG	GG	GG	GG	GG	GG	GG	GG	GG	GG	GG	GG	GG	GG	GG	GG	GG
chr11:28828315	NA	11	28828315	NA	NA	NA	NA	NA	NA	NA	CC	GG	GG	GG	GG	GG	GG	GG	GG	GG	GG	NN	GG	GG	GG	GG	GG	GG	GG	GG	GG	GG	GG	GG	GG	GG	GG	GG	GG	GG	GG	GG	GG	GG	GG	GG	GG	GG	GG
chr11:28828325	NA	11	28828325	NA	NA	NA	NA	NA	NA	NA	GG	GG	GG	GG	GG	TT	GG	TT	TT	TT	GG	NN	GG	GG	TT	TT	TT	TT	GT	GG	TT	TT	TT	TT	TT	GG	TT	TT	TT	TT	TT	TT	TT	TT	TT	TT	TT	GG	GG
chr11:28828336	NA	11	28828336	NA	NA	NA	NA	NA	NA	NA	AA	GG	GG	GG	GG	GG	GG	GG	GG	GG	GG	NN	GG	GG	GG	GG	GG	GG	GG	GG	GG	GG	GG	GG	GG	GG	GG	GG	GG	GG	GG	GG	GG	GG	GG	GG	GG	GG	GG
chr11:28828426	NA	11	28828426	NA	NA	NA	NA	NA	NA	NA	GG	AA	AA	AA	AA	AA	AA	AA	AA	AA	AA	NN	AA	AA	AA	AA	AA	AA	AA	AA	AA	AA	AA	AA	AA	AA	AA	AA	AA	AA	AA	AA	AA	AA	AA	AA	AA	AA	AA
chr11:28828507	NA	11	28828507	NA	NA	NA	NA	NA	NA	NA	TT	CC	CC	CC	CC	CC	CC	CC	CC	CC	CC	NN	CC	CC	CC	CC	CC	CC	CC	CC	CC	CC	CC	CC	CC	CC	CC	CC	CC	CC	CC	CC	CC	CC	CC	CC	CC	CC	CC
chr12:320223	NA	12	320223	NA	NA	NA	NA	NA	NA	NA	TT	TT	TT	TT	TT	CC	CC	TT	TT	TT	TT	NN	TT	TT	TT	TT	CC	TT	CC	CC	TT	TT	TT	TT	TT	TT	CC	TT	CC	CC	CC	CC	TT	TT	TT	TT	CC	TT	TT
chr12:320416	NA	12	320416	NA	NA	NA	NA	NA	NA	NA	AA	AA	AA	AA	AA	AA	AA	AA	AA	AA	AA	NN	AA	AA	AA	AA	AA	AA	AA	AA	AA	AA	AA	AA	AA	AA	AA	AA	AA	AA	AA	CC	AA	AA	AA	AA	CC	AA	AA
chr12:320527	NA	12	320527	NA	NA	NA	NA	NA	NA	NA	TT	TT	TT	TT	TT	TT	CT	TT	TT	TT	TT	NN	TT	TT	TT	TT	CT	TT	CC	CT	TT	TT	TT	TT	TT	TT	CC	TT	CT	CT	CT	TT	TT	TT	TT	TT	TT	TT	CT
chr12:320573	NA	12	320573	NA	NA	NA	NA	NA	NA	NA	AC	AC	AC	CC	AC	AC	AC	AC	CC	AC	AC	NN	CC	AC	AC	AC	AC	AC	CC	AC	AC	AC	AC	AC	AC	AC	CC	AC	AC	AC	AC	CC	CC	CC	CC	AC	AC	AC	CC
chr12:320638	NA	12	320638	NA	NA	NA	NA	NA	NA	NA	GC	GC	GC	GC	GC	CC	CC	GC	GG	GC	GC	NN	GG	GC	GC	GC	CC	GC	CC	CC	GC	GC	GC	GC	GC	GC	CC	GC	CC	CC	CC	GG	GG	GG	GG	GC	GC	GC	GC
chr12:320678	NA	12	320678	NA	NA	NA	NA	NA	NA	NA	GA	GA	GA	GA	GA	AA	AA	GA	GG	GA	GA	NN	GG	GA	GA	GA	AA	GA	AA	AA	GA	GA	GA	GA	GA	GA	AA	GA	AA	AA	AA	GG	GG	GG	GG	GA	GA	GA	GA
chr12:320745	NA	12	320745	NA	NA	NA	NA	NA	NA	NA	TC	TC	TC	TC	TC	CC	CC	TC	TT	TC	TC	NN	TT	TC	TC	TC	CC	TC	CC	CC	TC	TC	TC	TC	TC	TC	CC	TC	CC	CC	CC	TT	TT	TT	TT	TC	TC	TC	TC
chr12:321497	NA	12	321497	NA	NA	NA	NA	NA	NA	NA	TA	TA	TA	TA	TA	TA	TA	TA	TA	TA	TA	NN	TA	TA	TA	TA	TA	TA	TA	TA	TA	TA	TA	TA	TA	TA	TA	TA	TA	TA	TA	TA	TA	TA	TA	TA	TA	TA	TA
chr12:321623	NA	12	321623	NA	NA	NA	NA	NA	NA	NA	TG	TG	TG	TG	TG	TG	TG	TG	TG	TG	TG	NN	TG	TG	TG	TG	TG	TG	TG	TG	TG	TG	TG	TG	TG	TG	TG	TG	TG	TG	TG	TG	TG	TG	TG	TG	TG	TG	TG
chr12:321893	NA	12	321893	NA	NA	NA	NA	NA	NA	NA	TT	TT	TT	TT	TT	AA	AA	TT	TT	TT	TT	NN	TT	TT	TT	TT	AA	TT	AA	AA	TT	TT	TT	TT	TT	TT	AA	TT	AA	AA	AA	AA	TT	TT	TT	TT	AA	TT	TT
chr12:321914	NA	12	321914	NA	NA	NA	NA	NA	NA	NA	TT	TT	TT	TT	TT	CC	CC	TT	TT	TT	TT	NN	TT	TT	TT	TT	CC	TT	CC	CC	TT	TT	TT	TT	TT	TT	CC	TT	CC	CC	CC	TT	TT	TT	TT	TT	TT	TT	TT
chr12:322734	NA	12	322734	NA	NA	NA	NA	NA	NA	NA	AA	AA	AA	AA	AA	GG	GG	AA	AA	AA	AA	NN	AA	AA	AA	AA	GA	AA	GG	GG	AA	AA	AA	AA	AA	AA	GG	AA	GG	GG	GG	GG	AA	AA	AA	AA	GG	AA	AA
chr12:322769	NA	12	322769	NA	NA	NA	NA	NA	NA	NA	TT	TT	TT	TT	TT	CC	CC	TT	TT	TT	TT	NN	TT	TT	TT	TT	CC	CT	CC	CC	TT	TT	TT	TT	TT	TT	CC	TT	CC	CC	CC	CC	TT	TT	TT	TT	CC	TT	TT
chr12:322827	NA	12	322827	NA	NA	NA	NA	NA	NA	NA	AA	AA	AA	AA	AA	GG	GG	AA	AA	AA	AA	NN	AA	AA	AA	AA	GG	AA	GG	GG	AA	AA	AA	AA	AA	AA	GG	AA	GG	GG	GG	AA	AA	AA	AA	AA	AA	AA	AA
chr12:322841	NA	12	322841	NA	NA	NA	NA	NA	NA	NA	GG	GG	GG	GG	GG	GG	TT	GG	GG	GG	GG	NN	GG	GG	GG	GG	TT	GG	TT	TT	GG	GG	GG	GG	GG	GG	TT	GG	TT	TT	TT	GG	GG	GG	GG	GG	GG	GG	GG
chr12:322847	NA	12	322847	NA	NA	NA	NA	NA	NA	NA	AA	AA	AA	AA	AA	AA	GG	AA	AA	AA	AA	NN	AA	AA	AA	AA	GG	AA	GG	GG	AA	AA	AA	AA	AA	AA	GG	AA	GG	GG	GG	AA	AA	AA	AA	AA	AA	AA	AA
chr12:322902	NA	12	322902	NA	NA	NA	NA	NA	NA	NA	CC	CC	CC	CC	CC	CC	TT	CC	CC	CC	CC	NN	CC	CC	CC	CC	TT	CC	TT	TT	CC	CC	CC	CC	CC	CC	TT	CC	TT	TT	TT	CC	CC	CC	CC	CC	CC	CC	CC
chr12:322916	NA	12	322916	NA	NA	NA	NA	NA	NA	NA	AA	AA	AA	AA	AA	GG	GG	AA	AA	AA	AA	NN	AA	AA	AA	AA	GG	AA	GG	GG	AA	AA	AA	AA	AA	AA	GG	AA	GG	GG	GG	GG	AA	AA	AA	AA	GG	AA	AA
chr12:322917	NA	12	322917	NA	NA	NA	NA	NA	NA	NA	GG	GG	GG	GG	GG	GG	GG	GG	GG	GG	GG	NN	GG	GG	GG	GG	GG	GG	GG	GG	GG	GG	GG	GG	GG	GG	GG	GG	GG	GG	GG	AA	GG	GG	GG	GG	AA	GG	GG
chr12:322954	NA	12	322954	NA	NA	NA	NA	NA	NA	NA	AA	AA	AA	AA	AA	AA	GG	AA	AA	AA	AA	NN	AA	AA	AA	AA	GG	AA	GG	GG	AA	AA	AA	AA	AA	AA	GG	AA	GG	GG	GG	AA	AA	AA	AA	AA	AA	AA	AA
chr12:323580	NA	12	323580	NA	NA	NA	NA	NA	NA	NA	GG	GG	GG	GG	GG	GG	CC	GG	GG	GG	GG	NN	GG	GG	GG	GG	CC	GG	CC	CC	GG	GG	GG	GG	GG	GG	CC	GG	CC	CC	CC	GG	GG	GG	GG	GG	GG	GG	GG
chr12:1610747	NA	12	1610747	NA	NA	NA	NA	NA	NA	NA	GG	GG	AG	GG	GG	AG	GG	GG	AG	GG	GG	NN	GG	GG	GG	GG	AG	GG	AG	AG	GG	GG	GG	GG	GG	AG	GG	GG	AG	GG	GG	GG	AG	GG	AG	GG	AG	AG	AG
chr12:24120826	NA	12	24120826	NA	NA	NA	NA	NA	NA	NA	TT	CT	TT	TT	TT	TT	TT	TT	TT	TT	CC	NN	CC	CC	TT	TT	TT	TT	TT	TT	TT	CC	TT	TT	TT	CC	TT	TT	CC	CC	CC	TT	TT	TT	TT	TT	TT	CC	TT
chr12:24120915	NA	12	24120915	NA	NA	NA	NA	NA	NA	NA	AA	GA	AA	AA	AA	AA	AA	AA	AA	AA	GG	NN	GG	GG	AA	AA	AA	AA	AA	AA	AA	GG	AA	AA	AA	GG	AA	AA	GG	GG	GG	AA	AA	AA	AA	AA	AA	GG	AA
chr12:24121934	NA	12	24121934	NA	NA	NA	NA	NA	NA	NA	TT	CT	TT	TT	TT	TT	TT	TT	TT	TT	CC	NN	CC	CC	TT	TT	TT	TT	TT	TT	TT	CC	TT	TT	TT	CC	TT	TT	CC	CC	CC	TT	TT	TT	TT	TT	TT	CC	TT
chr12:24122381	NA	12	24122381	NA	NA	NA	NA	NA	NA	NA	AA	GA	AA	AA	AA	AA	AA	AA	AA	AA	GG	NN	GG	GG	AA	AA	AA	AA	AA	AA	AA	GG	AA	AA	AA	GG	AA	AA	GG	GG	GG	AA	AA	AA	AA	AA	AA	GG	AA
chr12:24122382	NA	12	24122382	NA	NA	NA	NA	NA	NA	NA	AA	CA	AA	AA	AA	AA	AA	AA	AA	AA	CC	NN	CC	CC	AA	AA	AA	AA	AA	AA	AA	CC	AA	AA	AA	CC	AA	AA	CC	CC	CC	AA	AA	AA	AA	AA	AA	CC	AA
chr12:24122387	NA	12	24122387	NA	NA	NA	NA	NA	NA	NA	TT	GT	TT	TT	TT	TT	TT	TT	TT	TT	GG	NN	GG	GG	TT	TT	TT	TT	TT	TT	TT	GG	TT	TT	TT	GG	TT	TT	GG	GG	GG	TT	TT	TT	TT	TT	TT	GG	TT
chr12:24122689	NA	12	24122689	NA	NA	NA	NA	NA	NA	NA	TT	CT	TT	TT	TT	TT	TT	TT	TT	TT	CC	NN	CC	CC	TT	TT	TT	TT	TT	TT	TT	CC	TT	TT	TT	CC	TT	TT	CC	CC	CC	TT	TT	TT	TT	TT	TT	CC	TT
chr12:24123003	NA	12	24123003	NA	NA	NA	NA	NA	NA	NA	CC	AC	CC	CC	CC	CC	CC	CC	CC	CC	AA	NN	AA	AA	CC	CC	CC	CC	CC	CC	CC	AA	CC	CC	CC	AA	CC	CC	AA	AA	AA	CC	CC	CC	CC	CC	CC	AA	CC
chr12:24123500	NA	12	24123500	NA	NA	NA	NA	NA	NA	NA	CC	CC	CC	CC	CC	CC	CC	CC	CC	CC	TT	NN	TT	TT	CC	CC	CC	CC	CC	CC	CC	TT	CC	CC	CC	TT	CC	CC	TT	TT	TT	CC	CC	CC	CC	CC	CC	TT	CC
chr12:24123664	NA	12	24123664	NA	NA	NA	NA	NA	NA	NA	GG	AG	GG	NN	GG	GG	GG	NN	GG	GG	AA	NN	AA	AA	GG	GG	GG	GG	GG	GG	AG	AA	GG	GG	GG	AA	GG	GG	AA	AA	AA	GG	GG	GG	GG	GG	GG	AA	GG
[truncated: 58 more columns]
